# Supplementary material for: Crystal structure of bis­[μ-N-(η2-prop-2-en-1-yl)piperidine-1-carbo­thio­amide-κ2 S:S]bis­[(thio­cyanato-κN)copper(I)]
Source: Acta Crystallogr E Crystallogr Commun. 2020 Oct 6;76(Pt 11):1712–5. doi: 10.1107/S2056989020013146 (PMC7643236; doi:10.1107/S2056989020013146)
Supplement: Supplementary file 1 [file e-76-01712-sup1.cif]

##############################################################################
#                                                                            #
# This CIF contains the data in a paper accepted for publication in          #
# Acta Crystallographica Section E. It conforms to the requirements of       #
# Notes for Authors for Acta Crystallographica Section E, and has been       #
# peer reviewed under the auspices of the IUCr Commission on Journals.       #
#                                                                            #
# Full details of the Crystallographic Information File format               #
# are given in the paper "The Crystallographic Information File (CIF):       #
# a New Standard Archive File for Crystallography" by S. R. Hall, F. H.      #
# Allen and I. D. Brown [Acta Cryst. (1991), A47, 655-685].                  #
#                                                                            #
# The current version of the core CIF dictionary is obtainable from          #
# ftp://ftp.iucr.org/pub/cif_core.dic.                                       #
#                                                                            #
# Software is freely available for graphical display of the structure(s)     #
# in this CIF. For information consult the CIF software page                 #
# http://www.iucr.org/resources/cif/software.                                #
#                                                                            #
# This file may be used for bona fide research purposes within the           #
# scientific community so long as proper attribution is given to the journal # 
# article from which it was obtained.                                        #
#                                                                            #
##############################################################################
data_I
_audit_creation_method
;
Olex2 1.3
(compiled 2020.07.31 svn.rc2a77460 for OlexSys, GUI svn.r6145)
;
_journal_date_recd_electronic     2020-09-14
_journal_date_accepted     2020-09-29
_journal_name_full     'Acta Crystallographica, Section E'
_journal_year     2020
_journal_volume     76
_journal_issue     11
_journal_page_first     1712
_journal_page_last     1715
_journal_paper_category     GM
_journal_paper_doi     10.1107/S2056989020013146
_journal_coeditor_code     YZ2001
_publ_contact_author_name     'Takeshi Tanaka'
_publ_contact_author_address
;
Osaka Research Institute of Industrial Science and Technology,
2-7-1 Ayumino,
Izumi, Osaka 594-1157,
Japan
;
_publ_contact_author_email     'tanakata@tri-osaka.jp'
_publ_contact_author_fax     ?
_publ_contact_author_phone     '+81-725-51-2709'
_publ_section_title
;\
Crystal structure of
bis[\m-<i>N</i>-(\h^2^-prop-2-en-1-yl)piperidine-1-carbothioamide-\
\k^2^<i>S</i>:<i>S</i>]bis[(thiocyanato-\k<i>N</i>)copper(I)]
;
loop_
    _publ_author_name
    _publ_author_footnote
    _publ_author_address
    'Tanaka, Takeshi' .
;
Osaka Research Institute of Industrial Science and Technology,
2-7-1 Ayumino,
Izumi, Osaka 594-1157,
Japan
;
    'Kashiwagi, Yukiyasu' .
;
Osaka Research Institute of Industrial Science and Technology,
1-6-50 Morinomiya,
Joto-ku, Osaka 536-8553,
Japan
;
    'Nakagawa, Masami' .
;
Osaka Research Institute of Industrial Science and Technology,
2-7-1 Ayumino,
Izumi, Osaka 594-1157,
Japan
;
_publ_section_synopsis
;
The crystal structure of the title compound consists of a dimeric Cu^I^ complex
possessing a Cu~2~S~2~ core and contains thiocyanate anions and allylthiourea
derivatives as chelating and bridging ligands. The dimeric Cu^I^ complexes are
linked by N---H...S hydrogen bonds, forming a network extending in two
dimensions parallel to (100).
;
_chemical_name_systematic
;\
[\m-1\k<i>S</i>:2\k<i>S</i>,2(\h^2^)-<i>N</i>-(Prop-2-en-1-yl)piperidine-1-\
carbothioamide]\m-2\k<i>S</i>,2(\h^2^):1\k<i>S</i>-<i>N</i>-(prop-2-en-1-\
yl)piperidine-1-carbothioamide]bis[(thiocyanato-\k<i>N</i>)copper(I)]
;
_chemical_name_common     ?
_chemical_formula_moiety     'C20 H32 Cu2 N6 S4'
_chemical_formula_sum     'C20 H32 Cu2 N6 S4'
_chemical_formula_iupac     '[Cu2 (N C S)2 (C9 H16 N2 S1)2]'
_chemical_formula_weight     611.83
_chemical_melting_point     ?
_space_group_crystal_system     monoclinic
_space_group_name_H-M_alt     'P 1 21/c 1'
_space_group_name_Hall     '-P 2ybc'
loop_
    _space_group_symop_operation_xyz
    'x, y, z'
    '-x, y+1/2, -z+1/2'
    '-x, -y, -z'
    'x, -y-1/2, z-1/2'
_cell_length_a     13.9881(5)
_cell_length_b     9.8220(4)
_cell_length_c     9.7446(4)
_cell_angle_alpha     90
_cell_angle_beta     91.391(6)
_cell_angle_gamma     90
_cell_volume     1338.43(9)
_cell_formula_units_Z     2
_cell_measurement_reflns_used     9884
_cell_measurement_theta_min     5.04
_cell_measurement_theta_max     54.95
_cell_measurement_temperature     173
_exptl_crystal_description     block
_exptl_crystal_colour     'clear colourless'
_exptl_crystal_size_max     0.15
_exptl_crystal_size_mid     0.15
_exptl_crystal_size_min     0.1
_exptl_crystal_density_diffrn     1.518
_exptl_crystal_density_meas     ?
_exptl_crystal_density_method     ?
_exptl_crystal_F_000     632
_exptl_absorpt_coefficient_mu     1.921
_exptl_absorpt_correction_type     multi-scan
_exptl_absorpt_process_details
;
(ABSCOR; Higashi, 1995)
;
_exptl_absorpt_correction_T_min     0.7467
_exptl_absorpt_correction_T_max     1.0000
_diffrn_ambient_temperature     173
_diffrn_source     'sealed X-ray tube'
_diffrn_source_power     2.0
_diffrn_source_voltage     50.0
_diffrn_source_current     40.0
_diffrn_radiation_type     MoK\a
_diffrn_radiation_wavelength     0.71075
_diffrn_radiation_monochromator     graphite
_diffrn_measurement_device_type     'Rigaku R-AXIS RAPID'
_diffrn_measurement_device     'four-circle diffractometer'
_diffrn_measurement_method     '\w scans'
_diffrn_detector     'Image Plate'
_diffrn_detector_area_resol_mean     ?
_diffrn_reflns_number     12737
_diffrn_reflns_av_R_equivalents     0.0410
_diffrn_reflns_av_unetI/netI     0.0304
_diffrn_reflns_theta_min     2.534
_diffrn_reflns_theta_max     27.480
_diffrn_reflns_theta_full     25.242
_diffrn_measured_fraction_theta_max     0.998
_diffrn_measured_fraction_theta_full     0.999
_diffrn_reflns_limit_h_min     -18
_diffrn_reflns_limit_h_max     17
_diffrn_reflns_limit_k_min     -12
_diffrn_reflns_limit_k_max     12
_diffrn_reflns_limit_l_min     -12
_diffrn_reflns_limit_l_max     12
_diffrn_radiation_probe     x-ray
_refine_special_details     ?
_reflns_number_total     3071
_reflns_number_gt     2516
_reflns_threshold_expression     'I > 2\s(I)'
_refine_ls_structure_factor_coef     Fsqd
_refine_ls_matrix_type     full
_refine_ls_R_factor_all     0.0583
_refine_ls_R_factor_gt     0.0445
_refine_ls_wR_factor_gt     0.0931
_refine_ls_wR_factor_ref     0.0984
_refine_ls_goodness_of_fit_ref     1.081
_refine_ls_restrained_S_all     1.081
_refine_ls_number_reflns     3071
_refine_ls_number_parameters     168
_refine_ls_number_restraints     1
_refine_ls_hydrogen_treatment     mixed
_refine_ls_weighting_scheme     calc
_refine_ls_weighting_details
              'w=1/[\s^2^(Fo^2^)+(0.0406P)^2^+1.6287P] where P=(Fo^2^+2Fc^2^)/3'
_atom_sites_solution_hydrogens     mixed
_atom_sites_solution_primary     dual
_atom_sites_solution_secondary     ?
_refine_ls_shift/su_max     0.001
_refine_ls_shift/su_mean     0.000
_refine_diff_density_max     0.613
_refine_diff_density_min     -0.399
_refine_ls_extinction_method     none
_refine_ls_extinction_coef     .
loop_
    _atom_type_symbol
    _atom_type_description
    _atom_type_scat_dispersion_real
    _atom_type_scat_dispersion_imag
    _atom_type_scat_source
    'C' 'C' 0.0033 0.0016
                         'International Tables Vol C Tables 4.2.6.8 and 6.1.1.4'
    'H' 'H' 0.0000 0.0000
                         'International Tables Vol C Tables 4.2.6.8 and 6.1.1.4'
    'Cu' 'Cu' 0.3201 1.2651
                         'International Tables Vol C Tables 4.2.6.8 and 6.1.1.4'
    'N' 'N' 0.0061 0.0033
                         'International Tables Vol C Tables 4.2.6.8 and 6.1.1.4'
    'S' 'S' 0.1246 0.1234
                         'International Tables Vol C Tables 4.2.6.8 and 6.1.1.4'
_computing_data_collection
;
RAPID-AUTO (Rigaku, 2006)
;
_computing_cell_refinement
;
RAPID-AUTO (Rigaku, 2006)
;
_computing_data_reduction
;
RAPID-AUTO (Rigaku, 2006)
;
_computing_structure_solution
;
<i>SHELXT</i> 2018/2 (Sheldrick, 2015<i>a</i>)
;
_computing_structure_refinement
;
<i>SHELXL2018/3</i> (Sheldrick, 2015<i>b</i>)
;
_computing_molecular_graphics
;
PLATON (Spek, 2020), Mercury (Macrae et al., 2020)
;
_computing_publication_material
;
<i>OLEX2</i> (Dolomanov <i>et al.</i>,  2009) and publCIF (Westrip,
2010)
;
loop_
    _atom_site_type_symbol
    _atom_site_label
    _atom_site_fract_x
    _atom_site_fract_y
    _atom_site_fract_z
    _atom_site_U_iso_or_equiv
    _atom_site_adp_type
    _atom_site_calc_flag
    _atom_site_occupancy
    _atom_site_disorder_assembly
    _atom_site_disorder_group
    Cu Cu1 0.55125(3) 0.62670(4) 0.43953(4) 0.03267(13) Uani d 1 . .
    S S2 0.42819(5) 0.51488(7) 0.33025(7) 0.02780(17) Uani d 1 . .
    S S3 0.83263(6) 0.47774(11) 0.22981(13) 0.0594(3) Uani d 1 . .
    N N4 0.23866(19) 0.5307(3) 0.3387(3) 0.0402(6) Uani d 1 . .
    N N6 0.66753(18) 0.5688(3) 0.3556(3) 0.0353(6) Uani d 1 . .
    N N5 0.31829(18) 0.7313(3) 0.3819(3) 0.0376(6) Uani d 1 . .
    H H5 0.2655(15) 0.774(3) 0.369(4) 0.045 Uiso d 1 . .
    C C14 0.4691(2) 0.7864(3) 0.5090(3) 0.0346(7) Uani d 1 . .
    C C16 0.7358(2) 0.5304(3) 0.3044(3) 0.0331(7) Uani d 1 . .
    C C12 0.3206(2) 0.5985(3) 0.3524(3) 0.0301(6) Uani d 1 . .
    C C15 0.5614(2) 0.8269(3) 0.5125(4) 0.0342(7) Uani d 1 . .
    C C13 0.4006(2) 0.8228(3) 0.3952(3) 0.0367(7) Uani d 1 . .
    H H13A 0.377117 0.916542 0.410448 0.044 Uiso calc 1 . .
    H H13B 0.435145 0.822461 0.307731 0.044 Uiso calc 1 . .
    C C7 0.2322(2) 0.3865(3) 0.2969(4) 0.0448(9) Uani d 1 . .
    H H7A 0.197211 0.334276 0.366632 0.054 Uiso calc 1 . .
    H H7B 0.297289 0.347654 0.291007 0.054 Uiso calc 1 . .
    C C8 0.1816(3) 0.3743(4) 0.1611(4) 0.0510(9) Uani d 1 . .
    H H8A 0.174400 0.276834 0.137225 0.061 Uiso calc 1 . .
    H H8B 0.220513 0.417941 0.089947 0.061 Uiso calc 1 . .
    C C11 0.1427(3) 0.5915(4) 0.3497(5) 0.0548(11) Uani d 1 . .
    C C10 0.0912(3) 0.5872(4) 0.2135(5) 0.0608(12) Uani d 1 . .
    H H10A 0.126101 0.642923 0.146529 0.073 Uiso calc 1 . .
    H H10B 0.026342 0.626044 0.222292 0.073 Uiso calc 1 . .
    C C9 0.0836(3) 0.4406(4) 0.1618(5) 0.0625(12) Uani d 1 . .
    H H9A 0.041038 0.388028 0.221843 0.075 Uiso calc 1 . .
    H H9B 0.055244 0.439964 0.067737 0.075 Uiso calc 1 . .
    H H15A 0.600(2) 0.820(3) 0.596(3) 0.026(8) Uiso d 1 . .
    H H15B 0.591(3) 0.872(4) 0.437(4) 0.048(11) Uiso d 1 . .
    H H14 0.439(2) 0.754(4) 0.592(4) 0.048(10) Uiso d 1 . .
    H H11A 0.096(3) 0.536(4) 0.409(4) 0.046(10) Uiso d 1 . .
    H H11B 0.148(3) 0.677(5) 0.384(4) 0.065(13) Uiso d 1 . .
loop_
    _atom_site_aniso_label
    _atom_site_aniso_U_11
    _atom_site_aniso_U_22
    _atom_site_aniso_U_33
    _atom_site_aniso_U_12
    _atom_site_aniso_U_13
    _atom_site_aniso_U_23
    Cu1 0.0320(2) 0.0261(2) 0.0401(2) -0.00062(15) 0.00349(16) -0.00623(16)
    S2 0.0315(4) 0.0221(3) 0.0298(4) 0.0011(3) 0.0010(3) -0.0023(3)
    S3 0.0348(5) 0.0492(6) 0.0952(8) -0.0068(4) 0.0218(5) -0.0268(5)
    N4 0.0328(13) 0.0283(13) 0.0595(18) -0.0020(11) -0.0021(13) -0.0037(13)
    N6 0.0344(14) 0.0333(14) 0.0383(15) -0.0027(11) 0.0053(12) -0.0028(11)
    N5 0.0318(13) 0.0241(13) 0.0568(17) 0.0039(11) -0.0007(13) -0.0033(12)
    C14 0.0492(18) 0.0220(14) 0.0329(16) 0.0044(13) 0.0047(15) -0.0025(12)
    C16 0.0319(15) 0.0270(15) 0.0404(17) -0.0057(12) -0.0011(14) -0.0036(13)
    C12 0.0343(15) 0.0246(15) 0.0313(15) 0.0017(12) 0.0002(13) 0.0021(12)
    C15 0.0475(18) 0.0212(14) 0.0335(16) -0.0015(13) -0.0060(16) -0.0024(12)
    C13 0.0436(17) 0.0219(14) 0.0444(18) 0.0004(13) -0.0016(15) -0.0017(13)
    C7 0.0388(17) 0.0244(16) 0.071(2) -0.0027(13) -0.0087(17) 0.0017(16)
    C8 0.045(2) 0.0370(19) 0.071(3) 0.0051(16) -0.0147(19) -0.0061(18)
    C11 0.0334(18) 0.041(2) 0.091(3) -0.0019(16) 0.010(2) -0.012(2)
    C10 0.0366(18) 0.042(2) 0.103(4) 0.0095(16) -0.015(2) 0.003(2)
    C9 0.046(2) 0.047(2) 0.093(3) 0.0064(18) -0.028(2) -0.007(2)
_geom_special_details
;
 All esds (except the esd in the dihedral angle between two l.s. planes)
 are estimated using the full covariance matrix.  The cell esds are taken
 into account individually in the estimation of esds in distances, angles
 and torsion angles; correlations between esds in cell parameters are only
 used when they are defined by crystal symmetry.  An approximate (isotropic)
 treatment of cell esds is used for estimating esds involving l.s. planes.
;
loop_
    _geom_bond_atom_site_label_1
    _geom_bond_atom_site_label_2
    _geom_bond_site_symmetry_2
    _geom_bond_distance
    _geom_bond_publ_flag
    Cu1 S2 . 2.2835(8) yes
    Cu1 S2 3_666 2.6491(8) yes
    Cu1 N6 . 1.924(3) yes
    Cu1 C14 . 2.068(3) yes
    Cu1 C15 . 2.095(3) yes
    S2 C12 . 1.733(3) ?
    S3 C16 . 1.636(3) ?
    N4 C12 . 1.329(4) ?
    N4 C7 . 1.476(4) ?
    N4 C11 . 1.476(4) ?
    N6 C16 . 1.151(4) ?
    Cu1 <i>Cg</i>1 . 1.969 yes
    N5 H5 . 0.856(10) yes
    N5 C12 . 1.336(4) .
    N5 C13 . 1.464(4) ?
    C14 C15 . 1.351(5) yes
    C14 C13 . 1.492(5) ?
    C14 H14 . 0.98(4) ?
    C15 H15A . 0.96(3) ?
    C15 H15B . 0.96(4) ?
    C13 H13A . 0.9900 ?
    C13 H13B . 0.9900 ?
    C7 H7A . 0.9900 ?
    C7 H7B . 0.9900 ?
    C7 C8 . 1.490(5) ?
    C8 H8A . 0.9900 ?
    C8 H8B . 0.9900 ?
    C8 C9 . 1.517(5) ?
    C11 C10 . 1.494(6) ?
    C11 H11A . 1.04(4) ?
    C11 H11B . 0.91(5) ?
    C10 H10A . 0.9900 ?
    C10 H10B . 0.9900 ?
    C10 C9 . 1.528(6) ?
    C9 H9A . 0.9900 ?
    C9 H9B . 0.9900 ?
loop_
    _geom_angle_atom_site_label_1
    _geom_angle_atom_site_label_2
    _geom_angle_atom_site_label_3
    _geom_angle_site_symmetry_1
    _geom_angle_site_symmetry_3
    _geom_angle
    _geom_angle_publ_flag
    S2 Cu1 S2 . 3_666 101.98(3) yes
    N6 Cu1 S2 . . 107.15(8) yes
    N6 Cu1 S2 . 3_666 97.44(8) yes
    N6 Cu1 C14 . . 147.71(13) yes
    N6 Cu1 C15 . . 111.75(13) yes
    C14 Cu1 S2 . . 95.68(9) yes
    C14 Cu1 S2 . 3_666 99.83(9) yes
    C14 Cu1 C15 . . 37.86(13) yes
    C15 Cu1 S2 . . 130.85(10) yes
    C15 Cu1 S2 . 3_666 101.56(10) yes
    Cu1 S2 Cu1 . 3_666 78.02(3) yes
    C12 S2 Cu1 . 3_666 102.73(10) ?
    <i>Cg</i>1 Cu1 S2 . . 113.57 yes
    <i>Cg</i>1 Cu1 S2 . 3_666 101.31 yes
    <i>Cg</i>1 Cu1 N6 . . 129.88 yes
    C12 S2 Cu1 . . 111.18(10) ?
    C12 N4 C7 . . 123.7(3) ?
    C12 N4 C11 . . 125.0(3) ?
    C7 N4 C11 . . 111.0(3) ?
    C16 N6 Cu1 . . 177.9(3) ?
    C12 N5 H5 . . 118(3) ?
    C12 N5 C13 . . 126.5(3) ?
    C13 N5 H5 . . 113(3) ?
    Cu1 C14 H14 . . 106(2) ?
    C15 C14 Cu1 . . 72.15(19) ?
    C15 C14 C13 . . 123.0(3) ?
    C15 C14 H14 . . 120(2) ?
    C13 C14 Cu1 . . 106.9(2) ?
    C13 C14 H14 . . 115(2) ?
    N6 C16 S3 . . 179.1(3) ?
    N4 C12 S2 . . 119.9(2) ?
    N4 C12 N5 . . 119.1(3) ?
    N5 C12 S2 . . 121.0(2) ?
    Cu1 C15 H15A . . 104.7(19) ?
    Cu1 C15 H15B . . 102(2) ?
    C14 C15 Cu1 . . 69.98(18) ?
    C14 C15 H15A . . 121.1(18) ?
    C14 C15 H15B . . 123(2) ?
    H15A C15 H15B . . 115(3) ?
    N5 C13 C14 . . 114.1(3) ?
    N5 C13 H13A . . 108.7 ?
    N5 C13 H13B . . 108.7 ?
    C14 C13 H13A . . 108.7 ?
    C14 C13 H13B . . 108.7 ?
    H13A C13 H13B . . 107.6 ?
    N4 C7 H7A . . 109.6 ?
    N4 C7 H7B . . 109.6 ?
    N4 C7 C8 . . 110.3(3) ?
    H7A C7 H7B . . 108.1 ?
    C8 C7 H7A . . 109.6 ?
    C8 C7 H7B . . 109.6 ?
    C7 C8 H8A . . 109.3 ?
    C7 C8 H8B . . 109.3 ?
    C7 C8 C9 . . 111.8(4) ?
    H8A C8 H8B . . 107.9 ?
    C9 C8 H8A . . 109.3 ?
    C9 C8 H8B . . 109.3 ?
    N4 C11 C10 . . 110.1(4) ?
    N4 C11 H11A . . 114(2) ?
    N4 C11 H11B . . 109(3) ?
    C10 C11 H11A . . 101(2) ?
    C10 C11 H11B . . 113(3) ?
    H11A C11 H11B . . 109(3) ?
    C11 C10 H10A . . 109.6 ?
    C11 C10 H10B . . 109.6 ?
    C11 C10 C9 . . 110.4(3) ?
    H10A C10 H10B . . 108.1 ?
    C9 C10 H10A . . 109.6 ?
    C9 C10 H10B . . 109.6 ?
    C8 C9 C10 . . 110.5(3) ?
    C8 C9 H9A . . 109.6 ?
    C8 C9 H9B . . 109.6 ?
    C10 C9 H9A . . 109.6 ?
    C10 C9 H9B . . 109.6 ?
    H9A C9 H9B . . 108.1 ?
loop_
    _geom_torsion_atom_site_label_1
    _geom_torsion_atom_site_label_2
    _geom_torsion_atom_site_label_3
    _geom_torsion_atom_site_label_4
    _geom_torsion_site_symmetry_1
    _geom_torsion_site_symmetry_2
    _geom_torsion_site_symmetry_3
    _geom_torsion_site_symmetry_4
    _geom_torsion
    _geom_torsion_publ_flag
    Cu1 S2 C12 N4 . . . . -157.3(2) ?
    Cu1 S2 C12 N4 3_666 . . . -75.4(3) ?
    Cu1 S2 C12 N5 3_666 . . . 105.2(3) ?
    Cu1 S2 C12 N5 . . . . 23.3(3) ?
    Cu1 C14 C13 N5 . . . . 78.7(3) ?
    N4 C7 C8 C9 . . . . -55.6(4) ?
    N4 C11 C10 C9 . . . . 57.8(5) ?
    C12 N4 C7 C8 . . . . -114.7(4) ?
    C12 N4 C11 C10 . . . . 113.1(4) ?
    C12 N5 C13 C14 . . . . -62.8(4) ?
    C15 C14 C13 N5 . . . . 158.0(3) ?
    C13 N5 C12 S2 . . . . 2.0(5) ?
    C13 N5 C12 N4 . . . . -177.4(3) ?
    C13 C14 C15 Cu1 . . . . -98.9(3) ?
    C7 N4 C12 S2 . . . . -3.8(5) ?
    C7 N4 C12 N5 . . . . 175.6(3) ?
    C7 N4 C11 C10 . . . . -61.3(4) ?
    C7 C8 C9 C10 . . . . 52.8(5) ?
    C11 N4 C12 S2 . . . . -177.5(3) ?
    C11 N4 C12 N5 . . . . 1.9(5) ?
    C11 N4 C7 C8 . . . . 59.7(4) ?
    C11 C10 C9 C8 . . . . -53.6(5) ?
loop_
    _geom_hbond_atom_site_label_d
    _geom_hbond_atom_site_label_h
    _geom_hbond_atom_site_label_a
    _geom_hbond_site_symmetry_d
    _geom_hbond_site_symmetry_h
    _geom_hbond_site_symmetry_a
    _geom_hbond_distance_dh
    _geom_hbond_distance_ha
    _geom_hbond_distance_da
    _geom_hbond_angle_dha
    _geom_hbond_publ_flag
    N5 H5 S3 1_555 1_555 2_655 0.86(2) 2.60(3) 3.375(3) 151(3) yes
    C7 H7B S2 . . . 0.99 2.48 3.028(3) 114 yes
_shelx_space_group_comment
;
The symmetry employed for this shelxl refinement is uniquely defined
by the following loop, which should always be used as a source of
symmetry information in preference to the above space-group names.
They are only intended as comments.
;
_shelx_estimated_absorpt_T_min     0.762
_shelx_estimated_absorpt_T_max     0.831
_shelx_hkl_file
;
   0  -1   0    0.63    0.52
   0   1   0    0.12    0.58
   0   0  -1   -0.75    0.46
   0   0   1   -0.98    0.46
  -1   0   1    3.35    0.87
   1   0  -1    2.08    0.75
   1  -1   0    3.23    0.81
   1  -1   0    2.31    0.63
  -1   1   0    0.40    1.04
  -1  -1   0   -0.98    0.69
   1   1   0    1.96    0.81
  -1   0  -1    2.19    0.29
   1   0   1    2.37    0.29
   2   0   0  192.49    2.02
   2   0   0  190.07    1.96
  -2   0   0  189.90    1.85
   0  -1   1 2912.98   49.96
   0  -1   1 2999.68   49.72
   0   1  -1 2958.20   49.67
   0   1  -1 2964.14   49.15
  -1  -1   1 3799.36   68.36
  -1   1   1 3424.07   66.16
   1  -1  -1 3394.93   63.97
  -1   1  -1 1172.91   12.34
   1  -1   1 1114.47   13.56
  -1   1  -1 1119.72   13.67
   1   1   1 1137.61   13.50
  -1  -1  -1 1146.78   14.42
   2   0  -1    0.98    0.69
   2   0  -1    0.69    1.21
  -2   0   1   -1.67    1.21
  -2   1   0   86.99    1.67
  -2   1   0   85.60    1.33
   2  -1   0   90.28    1.73
   2  -1   0   85.43    1.38
   2   1   0   87.22    1.79
  -2  -1   0   84.05    1.67
   2   0   1    1.50    0.35
  -2   0  -1    0.81    1.27
  -2   0  -1    0.40    0.52
  -2   1   1   38.71    1.73
   2  -1  -1   40.90    2.54
   0   2   0 4346.85   95.93
   0  -2   0 4419.48   97.43
   2  -1   1  200.92    3.11
  -2   1  -1  195.44    4.10
   2   1   1  202.19    3.35
  -2  -1  -1  199.59    2.54
   0   0  -2  616.08    6.86
   0   0   2  626.52    7.90
   3   0   0 4335.66   93.33
  -3   0   0 4459.97   94.89
  -3   0   0 4309.18   91.89
   1   0  -2 9914.90  353.67
  -1   0   2 9999.00  356.15
   1  -2   0  516.11    6.17
  -1   2   0  507.22    6.06
  -1  -2   0  530.87    8.13
   1   2   0  526.72    6.69
   1   0   2 2109.42   31.44
  -1   0  -2 2112.37   30.52
   0   2  -1  551.87    7.90
   0  -2   1  545.93    6.29
   0  -2   1  550.49    6.63
   0  -2  -1  554.35    7.10
   0   2   1  547.89    7.15
   0   1  -2 4704.15  107.29
   0  -1   2 4845.25  112.37
   0  -1   2 4762.01  111.91
   0  -1  -2 4572.63  103.60
   0   1   2 4540.96  103.43
  -3   0   1   -3.92    2.48
   3   0  -1   -0.46    2.54
  -3   1   0  168.79    2.19
  -3   1   0  171.27    3.75
   3  -1   0  169.31    3.86
   3  -1   0  163.36    2.31
  -3  -1   0  167.52    2.71
   1   2  -1  948.11   12.63
  -1  -2   1  932.13   12.46
  -1   2   1  926.02   14.19
   1  -2  -1  921.23   14.42
  -1  -1   2 1391.02   19.73
   1   1  -2 1353.81   17.13
  -1   1   2 1338.58   19.04
   1  -1  -2 1329.47   18.81
  -1   2  -1  350.32    5.88
   1  -2   1  366.93    5.88
  -1   2  -1  355.51    4.15
   1  -2   1  343.74    4.27
   1   2   1  347.61    6.46
  -1  -2  -1  343.57    4.96
   1  -1   2  639.09    8.02
   1  -1   2  657.49    6.81
  -1   1  -2  628.30    8.02
  -1  -1  -2  616.88    8.83
   1   1   2  636.73    7.61
   2   0  -2 6337.96  178.13
  -2   0   2 6411.57  179.34
   2  -2   0  481.96    6.35
   2  -2   0  473.94    6.06
  -2   2   0  482.02    6.00
  -2  -2   0  488.42    6.86
   2   2   0  488.59    7.10
   2   0   2 3048.25   52.67
  -2   0  -2 3265.60   55.55
  -3   1   1  552.33    7.10
   3  -1  -1  548.58    7.44
   3  -1  -1  556.89    9.06
  -3   1  -1   88.60    2.60
  -3   1  -1   85.32    1.38
   3  -1   1   88.20    2.65
  -3  -1  -1  104.12    2.08
   3   1   1   95.35    2.19
   2  -1  -2  226.36    4.27
  -2   1   2  225.49    5.77
  -2  -2   1 2576.90   52.20
   2   2  -1 2674.28   50.13
  -2   2   1 2633.03   52.03
   2  -2  -1 2635.05   48.63
  -2   2  -1  253.35    3.23
   2  -2   1  254.85    4.10
  -2   2  -1  255.60    4.04
   2  -2   1  239.51    4.10
   2   2   1  261.95    4.44
  -2  -2  -1  247.58    5.88
  -2   1  -2   57.86    2.42
   2  -1   2   62.13    2.48
  -2  -1  -2   52.78    1.67
   2   1   2   46.72    1.73
   4   0   0   63.51    1.96
  -4   0   0   61.61    1.67
  -4   0   0   68.41    1.85
   0  -2   2 4644.10  106.54
   0   2  -2 4424.44  104.01
   0  -2   2 4614.97  107.70
   0  -2  -2 4549.38  107.81
   0   2   2 4554.98  112.20
  -3   0   2  252.60    4.33
   3   0  -2  255.89    4.50
   3  -2   0  455.19    6.75
  -3   2   0  445.85    5.48
   3  -2   0  445.27    6.11
  -3  -2   0  446.94    6.46
   3   2   0  463.96    6.63
  -1  -2   2  117.22    2.83
  -1  -2   2  117.50    1.79
   1  -2  -2  112.02    3.11
  -1   2   2  145.31    4.61
   1  -2   2  140.29    2.71
   1  -2   2  141.73    2.25
  -1   2  -2  141.44    2.31
  -1   2  -2  140.69    3.69
  -1  -2  -2  139.66    3.00
   1   2   2  139.48    4.50
  -3   0  -2  329.90    5.25
   3   0   2  332.09    3.17
  -3   0  -2  334.86    3.11
   4  -1   0 1512.21   22.67
  -4   1   0 1490.93   21.86
   4  -1   0 1512.38   22.38
  -4   1   0 1516.77   20.71
  -4  -1   0 1476.50   23.65
  -4   0  -1   -3.81    1.62
   0   0  -3   -3.86    1.38
  -3  -1   2  906.00   13.09
   3  -1  -2  833.14   11.59
  -3   1   2  859.68   13.67
  -3  -2   1  435.00    7.85
   3  -2  -1  454.33    6.17
  -3   2   1  446.60    6.17
   1  -3   0  250.58    5.25
  -1   3   0  239.62    3.92
  -1  -3   0  255.14    4.27
   1   3   0  251.62    4.21
   1   0  -3    1.96    1.56
  -1   0   3    0.35    1.62
  -3   2  -1 1493.98   19.50
   3  -2   1 1466.01   22.50
   3  -2   1 1496.58   19.61
  -3   2  -1 1478.87   24.46
   3   2   1 1519.54   22.90
  -3  -2  -1 1508.17   22.61
   3  -1   2  781.63   11.02
  -3   1  -2  773.15   12.52
   3   1   2  781.29    9.86
  -3  -1  -2  757.81    8.71
  -1   0  -3   -0.98    1.10
   1   0   3    2.42    1.10
  -4  -1   1    0.12    1.73
  -4  -1   1    6.92    0.69
   4  -1  -1    3.86    1.62
  -4   1   1    2.83    1.56
   4  -1  -1    7.50    1.21
  -2  -2   2    3.23    0.63
  -2  -2   2    5.08    1.85
   2  -2  -2    5.19    3.00
  -2   2   2    7.04    1.90
   0   3  -1    6.17    1.67
   0  -3   1    2.60    1.73
   0   3   1    7.27    1.90
   0  -3  -1    6.23    2.02
  -4   1  -1  462.81    6.40
   4  -1   1  479.65    8.08
  -4   1  -1  472.32    4.44
   4  -1   1  473.02    4.96
  -4  -1  -1  466.09    6.17
   4   1   1  461.13    6.46
   0  -1   3  877.04   12.52
   0   1  -3  873.47   12.52
   0   1  -3  899.66   11.59
   0  -1  -3  864.29   11.59
   0   1   3  876.00   11.83
   2  -2   2   23.71    1.50
  -2   2  -2   27.34    1.96
   2  -2   2   22.73    1.96
  -2   2  -2   26.02    1.44
   2   2   2   19.73    1.79
  -2  -2  -2   18.63    1.67
  -1  -3   1  276.25    4.50
   1   3  -1  277.87    4.50
  -1   3   1  274.81    4.56
   1  -3  -1  276.43    4.56
  -1  -1   3  423.52    5.83
   1   1  -3  429.64    5.88
   1   1  -3  421.62    4.79
   1  -3   1  252.08    3.81
   1  -3   1  246.03    3.98
  -1   3  -1  247.93    3.69
   1  -1  -3  399.18    5.65
  -1   1   3  414.99    7.33
   1   3   1  250.76    4.38
  -1  -3  -1  254.28    5.83
  -1   1  -3 1144.07   16.27
   1  -1   3 1146.95   14.48
   1   1   3 1122.38   15.40
  -1  -1  -3 1139.45   16.79
   2   0  -3   -0.92    1.79
  -2   0   3    4.61    1.79
   2  -3   0 1387.96   20.71
  -2   3   0 1412.59   22.61
  -2  -3   0 1404.92   21.98
   2   3   0 1441.61   24.69
   2   0   3    0.00    0.87
  -2   0  -3    0.46    0.81
   4   0  -2  251.10    2.88
   4   0  -2  253.12    4.44
  -4   0   2  256.41    5.88
  -4   2   0   93.45    2.02
  -4   2   0   87.74    3.63
   4  -2   0   90.45    1.96
   4  -2   0   82.37    3.63
  -4  -2   0   90.85    3.75
   4   2   0   93.68    2.65
   2   1  -3  369.07    3.63
  -2  -1   3  382.39    5.77
   2   1  -3  372.70    5.65
   2   3  -1 1097.51   16.61
  -2  -3   1 1074.73   16.15
   2  -1  -3  360.36    6.98
  -2   1   3  365.49    7.15
   2  -3  -1 1078.02   15.92
  -2   3   1 1081.65   15.92
  -2   3  -1 2558.04   44.88
   2  -3   1 2527.76   46.84
   2  -3   1 2512.99   44.76
  -2  -3  -1 2542.75   47.88
   2   3   1 2578.63   48.69
  -4   0  -2  281.45    4.61
  -4   0  -2  273.37    2.37
  -3  -2   2  210.61    2.02
  -3  -2   2  207.26    4.15
   3  -2  -2  203.63    3.92
  -3   2   2  202.94    3.92
  -2   1  -3 2912.28   59.24
   2  -1   3 3142.97   55.26
  -2  -1  -3 2927.57   54.34
   2   1   3 2946.90   54.80
  -5   0   0  171.79    2.71
   5   0   0  166.19    3.86
  -5   0   0  172.25    3.46
  -4  -1   2  286.29    7.04
  -4   1   2  283.18    4.79
   4  -1  -2  273.31    4.73
   3  -2   2 1114.70   12.63
   3  -2   2 1099.59   18.86
  -3   2  -2 1113.61   18.81
  -3   2  -2 1140.89   13.38
   3   2   2 1137.32   17.94
  -3  -2  -2 1139.11   17.59
  -4  -2   1  894.06   13.27
   4  -2  -1  884.14   12.06
   4  -2  -1  862.74   12.29
  -4   2   1  890.71   12.40
  -4   2  -1 1183.47   15.46
   4  -2   1 1185.77   17.94
  -4   2  -1 1172.62   17.59
   4  -2   1 1172.33   14.65
   4   2   1 1195.93   17.71
  -4  -2  -1 1205.04   19.27
   0  -3   2 2269.96   40.44
   0  -3   2 2239.85   39.11
   0   3  -2 2252.19   40.61
   0  -3  -2 2294.25   42.28
   0   3   2 2304.75   42.63
   0  -2   3 1941.10   32.71
   0   2  -3 1898.76   30.52
   0  -2   3 1900.95   31.15
   0  -2  -3 1926.51   33.00
   0   2   3 1931.58   33.17
   5   0  -1    2.13    1.73
   5   0  -1    4.27    1.79
  -5   0   1    4.04    1.73
  -4   1  -2  813.13   11.88
   4  -1   2  814.17   12.17
  -4  -1  -2  788.15    9.34
   4   1   2  824.72    9.92
  -3   0   3    8.02    2.19
   3   0  -3   10.67    2.25
  -5   1   0 1516.31   23.13
   5  -1   0 1525.13   23.59
   5  -1   0 1512.21   22.55
  -5   1   0 1524.44   23.25
  -5  -1   0 1522.71   23.42
  -5  -1   0 1529.75   23.65
  -3   3   0  128.46    2.83
   3  -3   0  128.29    2.94
   3  -3   0  128.18    3.11
  -3  -3   0  138.50    3.46
   3   3   0  142.37    3.52
   1   3  -2 1094.51   16.56
  -1  -3   2 1085.57   14.54
  -1  -3   2 1061.17   15.98
   1  -3  -2 1090.48   16.96
  -1   3   2 1106.92   17.13
  -5   0  -1   11.59    2.83
  -5   0  -1    5.25    1.67
   1   2  -3 1931.06   29.65
  -1  -2   3 1960.66   31.38
  -1   2   3 1993.59   37.32
   1  -2  -3 1948.43   34.03
  -1   3  -2   57.86    3.23
   1  -3   2   52.61    2.19
   1  -3   2   55.78    2.02
   1   3   2   61.38    2.71
  -1  -3  -2   63.17    2.65
  -1   2  -3  680.16   10.84
   1  -2   3  700.24    9.58
   1  -2   3  702.95    8.65
   1   2   3  712.29   10.15
  -1  -2  -3  709.35   10.04
   3   0   3    0.17    0.69
  -3   0  -3    3.06    0.98
  -5  -1   1  795.59   13.50
  -5  -1   1  801.59    9.75
  -5   1   1  778.86   12.34
  -5   1   1  803.67   10.15
   5  -1  -1  777.19   12.75
   5  -1  -1  770.73   11.36
  -3   1   3  130.20    3.40
   3  -1  -3  124.60    4.85
  -3  -3   1  782.50   12.06
   3   3  -1  796.74   12.46
  -3   3   1  801.01   11.65
   3  -3  -1  792.48   11.65
  -5   1  -1  502.44    8.88
  -5   1  -1  505.09    5.88
   5  -1   1  522.57    7.73
   5  -1   1  509.47    5.54
  -5  -1  -1  498.40    7.04
  -3   3  -1 2126.44   37.96
   3  -3   1 2148.53   35.71
  -3   3  -1 2181.76   35.59
   3  -3   1 2128.40   37.96
   3   3   1 2165.96   39.17
  -3  -3  -1 2178.36   39.11
  -3   1  -3 2173.51   40.73
   3  -1   3 2361.51   33.40
  -2  -3   2  333.42    5.65
  -2  -3   2  347.96    3.98
   3   1   3 2159.15   34.73
  -3  -1  -3 2181.65   34.90
   2  -3  -2  346.86    5.94
  -2   3   2  346.69    5.83
  -2  -2   3  394.05    4.56
   2   2  -3  377.61    3.92
  -2  -2   3  389.14    6.06
  -2   2   3  377.72    6.17
   2  -2  -3  383.14    6.29
  -2   3  -2   26.71    1.50
  -2   3  -2   22.79    3.23
   2  -3   2   24.52    2.19
   2   3   2   22.84    2.31
  -2  -3  -2   24.63    2.13
  -2   2  -3  363.76    5.71
   2  -2   3  362.43    5.71
   2   2   3  367.97    5.42
  -2  -2  -3  371.61    6.75
   4  -2  -2 1596.43   29.02
  -4   2   2 1596.26   26.30
   0   4   0  358.97    7.79
   0  -4   0  350.03    5.88
   5   0  -2  154.88    2.42
   5   0  -2  151.94    3.75
  -5   0   2  159.27    5.13
  -4   2  -2 1186.64   18.63
  -4   2  -2 1173.89   13.56
   4  -2   2 1202.04   18.86
   4  -2   2 1184.79   13.73
  -4  -2  -2 1206.19   17.25
   4   2   2 1193.27   17.42
   0   0  -4  339.65    5.08
   0   0   4  345.88    5.02
  -5   2   0  199.71    3.75
  -5   2   0  198.49    3.06
   5  -2   0  196.94    3.75
   5  -2   0  187.48    3.11
  -5  -2   0  200.22    3.81
   1  -4   0  386.78    7.96
  -1   4   0  390.18    6.23
   1   4   0  396.53    6.52
  -1  -4   0  380.89    8.36
  -1   0   4 1076.17   16.09
   1   0  -4 1073.17   16.21
  -4   0   3    5.77    3.58
   4   0  -3   -2.83    2.25
  -5   0  -2  701.91    7.21
  -5   0  -2  744.14   11.02
  -4   3   0  105.45    3.63
   4  -3   0  114.91    3.11
   4  -3   0  113.81    2.65
  -4  -3   0  112.66    3.29
   4   3   0  122.00    3.46
  -1   0  -4  155.06    2.71
   1   0   4  154.83    2.77
   0  -4   1  237.43    4.56
   0   4  -1  250.41    4.61
   0  -4  -1  239.97    4.79
   0   4   1  240.66    6.58
  -5  -1   2  424.04    7.04
   5  -1  -2  405.12    6.69
   5  -1  -2  395.95    4.90
  -5   1   2  411.64    8.25
  -5  -2   1 3175.73   67.55
   5  -2  -1 3178.67   67.72
  -5   2   1 3199.04   65.59
   5  -2  -1 3067.86   65.18
   0   1  -4  403.16    5.88
   0   1  -4  417.18    6.00
   0  -1   4  408.87    5.71
   0  -1  -4  403.79    7.56
   0   1   4  407.08    6.11
  -3  -2   3 1383.75   22.84
   3  -2  -3 1352.77   22.32
  -3   2   3 1333.97   24.57
  -3  -3   2 1674.83   29.02
  -3   3   2 1739.89   32.65
   3  -3  -2 1709.55   30.05
  -4   0  -3   -5.31    2.48
  -4   0  -3   -2.19    0.81
   4   0   3   -1.33    0.81
   1   4  -1  104.12    3.40
  -1  -4   1   95.53    4.90
   1  -4  -1   85.03    5.02
  -1   4   1  104.12    3.35
   5  -2   1  212.74    2.77
   5  -2   1  214.70    4.33
  -5   2  -1  224.05    3.40
  -5   2  -1  214.88    4.21
   5   2   1  216.03    3.92
  -5  -2  -1  202.88    5.02
  -1   4  -1  271.41    4.85
   1  -4   1  269.79    4.67
   1  -4   1  253.01    4.79
   1   4   1  273.02    5.54
  -1  -4  -1  265.70    5.31
   1   1  -4  982.09   14.77
  -1  -1   4  970.84   16.44
   1   1  -4  970.43   15.00
   1  -1  -4  954.34   14.54
  -1   1   4  983.01   17.13
  -4  -1   3  281.85    5.71
  -4   1   3  289.17    5.60
   4  -1  -3  282.43    5.42
   3  -3   2  230.62    6.11
   3  -3   2  220.36    3.11
  -3   3  -2  233.45    4.50
  -3   3  -2  221.68    3.11
  -3  -3  -2  213.09    6.11
   3   3   2  236.51    6.23
  -5   1  -2  211.07    4.44
  -5   1  -2  205.42    1.79
  -5   1  -2  200.57    1.96
   5  -1   2  191.69    6.52
  -5  -1  -2  210.03    2.88
   5   1   2  212.80    3.11
  -6   0   0  416.43    5.77
   6   0   0  409.39    6.06
  -6   0   0  409.91    5.65
  -4  -3   1   80.12    3.40
   4   3  -1   77.01    3.58
  -4   3   1   90.74    2.94
   4  -3  -1   81.39    4.27
   4  -3  -1   92.35    2.77
  -3   2  -3   67.95    3.00
   3  -2   3   54.80    4.50
   3  -2   3   65.30    1.56
   1  -1   4  181.77    2.94
  -1   1  -4  171.96    3.86
  -1   1  -4  184.71    3.11
   1   1   4  170.34    4.73
  -1  -1  -4  178.59    4.50
  -3  -2  -3   72.68    2.37
   3   2   3   70.26    2.48
  -2   0   4  271.35    5.25
   2   0  -4  269.91    5.36
  -2   4   0  870.35   13.44
   2  -4   0  885.41   13.67
   2   4   0  904.62   15.29
  -2  -4   0  918.98   18.11
  -4   3  -1  496.73    7.44
   4  -3   1  498.46    8.02
  -4   3  -1  501.80    7.85
   4  -3   1  498.46    6.46
  -4  -3  -1  513.40    8.19
   4   3   1  503.19    8.36
   0   3  -3  555.91    7.50
   0  -3   3  551.58    8.94
   0  -3   3  528.22    7.85
   0  -3  -3  568.31    9.46
   0   3   3  571.77    9.63
  -4   1  -3   24.80    2.77
  -4  -1  -3   20.31    1.33
   4   1   3   26.07    2.25
  -2   0  -4 2041.93   34.90
   2   0   4 2063.22   34.90
  -1  -3   3    7.10    1.44
  -1  -3   3   11.59    2.37
  -1   3   3   13.84    3.00
   1  -3  -3   22.73    2.77
  -6   0   1    6.29    2.19
   6   0  -1   12.58    2.31
  -1   3  -3 2118.48   40.38
   1  -3   3 2158.69   38.65
   1  -3   3 2091.31   39.34
  -1  -3  -3 2200.80   44.99
   1   3   3 2238.70   46.49
   6  -1   0  122.29    3.23
   6  -1   0  127.20    3.98
  -6   1   0  124.60    4.10
  -6   1   0  126.56    2.60
  -6  -1   0  128.12    3.11
  -6  -1   0  121.95    2.65
   2   4  -1   44.53    3.23
  -2  -4   1   84.97    5.02
  -2   4   1   29.07    2.83
   2  -4  -1   22.04    2.71
  -2  -1   4 1187.96   19.04
   2   1  -4 1154.33   15.52
   2   1  -4 1185.54   19.44
  -2   1   4 1173.72   19.15
   2  -1  -4 1160.51   18.92
  -6   0  -1   10.96    2.19
  -6   0  -1   12.00    1.38
  -6   0  -1    8.65    1.33
  -2   4  -1   95.01    4.44
   2  -4   1   79.43    2.88
   2   4   1  110.35    3.86
  -2  -4  -1  143.98    5.83
  -2   1  -4   40.67    4.21
   2  -1   4   34.09    1.38
   2   1   4   43.03    3.06
  -2  -1  -4   43.49    2.88
  -6  -1   1  246.72    3.17
  -6  -1   1  278.04    5.31
  -6   1   1  260.56    4.79
   6  -1  -1  259.47    4.15
   6  -1  -1  271.87    6.69
  -2  -3   3   -1.79    2.54
  -2  -3   3    5.94    1.15
   2  -3  -3   -8.31    2.88
  -2   3   3   -5.88    2.88
   6  -1   1   14.08    3.98
  -6   1  -1   20.54    1.21
  -6   1  -1   17.94    2.31
  -6  -1  -1   21.52    1.67
  -6  -1  -1   20.19    2.31
  -5  -2   2  512.82    4.79
   0  -4   2 1491.39   25.27
   0  -4   2 1501.54   24.29
   0   4  -2 1489.43   28.38
   5  -2  -2  469.04    8.08
   5  -2  -2  486.17    6.75
  -5   2   2  485.19   10.21
   0  -4  -2 1496.52   26.13
   0   4   2 1477.37   26.36
   0  -2   4    3.81    1.85
   0   2  -4   -1.56    2.54
   0  -2  -4   -3.23    2.19
   0   2   4   -6.46    2.37
   3   0  -4    6.58    4.33
  -3   0   4   14.88    4.33
  -2   3  -3  198.84    4.10
   2  -3   3  194.40    4.04
   2  -3   3  195.49    4.15
  -2  -3  -3  189.38    4.27
   2   3   3  183.90    4.27
  -3   4   0  115.95    3.46
   3  -4   0  126.45    3.29
   3  -4   0  131.93    3.52
   3   4   0  123.04    4.15
  -3  -4   0  108.22    5.77
   1   4  -2   89.47    5.02
  -1  -4   2   89.58    3.40
  -1   4   2   77.93    5.42
   1  -4  -2   89.01    3.63
  -1  -2   4  724.00   11.02
   1   2  -4  721.99    9.40
   1  -4   2 2716.16   54.22
  -1   4  -2 2725.21   57.40
   1  -4   2 2699.08   53.47
  -4  -2   3  787.69   15.86
  -1   2   4  735.43   11.88
   1  -2  -4  736.12   11.83
   4  -2  -3  750.94   12.40
  -4   2   3  753.37   12.23
  -1  -4  -2 2720.08   56.47
   1   4   2 2745.34   57.34
  -4  -3   2  592.89   10.21
  -4   3   2  599.87   12.06
   4  -3  -2  604.48   11.88
  -5   2  -2   24.17    1.04
   5  -2   2   22.55    4.15
   5  -2   2   23.48    0.98
  -5   2  -2   22.79    2.65
   5   2   2   19.21    1.96
  -5  -2  -2   19.09    1.90
  -1   2  -4    0.00    1.90
   1  -2   4   -0.17    1.44
  -1  -2  -4    1.73    2.08
   1   2   4    4.56    2.13
  -5   0   3   -7.33    2.54
   5   0  -3    1.62    0.69
  -3   0  -4 3314.23   64.09
   3   0   4 3345.04   66.16
  -4   3  -2  727.98   11.71
  -4   3  -2  738.71    8.71
   4  -3   2  738.31    8.83
   4  -3   2  714.26   11.71
  -4  -3  -2  725.79   13.44
   4   3   2  753.08   11.65
   3   1  -4  144.44    1.96
  -3  -1   4  151.94    4.15
   3   1  -4  135.39    4.33
   3  -1  -4  140.06    4.15
  -3   1   4  153.85    4.21
  -5   3   0 1135.30   16.96
   5  -3   0 1102.99   16.96
   5  -3   0 1150.30   18.23
  -5  -3   0 1126.76   19.21
   5   3   0 1192.18   23.19
   3   4  -1  338.26    6.98
  -3  -4   1  333.07    6.63
   3  -4  -1  327.82    8.42
  -3   4   1  349.22    6.29
   6   0  -2  665.11   13.67
   6   0  -2  695.10    8.88
  -6   0   2  692.51   11.19
   4  -2   3   18.23    2.88
  -4   2  -3   30.46    2.83
   4  -2   3   26.54    0.69
  -4  -2  -3   28.61    3.00
   4   2   3   31.84    3.17
   3  -4   1   17.71    2.54
  -3   4  -1   15.29    2.08
   3  -4   1   22.61    2.08
   3   4   1    3.75    4.56
  -3  -4  -1    9.92    4.56
   6  -2   0  149.12    3.69
   6  -2   0  153.73    3.06
  -6   2   0  152.35    3.46
  -6   2   0  152.23    3.00
  -6  -2   0  161.11    5.54
   2   4  -2   21.69    3.06
  -2  -4   2   11.42    1.50
   2  -4  -2   54.34    4.85
  -2   4   2   10.38    4.96
   2   2  -4  467.71    5.54
  -2  -2   4  483.40    8.08
  -5  -1   3 1162.64   20.31
   5  -1  -3 1096.42   18.75
  -5   1   3 1146.03   19.15
  -2   2   4  462.69    8.36
   2  -2  -4  478.32    8.36
  -5   0  -3    5.88    0.92
  -5   0  -3   14.02    2.83
  -3   1  -4   91.83    3.52
   3  -1   4   83.41    1.38
   3   1   4   89.47    2.31
  -3  -1  -4   77.30    2.08
   2  -4   2 1609.01   27.57
   2  -4   2 1569.95   26.36
  -2   4  -2 1638.37   29.53
  -5  -3   1  818.90   13.61
   5  -3  -1  830.84   12.98
   5  -3  -1  837.36   12.63
  -5   3   1  841.85   13.04
  -2  -4  -2 1632.60   29.59
   2   4   2 1680.36   34.03
  -6   0  -2   41.82    1.21
  -6   0  -2   44.71    1.21
  -6   0  -2   45.23    2.94
  -3  -3   3  428.08    5.08
  -3  -3   3  422.31    7.79
   3  -3  -3  426.70    7.85
  -3   3   3  422.89    7.79
  -6  -1   2  559.08    6.00
  -6  -1   2  576.27    9.69
   6  -1  -2  529.55    6.92
   6  -1  -2  546.97    9.40
  -6   1   2  566.01    9.11
   2  -2   4   57.17    3.00
  -2   2  -4   47.59    2.77
   2  -2   4   58.43    2.48
   5  -3   1 2635.80   53.53
  -5   3  -1 2692.27   48.86
  -5   3  -1 2640.88   53.36
   5  -3   1 2563.92   49.67
  -2  -2  -4   46.55    2.48
   2   2   4   60.28    4.10
  -5  -3  -1 2632.51   53.82
   5   3   1 2689.85   54.92
  -6  -2   1  552.22    6.63
  -6  -2   1  558.56   11.71
   6  -2  -1  515.65    7.73
  -6   2   1  519.45    7.85
   6  -2  -1  514.72    8.08
  -3   3  -3  539.59   10.90
   3  -3   3  537.85    9.00
  -3   3  -3  561.04    6.63
  -3  -3  -3  554.64    8.71
   3   3   3  552.39    8.94
  -6   2  -1  822.30   10.38
  -6   2  -1  799.98   12.75
   6  -2   1  820.91   11.48
   6  -2   1  833.84   15.57
  -6  -2  -1  808.28   12.29
  -5   1  -3 1529.40   27.63
   5   1   3 1576.13   22.96
  -5  -1  -3 1569.72   22.50
   6  -1   2  252.03    5.71
  -6   1  -2  241.82    2.83
  -6   1  -2  241.99    2.31
  -6   1  -2  244.41    5.19
  -6  -1  -2  245.74    5.19
  -6  -1  -2  240.72    3.40
  -4   0   4 2709.35   57.22
   4   0  -4 2636.32   57.11
  -4   4   0   40.38    3.98
   4  -4   0   49.38    2.88
   4   4   0   21.80    5.02
  -4  -4   0   44.19    3.23
  -7   0   0 2025.26   37.38
  -7   0   0 1925.41   33.75
  -3  -2   4   37.55    3.17
   3   2  -4   44.30    1.38
   3   4  -2    5.13    3.06
  -3  -4   2    9.92    2.88
   3  -2  -4   40.26    3.17
  -3   2   4   32.48    3.11
   3  -4  -2   17.59    2.88
  -3   4   2   -5.25    4.50
   4   1  -4    2.48    2.83
  -4  -1   4    9.81    2.77
   4  -1  -4   14.83    2.88
  -4   1   4    8.08    4.50
   3  -4   2 2822.30   55.15
  -3   4  -2 2795.13   59.01
   3  -4   2 2780.07   58.20
  -3   4  -2 2878.31   58.09
   4   0   4 5560.60  135.56
  -4   0  -4 5713.35  139.71
  -4   0  -4 5142.27  152.00
   3   4   2 2860.94   61.49
  -3  -4  -2 2867.58   61.43
   4   4  -1   31.38    3.58
  -4  -4   1   30.11    3.29
   4  -4  -1   33.63    2.83
  -4   4   1   35.19    2.83
  -7   0   1   -3.00    2.13
   7   0  -1   -2.48    1.56
  -7   0   1    0.12    1.27
  -5  -2   3   89.07    4.10
  -5   2   3   79.43    3.52
   5  -2  -3   86.93    3.69
   0  -5   0   -7.38    2.88
   4  -4   1   72.51    2.48
   4  -4   1   69.68    3.23
  -4   4  -1   62.47    2.48
  -5  -3   2  137.81    4.73
   4   4   1   67.72    3.63
  -4  -4  -1   71.01    3.58
   5  -3  -2  138.10    4.10
  -5   3   2  147.15    4.21
  -3   2  -4  152.63    4.10
   3  -2   4  149.06    1.96
   3  -2   4  150.79    2.48
   3  -2   4  156.73    4.27
  -3  -2  -4  154.83    3.29
   3   2   4  150.73    4.73
   0   4  -3   12.40    2.48
   0  -4   3   14.59    2.42
   0  -4   3   20.36    2.02
   0   4   3   10.33    4.79
   0  -4  -3   16.84    3.06
   7  -1   0  213.84    4.44
   7  -1   0  233.05    5.48
  -7   1   0  233.57    3.86
  -7   1   0  227.80    5.60
  -7  -1   0  232.87    5.02
  -7  -1   0  240.89    5.77
  -7  -1   0  229.36    4.44
   0   3  -4   85.14    2.48
   0  -3   4   91.26    4.15
   0  -3   4   85.60    2.60
   0  -3  -4   92.93    3.58
   0   3   4   97.08    3.75
  -6  -2   2   11.88    0.58
  -6  -2   2   20.25    3.00
   0   0  -5   13.84    3.35
   0   0   5    4.21    2.02
   6  -2  -2   10.15    2.60
  -6   2   2   17.88    2.48
   6  -2  -2   11.31    1.79
  -7   0  -1   -0.23    1.44
  -7   0  -1   -0.17    2.19
  -7   0  -1    1.67    1.50
   1  -5   0  760.58   12.92
  -1   5   0  782.15   13.21
   1   5   0  777.94   13.56
  -1  -5   0  791.73   13.79
  -1  -4   3    5.48    1.62
  -1  -4   3   13.84    2.54
  -1   4   3    9.46    4.73
   1  -4  -3    8.94    3.06
   1   3  -4  136.71    3.63
  -1  -3   4  140.06    3.86
  -1  -3   4  137.46    3.81
  -4  -3   3  956.76   19.84
  -4  -3   3  958.03   10.73
  -1   3   4  139.14    4.38
   1  -3  -4  136.31    4.33
   4  -3  -3  935.54   16.27
  -4   3   3  962.42   16.38
  -4   1  -4  120.85    4.10
   4  -1   4  108.45    1.33
   4   1   4  113.75    2.31
  -4  -1  -4  109.77    2.25
  -1   4  -3   66.34    4.15
   1  -4   3   55.44    2.65
   1  -4   3   57.80    4.04
   5  -3   2  227.97    5.19
  -5   3  -2  225.03    3.63
   5  -3   2  220.13    3.52
  -5   3  -2  210.20    4.96
   1   0  -5    5.60    2.54
  -1   0   5    4.33    2.31
  -5  -3  -2  228.03    6.35
   5   3   2  227.91    4.85
  -1  -4  -3   53.88    3.40
   1   4   3   53.01    3.52
  -1   3  -4  612.79    9.34
   1  -3   4  625.54    9.63
   1  -3   4  618.96   10.38
   1   3   4  656.34   13.33
  -1  -3  -4  644.86   13.44
  -7  -1   1 2107.00   36.05
  -7  -1   1 2206.39   45.80
  -7   1   1 2118.77   40.38
  -7   1   1 2150.67   38.25
   7  -1  -1 2100.54   44.13
   7  -1  -1 2139.65   38.82
   5  -2   3   48.69    3.40
  -5   2  -3   43.96    3.23
  -5  -2  -3   45.46    3.17
   5   2   3   43.15    3.29
   0  -5   1  686.91   11.83
   0   5  -1  703.81   11.88
   0  -5  -1  698.62   12.29
   0   5   1  694.30   12.29
  -1   0  -5    4.44    1.79
   1   0   5    1.56    2.83
  -6   2  -2   16.90    4.33
   6  -2   2   15.52    2.88
  -6  -2  -2    6.17    1.90
   6   2   2   14.19    3.17
  -6   0   3   10.56    2.88
   6   0  -3   14.31    3.23
   0   1  -5   12.75    3.40
   0   1  -5   14.83    3.40
   0  -1   5    7.90    3.29
   0   1   5   15.17    2.42
   0  -1  -5   15.52    3.75
  -7   1  -1    9.06    2.08
   7  -1   1   13.50    2.60
  -7   1  -1    8.25    2.37
  -7  -1  -1    8.77    2.19
  -7  -1  -1   11.36    2.77
   4  -3   3 1443.22   25.79
  -4   3  -3 1485.68   19.73
  -4   3  -3 1412.71   25.09
   4  -3   3 1403.36   18.92
  -4  -3  -3 1466.18   24.57
   4   3   3 1458.68   27.86
   1   5  -1 1498.19   27.34
  -1  -5   1 1501.94   27.23
  -1   5   1 1477.66   26.77
   1  -5  -1 1477.49   26.94
   1  -5   1  129.39    3.63
   1  -5   1  143.12    4.15
  -1   5  -1  142.54    4.10
   1   5   1  148.88    4.79
  -1  -5  -1  147.21    4.79
  -1  -1   5  474.11    8.02
   1   1  -5  471.34   10.27
   1   1  -5  500.65    7.44
  -1   1   5  457.56    7.96
   1  -1  -5  453.58    8.02
   6  -3   0  270.08    5.36
  -6   3   0  286.75    6.17
  -6   3   0  261.60    5.31
   6  -3   0  269.22    4.67
  -6  -3   0  280.75    5.94
  -2  -4   3   29.13    3.00
  -2  -4   3   29.02    1.62
   2  -4  -3   32.25    3.52
  -2   4   3   47.71    5.36
  -2  -3   4  705.08   12.11
  -2  -3   4  721.18   11.94
  -2  -3   4  744.83    9.40
   2   3  -4  743.79    9.34
   2  -5   0  152.75    4.27
  -2   5   0  149.12    4.33
  -2  -5   0  145.94    4.85
   2   5   0  155.11    4.96
  -2   3   4  723.49   12.58
   2  -3  -4  720.20   12.75
   2   0  -5   -2.37    2.60
  -2   0   5   -1.27    2.54
  -1   1  -5 1185.89   20.31
   1  -1   5 1229.50   20.42
  -1   1  -5 1208.73   21.23
  -1  -1  -5 1170.95   19.44
   1   1   5 1215.65   19.73
  -6  -1   3    4.33    3.23
  -6   1   3    9.86    4.50
   6  -1  -3    9.00    3.06
   6  -1  -3   14.94    2.02
  -2   4  -3   52.49    2.25
   2  -4   3   46.32    2.25
   2  -4   3   42.92    2.83
  -2   4  -3   44.19    2.71
  -2  -4  -3   40.32    3.23
   2   4   3   47.82    3.29
   2  -3   4  400.39    5.36
   2  -3   4  387.12    6.86
  -2   3  -4  388.74    6.81
  -2  -3  -4  384.70    8.77
   2   3   4  399.30    7.15
  -6   0  -3   -0.87    0.92
  -6   0  -3  -12.58    4.33
  -6  -3   1    3.92    4.27
   6  -3  -1   -4.56    3.46
   6  -3  -1    9.58    3.46
  -6   3   1    4.44    2.19
  -4  -2   4 1023.68   18.11
   4  -2  -4  964.61   17.19
  -4   2   4  991.55   17.25
  -4  -4   2 1180.70   24.11
   4  -4  -2 1207.52   21.46
  -4   4   2 1203.60   20.71
  -2   0  -5   -2.60    2.42
   7   0  -2  699.32    9.63
  -7   0   2  677.34   11.48
   7   0  -2  645.73   11.48
  -5   0   4 2177.44   43.96
   5   0  -4 2119.06   43.15
  -2  -5   1  152.92    4.79
   2   5  -1  151.25    4.61
  -2   5   1  138.96    4.33
   2  -5  -1  154.94    6.35
  -6   3  -1  372.70    6.23
   6  -3   1  375.36    6.92
  -6   3  -1  381.18    6.98
   6  -3   1  372.30    5.13
  -6  -3  -1  374.09    6.52
   6   3   1  366.13    6.81
   2   1  -5  195.61    3.29
  -2  -1   5  203.28    6.29
   2   1  -5  195.55    4.85
  -2   1   5  198.90    4.73
   2  -1  -5  194.11    4.79
   2  -5   1 2498.91   54.57
   2  -5   1 2516.97   51.05
  -2   5  -1 2593.81   52.03
   2   5   1 2619.71   60.11
  -2  -5  -1 2574.48   54.57
  -7   2   0  120.10    4.85
   7  -2   0  103.03    3.92
   7  -2   0  114.33    4.96
  -7   2   0  109.26    2.65
  -7  -2   0  116.75    3.40
  -7  -2   0  114.10    2.71
  -4   4  -2 1281.82   25.38
  -4   4  -2 1363.73   21.46
   4  -4   2 1316.72   23.02
   4  -4   2 1328.49   21.46
   4   4   2 1331.60   23.30
  -4  -4  -2 1330.16   23.07
   5  -4   0   31.32    3.58
  -5   4   0   32.88    3.52
  -5  -4   0   32.42    3.00
   5   4   0   24.29    4.85
  -6   1  -3  747.66   15.40
   6   1   3  780.94   10.67
  -6  -1  -3  758.79   10.15
   4  -2   4  302.04    2.88
   4  -2   4  307.69    6.29
  -4   2  -4  306.71    6.29
   4   2   4  302.15    6.00
  -4  -2  -4  284.96    4.50
  -7   0  -2  118.60    3.75
  -7   0  -2  120.56    1.90
  -7   0  -2  118.66    1.96
   2  -1   5    0.06    1.33
  -2   1  -5   -2.54    1.44
  -2   1  -5   -1.15    2.37
  -2  -1  -5    0.35    1.67
   2   1   5   -5.31    1.85
  -7  -1   2    1.85    4.21
  -7  -1   2    7.10    1.27
   7  -1  -2    7.04    2.37
  -7   1   2    6.11    2.48
   7  -1  -2    0.12    2.48
  -5  -1   4   -2.42    2.83
  -5   1   4    4.67    2.77
   5  -1  -4   -2.88    2.77
  -7  -2   1   33.80    4.38
  -7  -2   1   33.69    2.19
   7  -2  -1   38.88    2.31
   7  -2  -1   36.86    2.42
  -7   2   1   28.55    2.37
   0   5  -2   47.42    2.94
   0  -5   2   50.30    2.94
   0  -5   2   47.82    2.48
   0  -5  -2   48.57    3.52
   0   5   2   53.24    3.58
   5   4  -1   21.86    3.23
  -5  -4   1   18.75    4.56
  -5   4   1   23.54    2.54
   5  -4  -1   21.17    2.48
   5  -4  -1   19.96    2.54
  -3  -4   3  222.95    5.25
  -3  -4   3  247.58    3.29
  -3  -3   4  217.70    2.71
  -3  -3   4  216.20    5.13
  -3  -3   4  212.22    5.13
  -5   0  -4 1471.26   30.69
   5   0   4 1477.31   19.27
  -5   0  -4 1500.67   19.50
  -3   4   3  234.09    5.42
   3  -4  -3  231.32    5.60
   3  -3  -4  205.01    5.31
  -3   3   4  209.92    5.31
   3   0  -5    1.79    4.10
  -3   0   5    0.46    2.60
   0  -2   5  329.90    5.36
   0   2  -5  315.36    5.31
   0  -2  -5  322.57    7.90
   0   2   5  326.67    6.11
  -7   2  -1  968.01   13.04
   7  -2   1  986.70   16.61
  -7   2  -1  975.86   15.98
   7  -2   1  970.15   14.36
  -7  -2  -1  945.80   16.38
   3  -5   0  456.81    8.02
   3  -5   0  462.52    7.96
  -3   5   0  485.19    8.19
  -3  -5   0  485.71   11.59
   3   5   0  491.36    9.17
   1   5  -2  100.31    3.75
  -1  -5   2   95.12    3.92
  -1  -5   2   91.72    3.69
  -1   5   2   99.80    4.10
   1  -5  -2  100.43    4.10
   5  -4   1   88.72    3.69
   5  -4   1   96.28    3.69
  -5   4  -1   91.08    2.48
  -5  -4  -1   94.78    3.58
   5   4   1   89.82    3.63
  -1   5  -2  264.83    5.13
   1  -5   2  255.26    5.02
   1  -5   2  260.33    5.08
  -1  -5  -2  273.48    6.00
   1   5   2  265.00    6.17
  -7   1  -2  628.65    6.81
   7  -1   2  638.80   11.31
  -7   1  -2  620.29    7.21
  -7   1  -2  645.44   10.73
  -1  -2   5  509.01   10.04
   1   2  -5  503.94    7.15
  -7  -1  -2  645.55    8.31
  -7  -1  -2  633.50   12.86
  -1   2   5  522.45    9.06
   1  -2  -5  501.22    9.00
   3  -4   3   49.90    1.90
   3  -4   3   47.53    3.00
  -3   4  -3   49.21    1.90
  -3   4  -3   50.88    4.50
   3   4   3   47.19    4.56
  -3  -4  -3   43.61    2.94
  -5  -3   3  934.50   16.61
  -5  -3   3  944.19    9.17
   5  -3  -3  917.94   16.15
  -5   3   3  921.92   15.92
   1  -2   5  506.36    8.54
  -1   2  -5  504.17    9.86
   1   2   5  519.11    8.54
  -1  -2  -5  504.63    8.42
   3  -3   4  216.55    3.69
   3  -3   4  212.97    6.81
  -3   3  -4  208.01    6.46
  -3  -3  -4  203.86    5.88
   3   3   4  219.32    6.00
  -5   1  -4   12.52    4.44
  -6  -2   3  279.08    6.23
  -5  -1  -4    4.67    1.79
   5   1   4    6.75    1.21
  -6   2   3  251.16    5.54
   6  -2  -3  245.85    5.88
   6  -2  -3  261.20    4.10
  -3  -1   5 1404.28   25.32
   3   1  -5 1389.86   25.67
   3   1  -5 1393.27   20.02
   3  -1  -5 1358.65   27.86
  -3   1   5 1394.88   25.21
   3   5  -1    5.71    2.88
  -3  -5   1   -0.46    2.83
  -3   5   1    3.29    2.65
   3  -5  -1    4.50    2.54
  -3   0  -5    0.46    1.96
   3   0   5    1.21    1.96
  -6  -3   2  343.80    7.04
   6  -3  -2  339.53    5.65
  -6   3   2  335.32    6.35
   6  -3  -2  322.23    6.40
   3  -5   1  783.30   12.63
   3  -5   1  809.55   13.33
  -3   5  -1  797.78   12.52
   3   5   1  832.51   17.31
  -3  -5  -1  820.34   14.54
  -2  -5   2 1837.09   35.36
   2   5  -2 1852.26   39.51
  -2  -5   2 1835.25   31.73
   2  -5  -2 1823.08   35.59
  -2   5   2 1848.52   35.65
  -5   3  -3   35.82    3.17
   5  -3   3   33.00    0.87
   5  -3   3   32.36    4.79
  -5   3  -3   33.69    1.27
   5   3   3   32.13    2.48
  -5  -3  -3   38.48    2.37
   2   2  -5  310.17    5.13
  -2  -2   5  310.40    6.00
  -2   2   5  315.13    6.58
   2  -2  -5  313.98    6.63
   2  -5   2    7.21    2.19
  -2   5  -2    4.04    2.19
   2  -5   2    5.13    2.48
   2   5   2    7.10    3.06
  -2  -5  -2    6.46    2.94
  -6   3  -2  602.46   10.67
   6  -3   2  616.36   13.33
   6  -3   2  625.42    7.27
  -6   3  -2  619.71    7.90
   6   3   2  615.67   11.54
  -6  -3  -2  583.89    9.34
  -3   1  -5  258.49    7.85
   3  -1   5  269.73    3.46
   3   1   5  269.97    4.33
  -3  -1  -5  270.37    5.36
  -6   2  -3  182.40    6.86
   6  -2   3  173.11    5.02
   6   2   3  184.07    3.40
  -6  -2  -3  178.59    3.17
  -8   0   0 3181.38   69.74
  -8   0   0 3122.78   68.59
  -2   2  -5 1733.78   35.71
   2  -2   5 1764.12   30.17
  -2  -2  -5 1720.11   31.67
   2   2   5 1816.33   35.07
  -7  -2   2  165.44    2.37
  -7  -2   2  177.84    4.85
  -7   2   2  158.69    4.15
   7  -2  -2  147.62    4.21
   7  -2  -2  162.15    4.50
  -5  -2   4   39.05    3.35
   5  -2  -4   38.01    5.25
  -5   2   4   47.47    3.40
  -5  -4   2 1629.08   30.75
  -5   4   2 1642.23   30.23
   5  -4  -2 1656.37   31.50
   0   4  -4    2.13    1.90
   0  -4   4    1.38    2.94
   0  -4   4    1.15    2.08
   0   4   4    4.79    2.88
   0  -4  -4    3.17    2.83
   8   0  -1    2.60    1.67
  -8   0   1   -1.62    3.40
  -8   0   1   -1.33    1.44
  -8   1   0  198.49    3.75
  -8   1   0  198.55    4.10
   8  -1   0  195.78    4.38
  -8  -1   0  190.13    4.10
  -8  -1   0  203.34    4.27
  -8  -1   0  198.26    4.85
  -4  -3   4  268.75    6.23
  -4  -3   4  272.56    6.11
   7   0  -3    2.54    4.50
  -7   0   3    9.69    4.50
  -1  -4   4   46.03    2.77
  -1  -4   4   43.61    2.08
   1   4  -4   46.72    2.02
  -4  -4   3   13.56    1.67
  -4  -4   3   16.79    3.00
  -4   0   5    4.33    2.83
   4   0  -5   -4.85    2.77
   4  -3  -4  272.91    6.35
  -4   3   4  265.12    6.35
  -1   4   4   48.34    3.40
   1  -4  -4   37.84    3.46
   4  -4  -3   18.17    3.11
  -4   4   3   18.34    3.00
   7  -2   2  177.09    2.13
   7  -2   2  181.36    4.90
  -7   2  -2  183.73    2.60
  -7   2  -2  187.94    6.69
   7   2   2  179.34    3.63
  -7  -2  -2  187.71    3.58
  -5   4  -2  188.80    3.11
   5  -4   2  189.61    3.17
  -5   4  -2  189.96    4.96
   5  -4   2  183.73    5.02
   5   4   2  199.82    6.69
  -5  -4  -2  193.30    4.67
  -8   0  -1    2.48    1.50
  -8   0  -1    2.42    2.42
  -8   0  -1   -2.02    2.25
  -1   4  -4  149.17    5.13
   1  -4   4  145.31    5.19
   1  -4   4  141.10    3.40
  -4   5   0 2054.91   38.88
   4  -5   0 2021.69   39.23
   4  -5   0 1999.48   38.88
  -4  -5   0 2087.16   42.51
   4   5   0 2095.93   42.80
  -1  -4  -4  144.10    6.29
   1   4   4  155.75    4.56
  -7   3   0  447.17    7.96
   7  -3   0  459.69    8.02
  -7   3   0  448.85    6.92
  -7  -3   0  448.44    8.02
  -6   0   4  772.98   14.19
   6   0  -4  794.55   14.59
   6   0  -4  757.00    8.48
  -5   2  -4    4.10    4.38
   5  -2   4    4.85    3.00
   3   5  -2  943.44   16.96
  -3  -5   2  914.25   19.21
   5   2   4    1.67    1.62
  -5  -2  -4    2.94    2.54
  -3   5   2  943.21   16.84
   3  -5  -2  952.15   17.19
  -8  -1   1   69.34    3.11
  -8  -1   1   64.15    2.83
  -8   1   1   64.95    2.31
  -8   1   1   65.70    2.88
   8  -1  -1   65.93    2.94
   8  -1  -1   70.32    2.60
  -3  -2   5   30.17    2.94
   3   2  -5   28.78    1.67
   3  -2  -5   26.19    3.17
  -3   2   5   30.63    3.35
   4  -4   3  312.19    4.27
   4  -4   3  307.52    6.40
  -4   4  -3  311.21    6.40
  -4   4  -3  318.36    5.19
  -4  -4  -3  319.17    6.17
   4   4   3  326.44    6.40
  -7  -1   3   43.15    5.25
  -7   1   3   49.90    5.08
   7  -1  -3   47.07    3.46
   7  -1  -3   51.05    2.54
  -4  -1   5 1283.38   23.88
   4   1  -5 1285.63   24.17
   4   1  -5 1285.11   16.90
   4  -1  -5 1267.97   23.82
  -4   1   5 1298.84   24.05
   4  -3   4    4.67    2.83
  -4   3  -4   11.59    4.21
  -3   5  -2    7.10    3.11
   3  -5   2    0.23    4.15
   3  -5   2    0.75    3.11
   4   3   4   -1.56    2.19
  -4  -3  -4    6.75    3.17
   3   5   2   -5.02    2.94
  -3  -5  -2   -0.12    2.88
  -6   4   0   36.00    2.31
   6  -4   0   35.71    2.31
   6  -4   0   34.44    3.00
  -6  -4   0   28.44    3.11
   6   4   0   29.48    5.02
  -4  -5   1   14.48    3.29
   4   5  -1   11.77    5.25
  -4   5   1   11.36    4.33
   4  -5  -1   13.50    2.83
  -8   1  -1  727.64   12.11
  -8   1  -1  726.25   11.02
   8  -1   1  727.35   14.65
  -8  -1  -1  731.73   10.67
  -8  -1  -1  713.74   11.71
  -8  -1  -1  708.83   11.71
  -2  -4   4   90.74    3.58
  -2  -4   4   95.70    2.25
  -7  -3   1   86.35    3.75
  -7   3   1   85.89    4.56
   7  -3  -1   83.59    3.17
   7  -3  -1   89.47    3.29
   2  -4  -4   92.87    4.21
  -2   4   4   92.64    4.04
   4   0   5   -0.87    1.67
  -4   0  -5   -4.10    2.94
  -4   0  -5    0.40    1.04
  -4   5  -1  145.14    3.63
   4  -5   1  139.66    6.29
   4  -5   1  148.88    5.02
  -7   0  -3   -0.12    1.04
  -7   0  -3   -1.50    2.77
  -7   0  -3   -0.58    0.63
  -4  -5  -1  159.44    6.75
   4   5   1  157.08    7.04
   0   5  -3  495.23    8.77
   0  -5   3  488.94    8.54
   0  -5   3  502.90    8.08
   0   5   3  492.28    9.63
   0  -5  -3  487.73    9.58
  -6  -1   4   54.69    3.75
  -6   1   4   47.42    3.75
   6  -1  -4   57.40    3.58
  -3   2  -5 1357.56   25.44
   3  -2   5 1410.40   19.84
   3  -2   5 1369.33   20.48
  -3  -2  -5 1352.08   22.79
   3   2   5 1351.96   22.50
   0  -3   5  252.83    6.23
   0   3  -5  250.58    5.94
   0  -3   5  263.68    6.52
   7  -3   1  231.37    3.81
  -7   3  -1  240.78    7.33
   7  -3   1  239.22    5.48
  -7   3  -1  250.58    4.79
   0  -3  -5  264.66    5.94
   0   3   5  265.52    7.90
   7   3   1  245.45    5.25
  -7  -3  -1  226.07    4.90
  -2   4  -4  453.23    8.08
   2  -4   4  465.86    8.13
   2  -4   4  457.44    7.96
  -1  -5   3   48.92    3.23
  -1  -5   3   57.40    2.48
   1   5  -3   55.38    3.23
   2   4   4  470.36    8.54
  -2  -4  -4  458.83   10.73
   1  -5  -3   55.95    3.81
  -1   5   3   59.88    3.81
  -6  -4   1  127.77    4.38
  -6   4   1  140.00    3.75
   6  -4  -1  132.04    3.98
   6  -4  -1  126.79    3.81
   1   3  -5  298.12    4.73
  -1  -3   5  308.96    7.67
  -1  -3   5  287.27    5.71
  -1   5  -3 1563.67   31.15
   1  -5   3 1560.15   28.03
   1  -5   3 1597.35   28.55
   1  -3  -5  302.79    6.63
  -1   3   5  294.08    6.40
  -1  -5  -3 1593.55   30.57
   1   5   3 1631.85   31.32
  -6   0  -4 1062.73   19.90
  -6   0  -4 1088.11   12.23
  -6   4  -1  106.49    3.86
   6  -4   1   95.87    3.63
   6  -4   1  109.60    3.92
  -6   4  -1   98.35    2.65
   4  -1   5 2091.08   32.02
  -4   1  -5 2151.36   44.94
  -6  -4  -1  104.58    5.60
   6   4   1  105.91    3.86
  -4  -1  -5 2113.40   37.26
   4   1   5 2126.90   36.92
  -7   1  -3  203.97    5.36
  -7  -1  -3  204.38    5.42
  -7  -1  -3  213.78    3.69
   1  -3   5  488.65    7.38
   1  -3   5  515.18    8.48
  -1   3  -5  485.53    8.36
   1  -3   5  489.28    7.50
  -8   0   2 1204.23   21.69
  -8   0   2 1181.33   16.50
   8   0  -2 1182.02   17.36
   1   3   5  505.15    9.00
  -1  -3  -5  495.57    9.06
  -6  -3   3 1598.85   30.98
  -6  -3   3 1566.44   30.57
  -6   3   3 1549.94   29.36
   6  -3  -3 1504.71   28.90
   8  -2   0   63.86    3.63
  -8   2   0   62.42    4.38
   8  -2   0   70.26    4.67
  -8   2   0   64.78    2.37
  -8  -2   0   63.86    2.31
  -8  -2   0   63.45    3.00
  -6   1  -4  232.70    6.11
  -6  -1  -4  247.06    3.92
   6   1   4  247.41    3.98
  -2  -5   3  484.38    9.11
  -2  -5   3  522.57    8.83
  -2   5   3  507.69    9.92
   2  -5  -3  503.01   10.09
   0   6   0  107.24    4.21
   0  -6   0  107.81    4.38
   2   3  -5  587.35    7.85
  -2  -3   5  592.77   12.81
  -2   3   5  587.12   10.90
   2  -3  -5  584.58   13.56
  -8  -1   2  273.02    3.35
  -8  -1   2  264.08    6.17
  -8   1   2  270.14    5.77
   8  -1  -2  279.14    5.60
   8  -1  -2  257.91    6.00
  -8   0  -2  177.27    4.79
  -8   0  -2  185.34    2.77
  -8   0  -2  178.88    3.40
  -3  -4   4  342.19    5.19
  -3  -4   4  331.28    6.98
   3  -4  -4  337.57    7.50
  -3   4   4  344.15    7.33
  -2   5  -3  553.26    8.88
   2  -5   3  534.51    9.52
   2  -5   3  568.77    9.00
  -8  -2   1   79.43    3.58
  -8  -2   1   85.49    2.94
  -8  -2   1   84.57    3.58
  -8   2   1   80.36    3.06
   8  -2  -1   82.03    3.00
   8  -2  -1   83.59    3.17
   2   5   3  548.93   10.50
  -2  -5  -3  551.47   12.92
  -1   6   0  295.23    8.83
   1  -6   0  284.62    6.40
   1   6   0  293.04    6.69
  -1  -6   0  279.20    6.58
   6  -3   3   40.67    1.04
   6  -3   3   43.67    3.69
  -6   3  -3   37.55    1.04
  -6   3  -3   38.53    3.58
   6   3   3   44.65    2.54
  -6  -3  -3   40.49    2.42
  -7  -2   3   20.25    3.40
   0   0   6   90.91    3.17
   0   0  -6   81.39    3.23
   7  -2  -3   19.38    2.94
  -7   2   3    8.36    4.73
   7  -2  -3    9.34    1.79
  -4  -2   5    3.52    3.06
   4   2  -5    6.52    1.04
   4  -2  -5    4.04    3.23
  -4   2   5   13.90    3.23
   4   5  -2   72.11    4.04
  -4  -5   2   67.95    4.04
  -4   5   2   62.70    3.75
   4  -5  -2   61.55    3.63
   2  -3   5   14.88    1.62
   2  -3   5   15.17    2.71
  -2   3  -5   15.23    2.54
   2  -3   5   14.31    2.48
   2   3   5   12.00    2.65
  -2  -3  -5   19.67    2.60
  -7  -3   2   44.88    1.21
  -7  -3   2   44.94    3.63
  -7   3   2   48.74    3.11
   7  -3  -2   41.19    3.11
   7  -3  -2   45.63    2.65
  -8   2  -1  641.28    9.58
   8  -2   1  602.69    8.77
   8  -2   1  626.81   11.25
  -8   2  -1  630.04   11.02
  -8  -2  -1  621.09   10.56
  -8  -2  -1  618.33    9.69
   1   0  -6   53.24    3.06
  -1   0   6   51.11    3.00
   5   0  -5    5.65    4.96
  -5   0   5   -3.98    3.11
  -5  -3   4   88.37    4.33
   5  -3  -4   79.20    4.15
  -5   3   4   96.45    4.15
  -5  -4   3   -0.40    1.27
  -5  -4   3    4.10    3.00
   5  -4  -3    1.62    3.00
  -5   4   3   10.15    2.94
   0   6  -1   -1.85    3.00
   0  -6   1    0.00    4.44
   0  -6  -1    0.40    3.06
   0   6   1    0.06    3.11
   3  -4   4    6.46    1.50
   3  -4   4   11.59    2.77
  -3   4  -4    9.11    4.10
   3   4   4    9.86    2.77
  -3  -4  -4    5.19    2.60
  -8   1  -2  538.95    6.98
  -8   1  -2  541.26   10.09
  -6  -2   4  219.90    8.54
  -8  -1  -2  562.95    8.71
  -8  -1  -2  530.70    9.81
  -6   2   4  209.92    5.83
   6  -2  -4  207.32    5.71
   4  -5   2    7.90    2.83
  -4   5  -2    8.54    1.90
   4  -5   2   10.04    1.96
   4   5   2   14.77    3.06
  -4  -5  -2   11.94    2.94
   1   0   6   62.07    2.77
  -1   0  -6   64.32    2.71
  -5   5   0  577.95    9.63
   5  -5   0  573.68    9.86
   5  -5   0  574.66   10.27
  -5  -5   0  572.29   11.02
   5   5   0  603.56   11.48
  -6  -4   2  824.95   15.06
   6  -4  -2  797.73   14.48
   6  -4  -2  791.26   15.52
  -6   4   2  817.51   14.13
   1   6  -1   65.65    3.86
  -1  -6   1   59.01    5.83
   1  -6  -1   71.01    3.98
  -1   6   1   67.55    3.92
   1  -6   1  137.23    6.23
   1  -6   1  126.91    3.98
  -1   6  -1  137.06    4.33
  -1  -6  -1  138.96    4.79
   1   6   1  138.67    4.90
   0  -1   6   -2.42    3.29
   0   1  -6    4.38    3.40
   0   1  -6    0.46    3.40
   0   1   6    2.48    2.42
   0  -1  -6   -8.13    3.58
  -7   3  -2  766.63   13.73
  -7   3  -2  757.06    9.34
   7  -3   2  742.92   13.84
   7  -3   2  775.11   10.27
   7   3   2  760.92   12.58
  -7  -3  -2  740.85   12.06
  -1  -1   6   74.24    3.23
   1   1  -6   78.22    4.73
   1   1  -6   74.53    4.04
  -5  -1   5  737.56   13.90
   5   1  -5  728.04   13.84
   5   1  -5  704.05    7.73
  -1   1   6   81.22    3.52
   1  -1  -6   79.55    3.40
   5  -1  -5  715.64   13.79
  -5   1   5  741.71   16.96
  -2   6   0  120.62    4.27
   2  -6   0  112.89    4.21
   2   6   0  125.29    4.90
  -2  -6   0  115.37    4.67
   5  -4   3  288.66    3.81
   5  -4   3  277.18    6.46
  -5   4  -3  286.06    4.50
  -5   4  -3  275.33    6.40
  -4   2  -5  591.73   11.31
   4  -2   5  616.36    7.04
   4  -2   5  599.92    6.92
  -4  -2  -5  620.81    9.40
   4   2   5  609.15    9.17
  -5  -4  -3  288.54    5.83
   5   4   3  281.91    5.94
   7  -2   3 1209.60   26.25
  -7   2  -3 1167.83   22.21
   7   2   3 1198.23   18.63
  -7  -2  -3 1191.37   19.96
   2   0  -6  662.11   14.54
  -2   0   6  663.95   14.42
  -5  -5   1  310.81    7.15
   5   5  -1  334.00    7.50
   5  -5  -1  308.33    8.48
   5  -5  -1  300.83    6.35
  -5   5   1  306.54    6.40
  -6   4  -2  119.00    4.44
   6  -4   2  127.08    4.44
   6  -4   2  123.79    2.48
  -6   4  -2  126.04    2.48
  -6  -4  -2  117.39    5.77
   6   4   2  127.89    4.10
  -3  -5   3    9.00    4.67
  -3  -5   3    2.60    1.56
   5  -3   4  132.91    4.61
  -5   3  -4  129.04    6.52
   5  -3   4  135.04    1.62
  -1   1  -6   85.26    3.40
   1  -1   6   83.59    3.92
  -1   1  -6   79.95    2.94
   3  -5  -3    7.56    3.23
  -3   5   3   -3.81    3.17
   5   3   4  139.60    3.63
  -5  -3  -4  131.69    3.46
   1   1   6   83.53    3.17
  -1  -1  -6   80.99    3.06
  -3  -3   5   96.28    5.88
   3   3  -5   96.45    1.85
  -3   3   5  100.31    4.38
   3  -3  -5   96.80    4.38
   5  -5   1  466.15    9.17
   5  -5   1  444.87    8.60
  -5   5  -1  468.11    7.56
  -5  -5  -1  460.21    9.11
   5   5   1  466.96    9.23
   5   0   5    0.58    0.87
  -5   0  -5    0.63    0.81
  -5   0  -5    0.69    5.02
  -6   2  -4  183.15    5.42
   6   2   4  173.52    3.35
  -6  -2  -4  172.94    4.44
  -3   5  -3  390.53    7.67
   3  -5   3  399.30    7.67
  -3   5  -3  397.91    6.40
   3  -5   3  396.87    6.29
  -2  -6   1  895.04   16.79
   2   6  -1  911.25   19.90
  -3  -5  -3  407.31    8.25
   3   5   3  414.93    8.48
  -2   6   1  898.67   16.50
   2  -6  -1  887.43   16.27
  -2   0  -6   63.17    3.63
   2   0   6   76.49    2.54
   2  -6   1   -2.60    2.71
   2  -6   1    5.48    2.65
  -2   6  -1    1.85    4.21
  -2  -6  -1   -1.73    5.19
   2   6   1   -2.25    3.40
  -8  -2   2   21.80    1.04
  -8  -2   2   21.06    3.35
   8  -2  -2   17.19    2.19
  -8   2   2   19.04    4.27
   8  -2  -2   16.44    2.94
   2   1  -6   39.63    3.23
   2   1  -6   43.38    2.13
  -2  -1   6   36.28    4.85
  -2   1   6   40.21    3.40
   2  -1  -6   37.21    5.02
   3  -3   5    5.13    2.77
   3  -3   5    2.13    2.02
  -3   3  -5    2.94    2.65
   3  -3   5    2.08    1.27
   3   3   5    3.58    3.92
  -3  -3  -5    4.15    3.81
   7   0  -4  735.37   15.00
  -7   0   4  789.77   15.17
   7   0  -4  805.46    9.86
  -4  -4   4    3.52    1.44
  -4  -4   4   -8.31    4.96
   5   1   5  216.66    3.35
  -5  -1  -5  215.80    3.29
   4  -4  -4    7.44    3.29
  -4   4   4    2.13    3.29
  -8   0   3   -9.98    4.90
   8   0  -3    0.06    1.73
   8   0  -3   -3.35    3.06
  -9   0   0 1189.35   22.50
  -9   0   0 1183.98   20.19
  -2   1  -6  492.11    9.52
   2  -1   6  497.82    7.50
  -2   1  -6  491.30    7.79
   2   1   6  496.49    9.92
  -2  -1  -6  478.09    8.13
   0  -6   2   12.98    3.11
   0  -6   2   17.54    2.48
   0   6  -2   16.84    3.11
   0  -6  -2    9.81    5.60
   0   6   2   15.06    3.58
   7  -4   0   11.54    2.77
   7  -4   0    3.46    2.08
  -7   4   0    2.88    2.19
  -7  -4   0    5.08    3.00
  -8   2  -2  308.61    7.04
   8  -2   2  328.00    7.33
  -8   2  -2  319.81    4.33
  -8  -2  -2  303.02    5.13
   3   0  -6  614.29   12.06
  -3   0   6  616.13   11.71
  -3   6   0  359.49    7.38
   3  -6   0  338.55    7.21
   3  -6   0  346.69    7.21
  -3  -6   0  344.90    8.13
   3   6   0  352.86    8.25
  -7  -1   4  133.25    5.08
   1   6  -2   20.88    5.19
  -1  -6   2   19.32    3.81
  -1  -6   2   17.36    3.40
  -7   1   4  120.45    4.90
   7  -1  -4  121.25    4.96
  -1   6   2   15.17    3.58
   1  -6  -2   15.34    5.60
  -8   3   0  463.10    7.73
   8  -3   0  451.10    7.85
  -8   3   0  486.46    8.77
   8  -3   0  484.67    8.77
  -8  -3   0  451.79    8.60
   0   2  -6  211.18    4.67
   0  -2   6  211.24    4.56
   0  -2  -6  212.11    5.42
   0   2   6  221.11    5.48
   1  -6   2   49.38    3.17
   1  -6   2   61.03    3.52
  -1   6  -2   62.30    3.46
  -1  -6  -2   54.92    4.21
   1   6   2   61.72    4.21
  -9   0   1   -0.40    2.48
  -9   0   1   -2.02    1.62
   4  -4   4  170.63    2.77
  -4   4  -4  164.11    4.96
   4  -4   4  166.36    5.19
   4   4   4  196.53    6.81
  -4  -4  -4  174.79    4.73
  -1  -2   6  339.59    6.63
   1   2  -6  321.88    7.10
  -5  -2   5  157.48    5.48
  -8  -1   3  625.13   12.17
   1  -2  -6  357.94    7.73
  -1   2   6  366.59    7.85
   5  -2  -5  155.29    5.42
  -5   2   5  148.65    5.31
   8  -1  -3  645.38    8.88
   8  -1  -3  608.63   12.17
  -8   1   3  624.27   15.11
  -7  -4   1   14.59    3.35
  -7   4   1    7.27    2.54
   7  -4  -1    4.27    2.54
   7  -4  -1    1.73    2.60
  -9   1   0   17.71    2.19
   9  -1   0   10.90    2.60
  -9   1   0   15.40    2.37
  -9  -1   0   20.19    3.86
  -9  -1   0   17.25    2.42
  -5  -5   2  244.87    6.63
   5  -5  -2  214.53    5.83
  -5   5   2  231.37    5.88
   0  -5   4 1241.67   25.32
   0  -5   4 1264.22   21.75
  -1   2  -6   34.78    2.83
   1  -2   6   32.30    2.31
  -9   0  -1    2.02    2.77
  -9   0  -1   -1.56    1.73
  -9   0  -1    3.75    2.37
   0   5   4 1297.68   25.27
   0  -5  -4 1253.15   24.57
   1   2   6   42.34    3.00
  -1  -2  -6   37.32    3.00
  -8  -3   1  549.80    7.73
  -8  -3   1  511.67    9.92
   8  -3  -1  500.53    9.34
  -8   3   1  513.80    8.94
   8  -3  -1  511.32    9.11
  -3  -6   1 1169.27   22.96
   3   6  -1 1195.87   23.25
   3  -6  -1 1161.14   22.09
  -3   6   1 1200.94   25.96
   0   4  -5  347.55    6.17
   0  -4   5  342.71    6.35
   0  -4   5  332.09    6.40
   0  -4   5  343.46    6.23
  -7   0  -4  559.54    5.36
  -7   0  -4  555.33   11.13
  -3  -1   6    2.60    3.06
   3   1  -6   10.04    3.23
   3   1  -6    7.67    1.50
  -7   4  -1   40.55    2.25
   7  -4   1   41.53    5.36
   7  -4   1   41.65    3.17
  -7   4  -1   48.05    3.40
  -3   1   6   12.06    3.23
   3  -1  -6    4.61    3.06
   0   4   5  360.30    7.90
   0  -4  -5  350.90    7.79
  -7  -4  -1   41.01    3.35
   7   4   1   41.13    3.58
  -8   0  -3    9.92    4.90
  -8   0  -3    3.35    1.27
   3  -6   1  107.06    4.04
  -3   6  -1  105.04    3.86
   3  -6   1   88.66    6.06
  -3  -6  -1  110.64    4.79
   3   6   1  110.93    5.08
  -7  -3   3  908.08   17.94
  -7  -3   3  940.67   18.00
  -1  -5   4  762.13   13.56
  -1  -5   4  765.94   11.94
  -4  -3   5  130.77    4.90
   7  -3  -3  859.51   16.38
   7  -3  -3  857.14   13.73
  -7   3   3  892.16   19.67
  -4  -5   3   67.95    2.77
  -4  -5   3   82.32    4.21
  -4   3   5  134.69    7.44
   4  -3  -5  118.54    4.85
   1  -5  -4  775.23   18.57
  -1   5   4  776.56   15.11
  -4   5   3   70.49    6.23
   4  -5  -3   62.07    4.21
   3   0   6   86.41    2.42
  -3   0  -6   78.97    3.52
   9  -1  -1 1597.64   30.80
  -9   1   1 1617.31   28.78
   9  -1  -1 1615.70   29.94
  -9   1   1 1633.35   31.38
  -9  -1   1 1625.79   31.61
  -9  -1   1 1609.01   27.40
  -1  -4   5   16.32    2.77
  -1  -4   5   15.00    2.08
  -1  -4   5   23.07    2.83
   1   4  -5   16.73    1.96
  -5   5  -2  779.09   11.71
   5  -5   2  764.04   11.65
   5  -5   2  748.92   14.25
   1  -4  -5   11.59    5.36
  -1   4   5   21.34    3.52
   5   5   2  767.73   14.48
  -5  -5  -2  772.86   17.25
   8  -3   1    4.50    1.67
   8  -3   1   12.34    3.06
  -8   3  -1    7.56    1.67
  -8   3  -1    4.10    4.56
  -8  -3  -1   10.33    4.10
   1  -5   4  446.54    8.08
  -1   5  -4  439.16    7.96
   1  -5   4  451.10    9.92
  -2  -6   2   94.20    6.52
  -2  -6   2   88.26    3.00
   2   6  -2   90.16    4.44
  -2   6   2   90.45    4.50
   2  -6  -2   87.74    6.98
   1   5   4  465.46    9.58
  -1  -5  -4  426.75    9.23
   1  -4   5  109.43    5.31
   1  -4   5  103.54    4.61
  -1   4  -5  105.51    4.90
   1   4   5  113.35    4.50
  -1  -4  -5  113.12    4.44
  -6   0   5    6.63    3.58
   6   0  -5   -3.17    3.69
   2   2  -6   13.44    1.67
  -2  -2   6   24.86    4.50
  -2   6  -2    9.63    4.27
   2  -6   2    0.98    4.33
   2  -6   2    6.58    4.27
  -2   2   6    7.04    3.29
   2  -2  -6   10.33    3.23
  -6  -3   4   47.42    4.33
   2   6   2   -1.96    5.60
  -2  -6  -2    3.00    3.46
  -6   3   4   36.00    3.92
   6  -3  -4   29.36    3.81
  -6  -4   3  103.95    1.44
  -6  -4   3   96.28    4.85
  -9   1  -1  201.15    6.92
   9  -1   1  201.61    5.42
  -9   1  -1  190.94    4.61
  -9  -1  -1  189.15    4.73
  -9  -1  -1  198.67    5.31
   6  -4  -3   92.70    4.44
  -6   4   3  118.25    4.56
  -7   1  -4   36.69    3.86
   7   1   4   38.19    1.50
  -7  -1  -4   42.11    1.44
  -7  -1  -4   41.01    4.04
   4  -5   3  580.08    8.65
   4  -5   3  558.79   10.84
  -4   5  -3  569.93   10.09
  -4   5  -3  573.33   10.84
   4   5   3  585.44   11.25
  -4  -5  -3  570.68   10.84
  -8   1  -3  235.12    2.02
  -8   1  -3  230.16    1.96
  -8  -1  -3  277.98    6.98
  -8  -1  -3  286.23    4.85
  -5   2  -5   18.06    3.40
  -5  -2  -5   10.33    2.94
   5   2   5   14.48    3.11
   3  -1   6  388.16    6.58
  -3   1  -6  377.49   10.73
   3   1   6  386.72    6.40
  -3  -1  -6  364.34    6.29
  -6   5   0  575.41   12.17
   6  -5   0  559.26   10.04
   6  -5   0  580.48   10.79
   6   5   0  587.35   12.00
  -6  -5   0  566.93   11.31
  -2  -5   4   88.78    4.04
  -2  -5   4   86.07    3.69
  -2   2  -6   -1.79    2.65
   2  -2   6    1.56    1.62
   4  -3   5   35.36    1.15
   4  -3   5   35.59    3.58
  -4   3  -5   35.19    3.40
   4  -3   5   31.50    1.21
  -2   5   4   70.32    4.67
   2  -5  -4   85.95    4.73
  -2  -2  -6   -1.50    3.63
   2   2   6    4.10    2.54
   4   3   5   39.51    2.83
  -4  -3  -5   31.90    2.77
  -2  -4   5    1.21    4.67
  -2  -4   5    8.42    1.67
  -2  -4   5    4.56    3.00
   7  -3   3   -5.83    3.46
  -7  -3  -3   -2.48    3.46
   7   3   3    0.69    3.52
  -2   4   5    4.38    3.63
   2  -4  -5    9.92    3.46
  -6  -1   5 1425.97   28.90
  -6   1   5 1406.71   28.03
   6  -1  -5 1361.94   28.09
  -9   0   2 1389.92   21.86
  -9   0   2 1371.46   27.05
   9   0  -2 1412.30   24.75
  -7  -2   4   37.90    4.10
   7  -2  -4   33.63    3.98
   7  -2  -4   38.25    2.02
  -7   2   4   36.63    3.86
   2  -5   4  285.54    5.36
  -2   5  -4  288.14    6.17
   2  -5   4  271.64    6.06
  -6   4  -3   42.11    3.81
   6  -4   3   41.88    3.92
   6  -4   3   38.94    1.38
  -6   4  -3   43.32    2.08
   2   5   4  269.22    6.92
  -2  -5  -4  275.62    6.75
  -6  -4  -3   44.42    4.67
   6   4   3   42.34    4.96
   6   5  -1   73.89    4.61
  -6  -5   1   57.40    6.63
  -6   5   1   66.74    3.63
   6  -5  -1   67.15    5.42
   6  -5  -1   62.01    5.42
   4   0  -6   47.99    4.04
  -4   0   6   53.70    3.98
   2  -4   5   46.55    2.31
  -2   4  -5   44.42    3.00
   2  -4   5   42.63    4.96
   2  -4   5   43.49    2.25
  -7  -4   2 2126.67   45.63
  -2  -4  -5   51.34    3.58
   2   4   5   45.92    3.63
   7  -4  -2 2184.99   50.42
   7  -4  -2 2186.84   47.24
  -7   4   2 2094.48   45.34
   6  -3   4  165.15    5.83
  -6   3  -4  171.73    7.61
  -6  -3  -4  173.17    3.98
   6   3   4  176.63    5.71
  -4   6   0   -2.13    3.00
   4  -6   0    7.21    3.00
   4  -6   0    6.23    4.44
  -8  -2   3  413.08    9.11
  -5  -4   4  474.92    5.25
  -5  -4   4  461.36   10.15
   4   6   0   -3.46    3.69
  -4  -6   0    4.56    3.58
   8  -2  -3  378.99    8.42
   8  -2  -3  404.20    6.29
  -8   2   3  399.53   11.08
  -5   4   4  463.73    9.81
   5  -4  -4  455.42   10.33
  -9   2   0    5.54    2.02
   9  -2   0    6.81    2.77
   9  -2   0    4.27    2.19
  -9   2   0   11.94    3.98
  -9  -2   0   11.36    2.65
  -9  -2   0    4.90    2.02
  -9  -2   0   11.08    2.65
  -6   5  -1  150.21    5.31
   6  -5   1  148.94    3.81
   6  -5   1  157.48    5.08
  -6  -5  -1  151.77    5.02
   6   5   1  154.83    5.19
  -8  -3   2   84.22    4.50
  -8  -3   2   92.53    4.56
  -8  -3   2   84.05    1.67
   8  -3  -2   84.68    4.73
   8  -3  -2   80.64    3.81
  -8   3   2   85.60    5.65
  -6   0  -5    0.35    3.40
   6   0   5    0.23    0.87
  -6   0  -5    1.04    0.92
   3   6  -2   58.78    4.33
  -3  -6   2   56.59    4.15
  -3   6   2   56.07    4.21
   3  -6  -2   56.47    6.23
   3   2  -6   24.63    2.13
  -3  -2   6   22.73    5.25
  -9  -1   2  187.42    2.88
  -9  -1   2  204.09    5.65
  -9   1   2  192.49    5.42
   9  -1  -2  174.21    5.54
   9  -1  -2  201.55    4.04
  -3   2   6   28.67    5.77
   3  -2  -6   28.73    3.58
  -9   0  -2  217.93    4.38
  -9   0  -2  222.66    3.58
  -9   0  -2  219.26    5.65
  -4  -1   6   28.50    3.58
   4   1  -6   28.96    3.52
   4   1  -6   21.23    2.08
  -9   2   1   94.08    5.08
  -9   2   1  105.45    3.40
   9  -2  -1  103.20    3.81
   9  -2  -1  107.41    3.69
  -9  -2   1  110.87    4.50
  -9  -2   1  116.81    4.33
  -4   1   6   26.71    3.75
   4  -1  -6   30.34    5.71
  -3   6  -2  424.10    7.79
   3  -6   2  416.66    7.67
   3  -6   2  411.76    8.31
   7  -4   2   30.17    2.42
   7  -4   2   31.73    3.75
  -7   4  -2   31.21    1.67
  -7   4  -2   32.53    3.63
   3   6   2  442.67   12.63
  -3  -6  -2  423.98    9.29
   7   4   2   27.75    3.17
  -7  -4  -2   34.78    3.17
  -4  -6   1  193.82    8.94
   4   6  -1  191.80    6.40
   4  -6  -1  193.82    7.79
  -4   6   1  182.05    5.42
   4  -6   1 1023.16   19.09
  -4   6  -1 1048.66   18.57
   4  -6   1 1029.04   18.17
   4   6   1 1077.15   25.50
  -4  -6  -1 1070.34   21.00
   0   6  -3  336.94    7.38
   0  -6   3  328.57    6.40
   0  -6   3  339.53    7.27
   0  -6  -3  338.03    8.13
   0   6   3  346.74    8.31
   8  -3   2  337.34    4.38
  -8   3  -2  347.26    7.67
  -8   3  -2  343.40    4.38
   8  -3   2  336.13   10.56
  -6   1  -5   43.96    4.10
  -8  -3  -2  333.30    6.46
   8   3   2  355.92    6.92
  -6  -1  -5   44.13    1.56
   6   1   5   37.03    1.56
  -5   4  -4  519.80   10.38
   5  -4   4  532.78    7.21
   5  -4   4  531.22   10.73
  -3  -5   4  322.29    5.88
  -3  -5   4  320.79    9.69
  -9   2  -1  858.12   15.75
   9  -2   1  871.04   16.38
  -9   2  -1  855.06   12.40
   9  -2   1  800.21   12.29
  -9  -2  -1  874.39   15.52
  -9  -2  -1  858.58   14.48
  -5  -4  -4  512.93    9.34
   5   4   4  531.62    9.75
  -3   5   4  312.54   10.90
   3  -5  -4  324.02    8.02
  -4   0  -6   43.73    2.54
  -4   0  -6   44.65    4.15
   4   0   6   39.51    2.60
  -3  -4   5   11.42    3.29
  -3  -4   5   14.19    3.29
  -3   4   5    8.88    3.63
   3  -4  -5    5.83    3.69
  -7   2  -4    4.96    3.40
  -7  -2  -4    1.56    1.73
   7   2   4    3.81    1.79
   1   6  -3  756.37   14.42
  -1  -6   3  733.06   14.25
  -1  -6   3  763.98   14.54
  -8   2  -3  678.72   13.56
   8  -2   3  685.59   13.96
  -8  -2  -3  636.84    9.46
  -1   6   3  751.17   15.34
   1  -6  -3  774.42   15.40
   0  -3   6  109.49    3.69
   0  -3   6  113.64    3.63
   0   3  -6  104.87    3.35
   0   3   6  110.29    4.44
   0  -3  -6  106.60    4.33
   3  -2   6   89.76    3.00
  -3   2  -6  103.31    6.06
  -9   1  -2  148.60    6.92
  -9   1  -2  133.43    3.06
  -9  -1  -2  144.15    4.61
  -9  -1  -2  147.56    4.33
  -9  -1  -2  142.37    3.11
  -3  -2  -6   89.47    3.17
   3   2   6   94.20    4.85
  -1   6  -3  563.93   10.38
   1  -6   3  559.78   10.61
   1  -6   3  583.43   10.33
   1   6   3  573.16   12.06
  -1  -6  -3  565.08   11.83
  -1  -3   6  163.13    4.73
   1   3  -6  167.57    3.75
  -5  -3   5  170.40    5.83
   5  -3  -5  152.87    5.71
  -5   3   5  156.21    5.77
  -1   3   6  179.40    7.96
   1  -3  -6  179.86    5.65
  -5  -5   3  295.64    3.92
  -5  -5   3  270.54    7.44
   5  -5  -3  268.87    7.15
  -5   5   3  289.06    7.27
  -3   5  -4   15.29    3.06
  -3   5  -4   20.71    2.13
   3  -5   4   16.21    3.35
   3  -5   4   22.50    3.17
  -6  -2   5  505.38   14.42
   3   5   4   18.06    3.58
  -3  -5  -4   20.31    3.35
   6  -2  -5  497.19   11.02
  -6   2   5  509.07   11.08
  -1   3  -6  295.64    8.25
   1  -3   6  317.90    7.15
   1  -3   6  299.96    7.33
  -4   1  -6  199.88    6.23
   4  -1   6  204.84    3.69
   1   3   6  314.84    7.04
  -4  -1  -6  201.09    3.86
   4   1   6  208.13    3.86
   3  -4   5    8.88    3.11
   3  -4   5   16.56    2.71
   3  -4   5   15.86    1.62
  -3   4  -5   11.48    3.06
   3   4   5   12.58    4.85
  -3  -4  -5   23.07    4.67
  -6  -5   2  207.38    6.58
  -6   5   2  208.70    5.77
   6  -5  -2  203.40    5.94
   6  -5  -2  199.88    5.36
  -8   0   4   16.09    3.69
   8   0  -4   16.67    1.04
   8   0  -4    9.86    3.81
  -2  -6   3  491.65   12.92
  -2  -6   3  530.87    8.48
   2   6  -3  500.53   10.79
  -2   6   3  509.82   10.90
   2  -6  -3  491.88   10.90
   5  -5   3   49.32    2.13
   5  -5   3   50.88    3.92
  -5   5  -3   50.47    6.06
  -5   5  -3   47.94    2.19
  -5  -5  -3   42.80    3.69
   5   5   3   49.96    3.75
   2   3  -6    0.00    1.56
  -2  -3   6    1.15    2.83
   2  -3  -6    3.00    3.23
  -2   3   6   -4.10    3.40
   6  -5   2  329.15    6.92
   6  -5   2  329.50   10.38
  -6   5  -2  330.36    5.42
  -6   5  -2  328.23    7.67
   6   5   2  339.42   10.33
  -6  -5  -2  322.17    7.38
  -2   6  -3  339.71    8.65
   2  -6   3  325.63    7.04
   2  -6   3  321.25    6.52
  -2  -6  -3  339.13   11.19
   2   6   3  353.38   11.59
  -9  -2   2   15.98    3.63
  -9  -2   2   31.96    3.58
  -9  -2   2   19.38    1.21
   9  -2  -2   21.98    2.48
  -9   2   2   22.79    4.73
   9  -2  -2   15.92    5.02
   8  -4   0  106.26    3.40
   8  -4   0  116.12    4.38
  -8   4   0  107.41    5.08
  -8  -4   0  106.08    4.50
  -5   3  -5   39.63    3.75
   5  -3   5   32.13    0.92
   5  -3   5   27.86    3.98
   5   3   5   36.57    2.83
  -5  -3  -5   36.05    2.65
   4   2  -6   10.27    1.56
  -4  -2   6   11.02    3.40
   4   6  -2  171.73    9.00
  -4  -6   2  160.19    5.77
   4  -2  -6   13.90    3.58
  -4   2   6    4.04    3.63
   4  -6  -2  163.65    8.08
  -4   6   2  171.96    5.54
  -8  -1   4  223.53    9.52
  -8   1   4  234.49    6.69
   8  -1  -4  231.61    4.61
   8  -1  -4  216.90    6.69
   5   0  -6  437.60   13.33
  -5   0   6  449.89    9.98
  -2   3  -6  577.66   13.33
   2  -3   6  577.95   10.38
   2  -3   6  560.99    8.65
   2   3   6  580.60   13.56
  -2  -3  -6  569.75   11.13
   9   0  -3   -1.21    1.27
  -9   0   3    4.15    3.29
  -6   2  -5   60.68    4.44
   4  -6   2  169.42    4.27
  -4   6  -2  160.88    4.21
   4  -6   2  156.90    5.25
   6   2   5   66.51    3.52
  -6  -2  -5   68.01    3.52
  -4  -6  -2  161.29    5.71
   4   6   2  176.57    8.48
  -8  -4   1   11.42    3.52
   8  -4  -1   10.21    2.77
  -8   4   1    8.71    2.65
   8  -4  -1    4.38    3.06
  -5   6   0  586.43   13.50
   5  -6   0  572.06   11.25
   5  -6   0  584.81   11.08
   5   6   0  601.65   12.69
  -5  -6   0  573.97   12.52
   7   0  -5   -0.69    1.38
  -7   0   5   -3.98    5.88
   7   0  -5    0.69    3.81
  -7  -3   4  108.74    5.54
   7  -3  -4   92.64    7.04
  -7   3   4  101.18    7.21
  -4  -5   4  137.23    3.35
  -4  -5   4  126.56    5.25
  -7  -4   3   49.67    0.87
  -7  -4   3   54.22    4.38
  -4  -4   5   32.53    3.75
  -4  -4   5   28.96    3.86
   7  -4  -3   47.36    3.98
  -7   4   3   44.71    3.98
   7  -4  -3   47.59    3.06
   4  -5  -4  138.56    5.54
  -4   5   4  134.06    5.54
  -9   2  -2    3.23    3.29
  -9   2  -2    6.75    1.79
   9  -2   2    7.50    3.40
   4  -4  -5   30.63    4.10
  -4   4   5   29.77    4.15
  -9  -2  -2    1.62    4.61
  -9  -2  -2    6.29    3.23
  -8   4  -1    5.48    3.00
   8  -4   1    6.17    3.35
  -8   4  -1    3.29    3.23
   8  -4   1    5.42    1.90
  -8  -4  -1    3.40    2.94
   8   4   1   -1.67    3.23
  -8  -3   3   48.40    4.44
  -8  -3   3   40.67    4.50
   5   1  -6  289.92    7.73
   5   1  -6  276.02    3.92
  -5  -1   6  278.96    7.56
  -5   1   6  289.58    7.73
   5  -1  -6  278.73    7.73
   8  -3  -3   45.34    2.77
   8  -3  -3   40.15    3.81
  -8   3   3   46.15    3.75
  -8   0  -4  110.24    5.13
  -8   0  -4  112.72    1.44
   9  -3   0   17.94    3.23
   9  -3   0    8.02    3.63
  -9   3   0   16.73    2.94
  -9   3   0   10.44    2.25
  -9  -3   0    8.02    3.06
  -9  -3   0    8.42    2.19
   0   7   0   -7.21    3.63
   0  -7   0    1.50    3.69
  -7   5   0  625.42   10.90
   7  -5   0  589.83   11.08
   7  -5   0  602.75   14.83
   5   6  -1  926.59   19.32
  -5  -6   1  906.12   18.57
   7   5   0  656.80   13.50
  -7  -5   0  622.82   15.86
  -9  -1   3   80.41    4.61
   5  -6  -1  880.85   20.65
  -5   6   1  905.25   17.13
   5  -6  -1  894.58   16.61
  -9   1   3   88.03    6.63
   9  -1  -3   77.53    4.67
   9  -1  -3   92.07    3.63
  -6  -4   4 1596.66   33.57
  -6  -4   4 1524.73   32.48
  -6   4   4 1549.07   36.46
   6  -4  -4 1502.29   35.82
   3   6  -3   83.59    4.90
  -3  -6   3   89.24    4.04
  -3  -6   3   75.80    4.67
  -3   6   3   77.70    7.15
   3  -6  -3   75.28    7.21
  -4   2  -6   14.59    5.31
   4  -2   6   10.50    1.15
   4  -2   6   13.56    1.67
  -4  -2  -6   11.83    2.19
   4   2   6   10.61    3.63
 -10   0   0 1328.02   26.25
 -10   0   0 1306.68   24.11
  -7  -1   5  397.16    9.46
  -7   1   5  367.11    9.17
   7  -1  -5  366.53    9.11
   3   3  -6    3.29    1.27
  -3  -3   6   -8.71    3.17
   3  -3  -6   -0.29    3.58
  -3   3   6   -1.96    3.63
  -1   7   0  157.88    5.60
   1  -7   0  147.27    5.60
  -1  -7   0  162.96    8.77
   1   7   0  163.48    8.71
   5  -6   1  606.96   10.90
   5  -6   1  600.85   12.06
  -5   6  -1  628.94   11.08
  -5  -6  -1  624.38   16.61
   5   6   1  636.32   16.84
  -9   3   1   31.15    2.94
   9  -3  -1   35.94    2.94
   9  -3  -1   35.48    3.17
  -9  -3   1   32.02    1.96
  -9  -3   1   33.46    3.63
   4  -5   4   10.27    2.88
   4  -5   4   13.79    3.35
  -4   5  -4   15.69    3.29
  -4   5  -4   12.58    1.90
  -4  -5  -4    5.83    3.23
   4   5   4    2.25    3.40
   0   0   7    0.40    4.15
   0   0  -7   -0.29    4.21
   3  -6   3   35.59    3.58
   3  -6   3   30.11    4.38
  -3   6  -3   37.73    2.83
   3   6   3   34.32    6.46
  -3  -6  -3   38.71    4.21
  -8   1  -4   37.84    4.10
  -8  -1  -4   39.34    4.04
  -8  -1  -4   32.53    1.44
  -7  -5   1   84.91    4.96
  -7   5   1   99.51    5.88
   7  -5  -1   84.16    3.98
   7  -5  -1   80.01    4.21
   5   0   6  369.18    4.73
  -5   0  -6  366.24   12.11
  -4   4  -5   -8.88    4.96
   4  -4   5   -0.46    3.35
 -10   0   1   -0.23    2.71
 -10   0   1    5.13    2.94
   0   7  -1  420.64    9.40
   0  -7   1  405.12    9.17
   4   4   5   10.56    3.00
  -4  -4  -5    2.31    2.77
   0   7   1  406.68   12.98
   0  -7  -1  419.31   13.09
  -7   4  -3   15.86    3.69
  -7   4  -3   10.67    1.10
   7  -4   3   10.73    3.92
   7  -4   3   13.73    1.67
  -9   0  -3   -0.92    3.35
  -9   0  -3    0.58    1.56
  -9   0  -3   -0.35    1.56
  -7  -4  -3   13.27    2.83
   7   4   3    6.92    2.94
   1   0  -7    5.31    3.00
  -1   0   7    2.31    2.88
  -9   3  -1  318.31    9.86
  -9   3  -1  306.88    6.46
   9  -3   1  319.57    7.67
  -9  -3  -1  297.25    6.46
 -10   1   0   -0.40    3.40
  10  -1   0    0.81    4.27
 -10   1   0    0.81    2.42
 -10  -1   0    9.40    3.98
 -10  -1   0    3.63    2.48
 -10  -1   0    5.83    2.13
  -7   3  -4   12.63    5.94
   7  -3   4   19.79    6.00
   0  -5   5   23.88    2.77
   0   5  -5   15.69    2.48
   0  -5   5   13.67    4.67
  -7  -3  -4    2.25    2.25
   7   3   4    9.92    2.31
   7  -5   1   47.94    2.65
   7  -5   1   50.88    4.04
  -7   5  -1   45.57    2.65
   7   5   1   55.67    4.27
  -7  -5  -1   50.30    4.10
   0   5   5   10.79    3.92
   0  -5  -5   12.58    3.81
  -1  -7   1  333.94    8.31
   1   7  -1  324.42    8.19
   1  -7  -1  332.21    8.42
  -1   7   1  341.26    8.36
   8  -3   3   64.26    4.56
  -8   3  -3   64.72    4.44
   1  -7   1  667.18   13.21
   1  -7   1  641.28   12.06
  -1   7  -1  660.26   16.44
   1   0   7    5.83    3.86
  -1   0  -7   -2.31    3.98
  -1  -7  -1  674.63   14.25
   1   7   1  676.76   14.36
  -8  -3  -3   66.28    3.06
   8   3   3   70.78    3.23
  -3   3  -6  253.76    6.46
   3  -3   6  258.54    5.08
   3  -3   6  255.31    4.15
   3   3   6  261.49    6.11
  -3  -3  -6  254.51    6.00
 -10   0  -1    4.56    2.65
 -10   0  -1    0.35    1.90
 -10   0  -1    3.00    1.90
  -1  -5   5   35.01    3.52
  -1  -5   5   36.11    2.60
  -8  -2   4   68.65    4.79
   8  -2  -4   69.86    4.56
  -8   2   4   72.91    6.86
   1  -5  -5   35.42    4.21
  -1   5   5   36.46    6.58
  -7   0  -5    6.29    6.00
   0  -1   7    1.62    4.04
   0   1  -7    5.88    2.77
   0   1  -7    3.58    2.71
   0   1   7   -0.52    2.94
   0  -1  -7    4.90    4.33
   6  -4   4   29.36    4.15
  -6   4  -4   33.17    4.04
   6  -4   4   29.42    1.50
  -6  -4  -4   41.53    4.90
   6   4   4   43.55    4.96
  -5   1  -6   80.87    4.67
   5  -1   6   80.70    1.79
  -5  -1  -6   80.07    3.35
   5   1   6   85.37    3.46
  -2   7   0   46.67    6.40
   2  -7   0   33.69    3.98
   2   7   0   43.32    4.50
  -2  -7   0   37.96    4.56
 -10   1   1 1845.98   36.40
  10  -1  -1 1881.51   37.67
 -10   1   1 1906.49   42.92
 -10  -1   1 1891.43   39.23
 -10  -1   1 1730.32   35.42
  -9   1  -3  150.56    5.48
  -9   1  -3  144.44    1.90
  -9   1  -3  140.06    1.96
  -9  -1  -3  151.65    7.85
  -9  -1  -3  153.67    2.83
  -1   5  -5   67.15    3.40
   1  -5   5   83.70    4.90
   1  -5   5   63.11    3.52
   1   1  -7   12.52    2.54
  -1  -1   7    8.08    2.94
   1   1  -7   10.84    3.06
   1  -1  -7   10.56    3.17
  -1   1   7   10.38    3.11
  -8  -4   2  835.45   16.84
   8  -4  -2  806.44   18.57
  -8   4   2  823.91   18.92
   8  -4  -2  762.42   13.90
  -1  -5  -5   64.66    4.50
   1   5   5   74.47    4.61
  -6  -3   5    7.44    3.98
   6  -3  -5    9.69    3.75
  -6   3   5   10.44    3.98
  -6  -5   3 1336.10   18.86
  -6  -5   3 1296.87   26.88
  -2   0   7    3.52    3.06
   2   0  -7    4.04    3.23
   6  -5  -3 1287.76   26.65
  -6   5   3 1289.55   30.34
  -1   1  -7  322.17    7.67
  -1   1  -7  322.34    6.75
   1  -1   7  343.51    8.31
   1   1   7  324.82    7.21
  -1  -1  -7  318.48    6.92
 -10   1  -1    4.10    2.83
 -10   1  -1    1.27    1.90
 -10  -1  -1    5.42    3.98
 -10  -1  -1    3.92    3.29
 -10  -1  -1    2.19    2.19
  -7   1  -5  142.60    5.83
  -7  -1  -5  157.31    3.23
   7   1   5  161.69    3.29
  -7  -1  -5  150.62    6.29
   5   2  -6  140.23    1.62
  -5  -2   6  155.69    5.77
   5  -2  -6  139.66    8.54
  -5   2   6  171.15    8.65
   2   7  -1 1097.28   26.65
  -2  -7   1 1089.90   26.71
   2  -7  -1 1016.70   20.71
  -2   7   1 1080.96   21.57
  -2  -5   5  129.91    4.50
  -2  -5   5  129.10    4.90
  -5  -6   2  239.62    7.33
   5   6  -2  245.33    7.67
  -2   7  -1  179.69    5.71
   2  -7   1  178.07    5.48
   2  -7   1  179.11    5.83
   5  -6  -2  223.70    9.40
  -5   6   2  241.18    6.81
  -2  -7  -1  196.24    6.86
   2   7   1  189.26    6.69
   2  -5  -5  129.73    5.77
  -2   5   5  140.81    5.71
  -9  -2   3  487.96   14.42
  -8   4  -2  264.89    7.04
  -8   4  -2  278.62    5.25
   8  -4   2  277.41   10.15
   8  -4   2  254.39    5.19
  -9   2   3  473.31   10.27
   9  -2  -3  449.02   13.33
   9  -2  -3  472.04    9.52
  -8  -4  -2  286.52    8.77
   8   4   2  283.81    6.86
   0  -6   4   29.88    3.52
   0  -6   4   30.46    2.94
  -2   0  -7    0.40    3.46
   2   0   7   -2.02    3.52
   0  -6  -4   29.36    4.38
   0   6   4   31.38    4.44
  -2  -1   7  201.49    8.08
   2   1  -7  203.17    6.00
   2   1  -7  205.24    5.88
   2  -1  -7  202.47    6.11
  -2   1   7  199.94    6.17
  -7  -2   5  258.37   10.96
  -7   2   5  263.39    7.56
   7  -2  -5  250.99    7.56
  -9  -3   2  107.93    2.83
  -9  -3   2  117.45    5.25
  -9  -3   2  121.08    5.25
   9  -3  -2  127.37    5.71
   9  -3  -2  118.37    4.56
  -9   3   2  118.89    6.63
  -6   5  -3   58.84    4.50
   6  -5   3   72.11    4.33
  -6   5  -3   65.36    3.29
   6  -5   3   61.61    3.29
  -6  -5  -3   58.03    3.92
   6   5   3   77.47    6.29
   0  -4   6  383.20    7.67
   0   4  -6  391.05    7.44
   0  -4   6  399.24   10.04
  -1  -6   4  106.77    4.56
  -1  -6   4  107.93    3.63
  -4  -6   3  222.14    7.15
  -4  -6   3  236.28    4.21
   0   4   6  404.37    9.52
   0  -4  -6  418.16    9.75
   4   3  -6   18.11    1.15
  -4  -3   6   13.04    3.81
  -4   6   3  228.61    6.98
   4  -6  -3  234.55    9.92
   1  -6  -4  111.51    5.65
  -1   6   4  117.79    5.65
  -4   3   6   13.56    6.52
   4  -3  -6   19.21    4.15
  -2   5  -5   17.13    3.06
   2  -5   5   14.83    5.13
   2  -5   5   19.21    2.48
 -10   0   2  788.38   18.57
 -10   0   2  771.02   11.59
   5  -6   2   -2.08    3.52
  -5   6  -2    2.08    3.63
   5  -6   2   -1.79    2.37
  -7  -5   2   -6.35    4.15
   2   5   5    9.86    3.75
  -2  -5  -5   18.40    5.77
   5   6   2   -4.33    5.83
  -5  -6  -2   -3.52    3.75
   7  -5  -2   -0.69    3.17
  -7   5   2    5.42    3.29
   7  -5  -2    4.38    3.00
   1   4  -6 1017.56   17.36
  -1  -4   6  968.76   18.46
  -1  -4   6 1002.80   22.27
  -5  -4   5   38.65    4.38
  -5  -4   5   41.01    4.38
   1  -6   4    3.75    4.56
  -1   6  -4    4.61    2.94
   1  -6   4    3.69    2.88
  -5  -5   4   57.45    4.56
  -5  -5   4   60.28    2.25
  -5   4   5   37.38    4.33
   5  -4  -5   18.92    7.04
  -1   4   6 1039.02   21.23
   1  -4  -6  987.16   20.59
   1   6   4    0.69    3.92
  -1  -6  -4    3.69    5.88
  -8   2  -4   90.91    4.90
   5  -5  -4   46.26    4.56
  -5   5   4   51.80    7.10
  -8  -2  -4   86.01    2.54
   8   2   4   83.47    2.71
   0  -7   2   -2.88    3.46
   0   7  -2   -0.92    3.46
   0  -7   2    4.33    2.77
   0   7   2  -10.90    6.63
   0  -7  -2   -1.04    3.98
  -6   0   6  799.05   17.13
   6   0  -6  770.96   17.31
   6  -3   5  545.41   12.23
  -6   3  -5  547.32   12.11
   6   3   5  562.83   11.59
  -6  -3  -5  568.14   11.42
   2  -1   7  129.16    4.85
  -2   1  -7  129.56    3.63
  -2   1  -7  125.58    5.08
   1  -4   6  437.31    7.90
   1  -4   6  426.00    7.79
   1  -4   6  451.10    8.94
  -1   4  -6  431.83    8.54
  -2  -1  -7  113.24    3.92
   2   1   7  119.64    5.54
   1   4   6  448.67    9.81
  -1  -4  -6  416.49    9.46
  10  -2   0  111.27    4.44
 -10   2   0  111.91    3.46
 -10   2   0  112.25    5.83
  10  -2   0  109.37    3.46
 -10  -2   0  104.12    4.10
 -10  -2   0  111.74    3.46
 -10  -2   0  115.25    4.33
  -4   6  -3   74.01    4.44
   4  -6   3   62.47    3.06
   4  -6   3   67.49    4.33
   3  -7   0  222.09    6.35
  -3   7   0  230.45    6.52
   3  -7   0  213.72    6.23
   3   7   0  224.80    7.38
  -3  -7   0  223.99    7.38
  -1  -7   2    4.15    4.27
  -1  -7   2    1.33    3.58
   1   7  -2    2.94    3.75
  -4  -6  -3   68.01    4.38
   4   6   3   53.59    7.10
   1  -7  -2    2.48    6.29
  -1   7   2   -0.98    4.04
   3   0  -7   -2.77    3.46
  -3   0   7    0.87    5.25
  -1   7  -2  108.97    4.67
   1  -7   2   93.68    4.27
   1  -7   2   96.56    4.67
   9  -3   2  201.90    3.23
  -9   3  -2  210.03    8.77
  -9   3  -2  214.53    3.29
   9  -3   2  208.94    6.69
   1   7   2  103.66    5.60
  -1  -7  -2   95.18    5.48
  -9  -3  -2  212.34    6.92
  -7   5  -2  170.57    5.02
   7  -5   2  183.15    6.06
   7  -5   2  166.54    4.85
  -7   5  -2  177.79    6.17
 -10  -1   2  199.71    6.17
 -10  -1   2  208.42    4.44
  10  -1  -2  199.01    4.56
  10  -1  -2  194.17    5.88
 -10   1   2  186.55    8.13
  -7  -5  -2  178.30    8.02
   7   5   2  182.52    8.25
   6  -6   0  163.19    8.13
   6  -6   0  172.02    5.19
  -6   6   0  182.63    5.08
  -6  -6   0  178.54    6.46
   6   6   0  181.13    9.46
   0  -2   7  216.95    7.21
   0   2  -7  219.90    5.48
   0  -2  -7  246.83    6.69
   0   2   7  242.57    6.58
  -2  -6   4  131.93    5.02
  -2  -6   4  130.08    7.56
   5  -2   6    7.04    0.52
  -5   2  -6    6.23    3.69
   5   2   6    9.98    2.13
  -5  -2  -6    5.88    2.02
   2  -6  -4  135.27    5.83
  -2   6   4  127.54    8.60
 -10   2   1   79.72    5.25
  10  -2  -1   70.78    3.63
  10  -2  -1   71.30    3.81
 -10   2   1   80.18    3.40
 -10  -2   1   75.63    4.10
 -10  -2   1   68.70    6.35
 -10  -2   1   68.76    3.46
  -9   2  -3  523.49   11.48
   9  -2   3  512.01   11.83
  -9  -2  -3  534.86    8.25
  -9  -2  -3  533.30   11.83
  -1  -2   7   -2.83    2.77
   1   2  -7   -2.19    2.19
   1  -2  -7   -2.94    3.29
  -1   2   7   -0.81    3.35
 -10   0  -2   48.80    2.88
 -10   0  -2   55.15    3.69
 -10   0  -2   46.32    2.08
   6   1  -6  343.63    3.81
  -6  -1   6  367.22    9.40
  -6   1   6  350.21    9.17
   6  -1  -6  367.74   12.92
   2   4  -6  708.60   11.13
  -2  -4   6  711.66   17.07
  -2  -4   6  698.57   14.13
  -2   4   6  720.02   15.29
   2  -4  -6  690.84   15.00
   5  -5   4    1.67    1.56
   5  -5   4    2.08    3.58
  -5   5  -4   -0.46    3.46
  -5   5  -4    2.37    2.42
   4  -3   6  217.70    3.17
  -4   3  -6  209.68    6.40
   4  -3   6  223.47    3.17
  -3  -5   5   -0.87    3.29
  -3  -5   5    0.75    2.60
  -5  -5  -4   -1.15    3.17
   5   5   4   -0.12    3.23
   4   3   6  231.78    5.48
  -4  -3  -6  223.36    5.25
  -3  -7   1  164.17    6.23
   3   7  -1  150.21    6.29
   3  -7  -1  158.81    5.77
  -3   7   1  158.81    8.54
   3  -5  -5    4.21    3.81
  -3   5   5    8.88    4.15
   2  -6   4   38.42    3.69
   2  -6   4   46.96    3.17
  -2   6  -4   45.23    3.23
   3   1  -7    1.67    3.46
   3   1  -7    1.67    2.83
  -3  -1   7    4.15    3.35
  -1   2  -7  672.49   13.56
   1  -2   7  692.62   12.00
   3  -1  -7   -3.58    5.54
  -3   1   7    6.58    3.52
  -2  -6  -4   37.78    4.38
   2   6   4   47.30    4.61
   3  -7   1  279.83    6.81
  -3   7  -1  275.96    6.86
   3  -7   1  258.02    9.40
  -1  -2  -7  690.89   13.84
   1   2   7  762.31   14.83
   6   6  -1  954.86   20.19
  -6  -6   1  905.83   18.81
  -3  -7  -1  290.21    7.96
   3   7   1  279.08    8.13
  -6   6   1  883.56   20.71
   6  -6  -1  874.68   17.59
   6  -6  -1  881.72   16.84
   5  -4   5    6.58    1.67
   5  -4   5    5.65    1.56
   5  -4   5    2.08    3.69
  -5   4  -5    8.83    5.48
   5   4   5   -0.52    3.00
  -5  -4  -5   10.44    2.88
  10  -2   1  142.54    5.36
 -10   2  -1  145.89    4.90
 -10   2  -1  134.81    3.17
 -10  -2  -1  153.15    4.33
 -10  -2  -1  139.77    4.27
 -10  -2  -1  143.81    4.44
  -7   2  -5   11.54    6.23
   7   2   5    7.21    1.79
  -7  -2  -5    6.06    1.79
  -2  -7   2  178.54    4.61
  -2  -7   2  172.82    8.83
   2   7  -2  178.77    6.46
   2  -7  -2  178.42    6.40
  -2   7   2  166.48    6.29
   2  -4   6  237.84    4.90
   2  -4   6  242.57    4.79
   2  -4   6  235.93    6.35
  -2   4  -6  236.91    6.17
   6  -6   1   86.99    3.63
   6  -6   1   95.01    4.96
  -6   6  -1   93.80    3.69
   3   0   7   -0.35    1.90
  -3   0  -7   -0.35    3.00
  -3   0  -7    0.69    3.52
   9   0  -4   87.39    5.02
  -9   0   4   96.39    5.02
   9   0  -4   86.35    1.85
  -6  -6  -1   92.99    5.25
   6   6   1   95.24    7.96
  -2  -4  -6  246.26    6.63
   2   4   6  238.64    6.52
 -10   1  -2   22.73    3.58
 -10   1  -2   23.30    1.50
 -10   1  -2   24.11    2.37
 -10  -1  -2   31.38    3.29
 -10  -1  -2   23.77    2.08
 -10  -1  -2   24.52    3.35
   2  -7   2   12.98    3.40
   2  -7   2   12.40    3.35
  -2   7  -2    8.08    5.25
  -2  -7  -2   12.06    4.33
   2   7   2    8.65    4.44
   2   2  -7    4.50    3.00
  -2  -2   7    7.67    3.06
   2  -2  -7   15.46    5.54
  -2   2   7    5.60    3.69
  -3   5  -5   64.66    6.11
   3  -5   5   65.70    2.83
   3  -5   5   67.15    4.21
   3   5   5   77.36    4.56
  -3  -5  -5   66.45    4.27
  -7  -4   4  179.00    6.86
  -7  -4   4  181.59    6.75
   7  -4  -4  190.94    9.40
  -7   4   4  191.11    6.46
  -6   0  -6  114.62    5.83
  -6   0  -6  120.68    2.31
   6   0   6  116.93    2.31
  -8   0   5    7.50    4.10
   8   0  -5    1.73    4.10
  -8  -3   4   50.65    4.90
  -8  -3   4   55.38    4.90
   8  -3  -4   52.95    4.44
  -8   3   4   51.40    4.38
   8  -3  -4   45.80    2.77
  -8  -4   3   14.19    0.87
  -8  -4   3   14.13    4.15
  -8  -4   3   15.17    4.27
  -8   4   3   11.83    3.86
   8  -4  -3   20.25    3.69
   8  -4  -3   23.36    4.44
  -9   4   0  601.19   11.13
   9  -4   0  603.62   13.09
   9  -4   0  636.90   12.52
  -3   1  -7  179.52    8.36
   3  -1   7  160.08    3.52
  -9  -4   0  633.09   12.63
  -3  -1  -7  163.88    5.65
   3   1   7  166.25    4.21
  -9  -1   4  356.67    9.40
   9  -1  -4  380.20    6.75
  -9   1   4  356.49    9.17
   9  -1  -4  344.03    9.29
  -2   2  -7  317.79    7.85
   2  -2   7  304.00    5.60
  -3  -6   4  154.08    5.83
  -3  -6   4  159.15    4.96
   2   2   7  315.48    7.10
  -2  -2  -7  287.68    6.86
   3  -6  -4  145.54    9.46
  -3   6   4  158.00    6.35
  -3  -4   6  739.00   18.52
  -3  -4   6  747.14   18.86
  -3   4   6  784.57   20.36
   3  -4  -6  738.08   16.56
   8  -5   0   20.54    3.75
   8  -5   0   25.90    2.88
  -8   5   0   18.57    4.61
  -8  -5   0   27.98    3.98
  -6   1  -6   46.84    7.04
   6   1   6   43.67    2.65
  -6  -1  -6   38.30    1.79
  -8  -1   5  121.43    5.71
   8  -1  -5  125.93    6.06
  -8   1   5  126.68    5.88
   8  -1  -5  128.23    2.60
  -9   4   1   84.22    3.98
   9  -4  -1   94.03    4.33
   9  -4  -1   99.45    5.88
  -9  -4   1   95.24    4.85
 -10  -2   2    6.00    2.02
 -10  -2   2    9.92    3.75
 -10  -2   2    6.40    3.75
  10  -2  -2   10.90    2.65
 -10   2   2    8.19    5.02
  10  -2  -2   13.96    5.25
   4   0  -7    0.06    6.17
  -4   0   7    3.81    3.52
  -5  -3   6  210.90    7.04
   4  -7   0 1346.77   27.05
   4  -7   0 1389.92   28.55
  -4   7   0 1418.65   28.67
  -4  -7   0 1439.18   36.40
   4   7   0 1424.99   30.80
   5  -3  -6  208.24    7.21
  -5   3   6  222.09    7.44
  -5  -6   3   12.17    2.83
  -5  -6   3   20.42    4.27
  -5   6   3    7.79    4.04
   5  -6  -3   12.86    4.10
  -3   6  -4   50.42    4.73
   3  -6   4   59.93    4.10
   3  -6   4   65.59    4.67
  -6  -2   6  305.67    8.54
   6  -2  -6  299.96    8.71
  -6   2   6  296.62    8.83
   3   6   4   62.13    4.79
  -3  -6  -4   53.53    4.67
  -9  -3   3  310.00    8.71
  -9  -3   3  287.44    8.25
  -9   3   3  269.56    7.50
   9  -3  -3  272.27    7.50
   9  -3  -3  278.39    7.56
   9  -4   1   45.86    4.21
  -9   4  -1   33.63    2.42
  -9   4  -1   35.94    4.10
   9  -4   1   34.55    2.48
  -3  -7   2   75.57    5.13
   3   7  -2   61.90    7.90
  -9  -4  -1   42.80    5.71
  -3   7   2   66.05    7.44
   3  -7  -2   64.55    4.90
  -8  -5   1  251.28    7.33
  -8   5   1  253.58    6.46
   8  -5  -1  255.72    6.40
   8  -5  -1  241.99    6.29
  -7  -3   5   -1.44    4.15
  -7   4  -4  107.06    5.36
   7  -4   4  109.26    5.65
   7  -3  -5    6.06    4.15
  -7   3   5   -0.58    6.58
  -6  -6   2   53.19    7.67
   6  -6  -2   49.32    4.04
   6  -6  -2   44.53    6.58
  -6   6   2   61.61    6.63
   7   4   4  111.85    4.27
  -7  -4  -4  125.70    4.21
  10   0  -3   -0.98    1.50
 -10   0   3   -3.23    3.52
  -9   0  -4  169.25    2.08
  -9   0  -4  174.15    6.35
  -3  -2   7   78.28    6.75
   3   2  -7   72.86    2.31
   8  -4   3   25.09    6.69
   8  -4   3   21.23    1.15
  -8   4  -3   21.69    1.10
  -8   4  -3   22.79    4.15
   3  -2  -7   84.10    4.85
  -3   2   7   81.68    5.08
  -8  -4  -3   26.48    4.96
   8   4   3   17.88    3.29
  -7  -5   3  801.71   17.54
  -4  -5   5    5.94    5.88
  -4  -5   5    4.38    1.38
   7  -5  -3  778.57   16.67
   7  -5  -3  776.04   14.42
  -7   5   3  787.00   16.44
   3  -4   6  161.63    5.77
   3  -4   6  165.38    4.67
   3  -4   6  163.94    4.79
  -3   4  -6  157.77    5.48
  -4   5   5    3.52    6.63
   4  -5  -5    6.46    4.15
  -3  -4  -6  165.27    5.42
   3   4   6  172.42    5.42
  -3   7  -2   27.23    3.52
   3  -7   2   29.02    3.75
   3  -7   2   25.38    3.40
   3   7   2   25.50    4.61
  -3  -7  -2   32.19    7.15
   4   1  -7   11.48    2.60
   4   1  -7   16.56    3.81
  -4  -1   7   12.69    3.92
  -4   1   7    6.00    3.98
   4  -1  -7    7.10    4.04
  -4  -7   1  103.14    8.48
   4   7  -1   82.20    5.65
  -4   7   1   81.85    4.85
   4  -7  -1   81.16    4.61
   4  -7  -1   78.16    4.85
  -8   5  -1   20.31    2.48
   8  -5   1   10.38    6.11
   8  -5   1   13.44    3.63
  -8  -5  -1   16.67    3.81
   8   5   1    6.17    6.17
   8  -3   4   61.38    5.36
  -8   3  -4   68.53    4.90
  -8  -3  -4   58.43    4.38
   8   3   4   58.20    3.06
   5  -6   3   15.23    3.81
   5  -6   3    7.33    2.37
  -5   6  -3    9.29    2.37
  -5  -6  -3    6.58    6.17
   5   6   3    3.52    6.17
  -4   7  -1   65.82    4.04
   4  -7   1   61.32    3.98
   4   7   1   55.49    5.08
  -4  -7  -1   52.26    5.13
  10  -2   2  238.82    7.21
 -10   2  -2  219.84    3.52
 -10   2  -2  228.89    6.92
 -10  -2  -2  222.49    4.90
 -10  -2  -2  216.26    6.17
  -6  -4   5   30.57    7.50
  -6  -4   5   46.67    5.02
   0   7  -3   30.00    6.23
   0  -7   3   42.28    3.35
   0  -7   3   36.00    4.15
  -6   4   5   34.03    4.85
   6  -4  -5   42.80    4.90
   0   7   3   33.51    4.96
   0  -7  -3   40.55    4.96
  -6  -5   4  159.73    9.75
  -6  -5   4  170.98    2.77
  -6   5   4  164.17    6.23
   6  -5  -4  159.04    6.46
  -6   6  -2   -0.12    2.37
   6  -6   2    8.83    3.81
   6  -6   2    1.79    3.92
  -6  -6  -2   -4.96    6.06
   6   6   2   -8.71    4.10
 -10   3   0   -0.29    3.06
  10  -3   0    2.37    3.81
  10  -3   0   13.56    5.19
 -10   3   0   -4.50    3.69
 -10  -3   0    4.79    3.17
 -10  -3   0    1.27    2.25
 -10  -1   3  205.47    6.69
  10  -1  -3  219.84    4.38
 -10   1   3  211.93    6.86
  10  -1  -3  209.11    9.58
  -9   1  -4  117.45    5.48
  -9  -1  -4  125.93    2.37
  -9  -1  -4  115.54    5.71
  -1  -7   3   -3.69    3.69
  -1  -7   3    0.69    2.77
   1   7  -3   -4.44    3.81
   1  -7  -3   -1.79    6.86
  -1   7   3  -10.15    4.50
  -4   0  -7   -0.92    4.04
   4   0   7    0.63    1.73
  -4   0  -7    0.87    2.94
   1  -7   3   26.82    3.35
   1  -7   3   27.34    3.75
  -1   7  -3   33.51    3.69
  -1  -7  -3   20.25    4.56
   1   7   3   16.67    4.79
   0   3  -7  586.77   13.33
   0  -3   7  610.36   11.65
   0   3   7  631.30   13.44
   0  -3  -7  601.89   13.15
   5  -3   6   86.64    1.73
  -5   3  -6  100.26    7.33
  -3   2  -7  428.14   10.09
   3  -2   7  420.99    8.02
   4  -5   5   38.25    4.21
  -4   5  -5   41.01    3.92
   4  -5   5   37.32    2.19
  -9  -2   4  475.04   12.00
  -5  -3  -6  104.53    3.81
   5   3   6   97.49    3.92
   3   2   7  415.39    8.36
  -3  -2  -7  431.48   10.50
   9  -2  -4  478.04    9.29
  -9   2   4  476.88   14.77
   9  -2  -4  449.60   14.83
  10  -3  -1   23.71    3.23
  10  -3  -1   19.38    5.19
 -10   3   1   25.15    3.17
 -10  -3   1   28.38    3.23
 -10  -3   1   22.67    4.10
 -10  -3   1   35.48    3.92
   7  -5   3    4.38    4.15
   7  -5   3    7.56    1.62
  -7   5  -3    7.56    1.62
  -7   5  -3    6.11    4.04
  -9   3  -3   28.73    6.69
  -9   3  -3   25.27    0.58
   9  -3   3   23.36    4.56
   4   5   5   38.59    4.21
  -4  -5  -5   33.57    3.86
   1   3  -7  510.86    9.40
  -1  -3   7  539.99   13.33
  -9  -3  -3   35.42    2.88
   7   5   3   13.67    5.65
  -7  -5  -3   10.38    3.52
   1  -3  -7  557.06   12.63
  -1   3   7  563.18   15.98
  -7   0   6   23.94    4.61
   7   0  -6   19.15    4.90
  -8   1  -5   40.26    4.85
  -8  -1  -5   44.65    2.19
  -8  -1  -5   41.36    4.79
  -9  -4   2    9.46    2.13
  -9  -4   2   11.48    6.29
  -9   4   2   15.17    3.40
   9  -4  -2    7.50    3.06
   9  -4  -2    3.92    5.31
 -10   0  -3    0.12    1.21
 -10   0  -3    2.71    3.35
 -10   0  -3    1.38    1.85
   1  -3   7   99.28    3.52
   1  -3   7   88.78    3.58
  -1   3  -7   90.62    4.10
   1   3   7  103.78    4.90
  -1  -3  -7   97.49    4.67
  -6   2  -6  232.01    7.44
  -4  -6   4  158.17    3.35
  -4  -6   4  156.50    9.11
  -8  -2   5  262.99    8.31
   6   2   6  243.66    6.29
  -6  -2  -6  237.20    4.67
   8  -2  -5  237.26    7.85
   8  -2  -5  249.20    5.71
  -8   2   5  266.16    8.25
   4  -6  -4  140.41    6.58
  -4   6   4  147.04    6.46
  -4  -4   6  781.17   17.36
  -4  -4   6  838.34   17.82
   4  -1   7  283.75    5.54
  -4   1  -7  296.10    8.36
  -4  -1  -7  268.87    6.69
   4   1   7  276.66    6.98
 -10   3  -1  890.71   21.23
 -10   3  -1  844.62   13.67
  10  -3   1  828.88   15.92
  10  -3   1  883.45   22.27
  -4   4   6  831.64   18.75
   4  -4  -6  825.36   22.73
 -11   0   0  307.69    8.25
 -11   0   0  315.48    6.69
 -10  -3  -1  844.97   16.21
 -10  -3  -1  842.66   15.81
  -7   3  -5  606.33   13.96
   7   3   5  613.65   10.50
  -7  -3  -5  590.81   10.04
   6  -5   4  178.88    3.23
  -6   5  -4  179.05    9.23
   6  -5   4  175.82    6.52
  -6   5  -4  175.02    3.92
  -6  -5  -4  187.82    8.13
   6   5   4  187.30    8.42
  -2  -7   3  274.81   11.31
   2   7  -3  293.90   11.59
  -2  -7   3  295.69    6.17
   2  -7  -3  285.89    8.36
  -2   7   3  275.04    8.71
  -8  -5   2   51.11    4.90
   8  -5  -2   45.69    3.75
   8  -5  -2   49.96    6.17
  -8   5   2   45.46    4.04
  -7   6   0  359.26   10.21
   7  -6   0  334.92    9.98
   7  -6   0  340.28    8.36
   7   6   0  374.61    9.98
  -7  -6   0  360.65   12.92
   6  -4   5   23.13    4.44
  -6   4  -5   20.94    6.46
   6   4   5   25.38    5.08
  -6  -4  -5   24.98    3.11
   2   3  -7  351.76    7.56
  -2  -3   7  359.67    8.48
   2  -7   3  108.39    4.61
   2  -7   3  111.91    4.85
  -2   7  -3  120.27    6.81
  -7  -1   6  224.16    7.61
  -2   3   7  395.03    9.81
   2  -3  -7  364.17    9.52
   7  -1  -6  222.78    7.67
  -7   1   6  214.01    7.38
 -11   0   1    4.44    2.13
 -11   0   1   -0.58    4.61
  -2  -7  -3  122.35    9.06
   2   7   3  126.50    6.17
 -10   1  -3   14.48    0.87
 -10   1  -3   13.33    3.92
 -10   1  -3   15.86    1.27
 -10  -1  -3   17.71    2.71
 -10  -1  -3   17.77    3.81
 -10  -1  -3   14.31    1.90
  -9   4  -2  245.51    5.19
   9  -4   2  244.82    4.04
  -9   4  -2  250.41    7.38
   9  -4   2  256.64    7.61
   9   4   2  264.95    6.86
  -9  -4  -2  275.27    6.69
  -4  -7   2   49.90    7.38
   4   7  -2   20.42    4.90
   4  -6   4   27.86    3.98
  -4   6  -4   31.21    4.10
  -4   6  -4   30.86    2.65
   4  -6   4   31.32    2.60
  11  -1   0   76.84    4.15
 -11   1   0   81.22    5.36
 -11   1   0   76.89    3.46
 -11  -1   0   73.26    4.67
 -11  -1   0   71.70    3.69
 -11  -1   0   72.11    3.69
   4  -7  -2   27.63    4.50
  -4   7   2   30.11    4.44
   4   2  -7  332.73    5.65
  -4  -2   7  346.74    9.00
  -4  -6  -4   32.65    6.75
   4   6   4   37.15    7.10
   4  -2  -7  354.59   12.86
  -4   2   7  369.30    9.81
   5   0  -7    4.90    4.27
  -5   0   7    8.71    4.04
   7   6  -1   44.19    5.08
  -7  -6   1   37.84    4.73
   7  -6  -1   35.07    3.98
   7  -6  -1   32.53    3.75
  -7   6   1   36.51    3.92
 -11   0  -1   -4.61    2.88
 -11   0  -1   -2.37    2.13
 -11   0  -1   -0.87    2.19
   8  -5   2  300.54    8.54
  -8   5  -2  312.83    8.25
   8  -5   2  281.45    6.58
  -8   5  -2  297.14    5.13
   8   5   2  329.38   11.02
  -8  -5  -2  307.69    7.85
  -4   7  -2   38.82    5.19
   4  -7   2   17.71    5.19
   4  -7   2   25.09    6.11
  -2   3  -7   17.88    3.29
   2  -3   7   14.42    2.19
   2  -3   7   12.11    2.31
  -4  -7  -2   41.13    4.73
   4   7   2   26.88    4.85
   4  -4   6  146.35    5.88
  -4   4  -6  149.58    5.60
   4  -4   6  140.29    3.81
   4  -4   6  140.52    3.63
  -2  -3  -7    9.92    3.35
   2   3   7    7.15    3.40
  -5   7   0  301.98   10.61
   5  -7   0  293.39   10.90
   5  -7   0  300.83   10.21
 -11   1   1   15.75    4.90
 -11   1   1   21.29    2.60
  11  -1  -1   14.36    4.50
 -11  -1   1   15.23    2.19
 -11  -1   1   16.84    3.29
 -11  -1   1   22.73    3.46
   5   7   0  305.33   12.92
  -5  -7   0  317.33    9.34
  -4  -4  -6  142.14    7.15
   4   4   6  155.63    5.19
   0  -6   5  956.53   18.69
   0  -6   5 1003.72   18.40
   7  -6   1  269.79    7.79
  -7   6  -1  274.41    6.11
   7  -6   1  253.47    6.11
  -7  -6  -1  265.41    7.90
   7   6   1  280.18    8.08
 -10  -2   3  649.76   15.00
   0   6   5 1020.39   21.86
   0  -6  -5  991.49   26.88
  -9   2  -4   25.44    7.04
  10  -2  -3  662.45   11.13
 -10   2   3  610.48   13.67
  10  -2  -3  629.69   14.02
  -9  -2  -4   31.15    3.23
  -9  -2  -4   25.15    4.56
   0  -5   6  100.95    3.92
   0  -5   6   98.30    4.27
   0  -5   6  100.20    4.21
   0   5  -6   92.87    3.81
   0  -5  -6   85.20    5.36
   0   5   6  103.78    5.65
  -1  -6   5  296.15    6.17
  -1  -6   5  284.73    7.27
 -10  -3   2  185.40    6.81
 -10  -3   2  176.46    2.94
 -10  -3   2  169.36    6.58
  10  -3  -2  178.65    7.04
  10  -3  -2  175.19    5.83
 -10   3   2  169.36    5.65
  -1   6   5  292.17    8.88
   1  -6  -5  271.12    8.65
   1   5  -6   40.96    2.83
  -1  -5   6   45.80    3.81
  -1  -5   6   42.34    3.75
  -1  -5   6   43.15    4.38
  -5  -5   5   33.63    4.85
  -5  -5   5   37.55    4.56
  -5  -5   5   34.50    1.27
  -5   5   5   29.30    4.85
   5  -5  -5   22.96    7.33
   1  -5  -6   39.63    4.90
  -1   5   6   55.72    4.90
   5   1  -7    9.40    4.33
  -5  -1   7   19.15    4.44
  -5   1   7   31.44    7.04
   5  -1  -7   27.86    4.73
   1  -6   5  536.93   10.44
   1  -6   5  536.07   13.50
 -11   1  -1   20.54    3.40
 -11   1  -1   25.15    2.31
 -11  -1  -1   22.67    2.54
 -11  -1  -1   21.11    2.71
 -11  -1  -1   19.04    3.11
  -6  -3   6  189.09    7.27
  -1  -6  -5  508.49   12.52
   1   6   5  542.41   12.86
  -6   3   6  180.78    7.44
   6  -3  -6  186.55    7.38
  -5  -7   1   -9.92    4.67
   5   7  -1    0.52    4.73
   5  -7  -1    1.56    5.83
   5  -7  -1   -4.33    3.81
  -5   7   1    2.88    3.75
  -7   0  -6   52.44    7.79
   7   0   6   46.61    0.87
   3   7  -3   69.11    5.31
  -3  -7   3   73.38    4.61
  -3  -7   3   71.88    5.19
   1  -5   6  151.77    4.61
  -1   5  -6  144.44    6.63
   1  -5   6  161.34    5.08
   1  -5   6  151.94    4.38
  -6  -6   3  126.62    6.35
  -6  -6   3  141.44    2.88
  -3   7   3   63.80    5.42
   3  -7  -3   67.03    5.42
   6  -6  -3  111.56    5.77
  -6   6   3  140.98    6.00
  -1  -5  -6  143.98    8.77
   1   5   6  156.90    6.40
  -8   2  -5  246.55    8.02
  -8  -2  -5  258.02    5.77
   8   2   5  259.99    4.61
  -3  -3   7  802.69   17.36
   3   3  -7  827.89   12.46
  -5   7  -1    6.35    3.29
   5  -7   1    8.83    3.92
   5  -7   1    2.19    5.13
   5   7   1    8.19    7.10
  -5  -7  -1   16.21    4.56
  -3   3   7  891.81   20.07
   3  -3  -7  850.39   19.04
   4  -2   7  342.82    5.88
  -4   2  -7  362.03   12.58
   4  -2   7  354.19    5.19
   4   2   7  366.59    7.33
  -4  -2  -7  335.90    6.98
  -8  -4   4  355.28   10.15
  -8  -4   4  378.41   10.56
  -8   4   4  346.28    9.29
   8  -4  -4  356.55    9.23
   8  -4  -4  338.61    9.29
  -3   7  -3  240.95    6.11
   3  -7   3  253.12    6.29
   3  -7   3  250.58    6.86
  -3  -7  -3  244.24    7.90
   3   7   3  259.70    8.13
 -11   0   2  199.07    4.10
 -11   0   2  198.96    6.29
  -2  -6   5  108.91    5.13
  -2  -6   5  116.12    3.58
   2  -6  -5  123.73    6.11
  -2   6   5  104.35    6.35
 -10   3  -2  265.24   10.50
 -10   3  -2  245.28    4.96
  10  -3   2  253.29   10.96
 -10  -3  -2  258.08    6.00
 -10  -3  -2  254.79    7.04
  -2  -5   6   77.87    4.56
  -2  -5   6   87.57    6.75
  -2  -5   6   77.99    3.11
  -2   5   6   83.30    8.42
   2  -5  -6   85.32    8.36
  -7   1  -6   19.21    4.44
   7   1   6    0.81    2.02
  -7  -1  -6    0.23    1.27
  -7  -1  -6    8.77    4.50
  -7  -2   6    6.17    7.04
  -7   2   6    5.60    4.50
   7  -2  -6   10.73    4.61
  -5   0  -7   -1.50    4.15
  -5   0  -7   -0.23    1.56
   5   0   7    0.87    1.50
   6  -6   3  526.55    8.88
   6  -6   3  508.84   12.17
  -6   6  -3  554.24   10.73
 -10   2  -3  503.94    5.08
 -10   2  -3  497.76    4.90
 -10  -2  -3  608.00    9.92
 -10  -2  -3  632.00   14.08
  -6  -6  -3  539.30   11.94
   6   6   3  558.22   16.21
   5  -5   5   74.01    3.17
   5  -5   5   69.68    4.90
  -5   5  -5   69.40    4.85
   5   5   5   77.36    6.98
  -5  -5  -5   79.20    4.38
  11  -2   0   18.92    5.48
 -11   2   0   15.69    3.17
 -11   2   0   16.15    2.54
   2  -6   5  128.52    4.33
   2  -6   5  145.48    7.56
 -11  -2   0   17.77    4.79
 -11  -2   0   10.61    5.08
 -11  -2   0   12.23    2.42
  -7  -6   2   15.11    4.56
   7  -6  -2    5.94    3.58
  -7   6   2   12.75    3.86
   7  -6  -2   10.61    5.88
   2   6   5  137.92    6.29
  -2  -6  -5  139.48    6.00
   9   0  -5    0.58    1.38
   9   0  -5    6.23    4.21
  -9   0   5    0.58    4.27
  -5  -4   6   15.63    4.44
  -5  -4   6    6.23    4.38
  -5  -6   4    4.21    1.62
  -5  -6   4    8.02    4.38
   5  -4  -6   12.46    4.85
  -5   4   6   17.59    7.21
   5  -6  -4   11.08    4.44
  -5   6   4    7.27    4.44
   2  -5   6   44.71    3.98
  -2   5  -6   46.32    3.69
   2  -5   6   50.99    3.00
   2  -5   6   49.03    2.88
  -3   3  -7    0.23    3.46
   3  -3   7    3.86    1.79
   3  -3   7    3.81    1.73
  -9  -3   4   61.26    5.60
  -9  -3   4   56.01    5.36
   9  -3  -4   55.61    3.06
   9  -3  -4   60.97    4.73
  -9   3   4   59.01    5.02
   3   3   7    0.40    4.79
  -3  -3  -7   -1.62    2.94
   0   8   0  892.62   19.44
   0  -8   0  877.16   19.09
 -11  -1   2  153.67    3.23
 -11  -1   2  157.88    5.83
  11  -1  -2  154.71    4.27
 -11   1   2  160.08    8.08
   2   5   6   50.65    4.61
  -2  -5  -6   53.24    4.50
  -9  -4   3    2.60    4.38
  -9  -4   3   11.94    4.56
   9  -4  -3    3.00    3.75
  -9   4   3    8.60    3.81
   9  -4  -3    5.36    2.88
  10   0  -4   46.72    2.31
 -10   0   4   42.23    4.90
 -11   2   1   49.78    3.23
 -11   2   1   42.74    3.58
  11  -2  -1   48.80    3.63
  11  -2  -1   45.11    3.52
 -11  -2   1   51.34    4.10
 -11  -2   1   41.53    4.10
 -11  -2   1   43.84    3.58
   5  -1   7    1.15    1.79
  -5   1  -7   -9.06    4.04
  -5  -1  -7    2.71    1.85
   5   1   7   -0.69    1.96
  -7  -4   5    8.31    4.90
  -7  -4   5    8.94    7.21
   7  -4  -5    3.98    4.38
  -7   4   5   13.67    4.44
   1  -8   0  498.74   15.92
  -1   8   0  499.73   11.77
   7  -5  -4  106.83    8.71
  -7   5   4   97.89    8.42
  -1  -8   0  514.55   12.58
   1   8   0  522.45   12.46
 -11   0  -2   61.32    3.58
 -11   0  -2   63.63    3.46
 -11   0  -2   60.17    4.33
  -6   3  -6   36.17    7.27
  -8  -3   5   33.28    5.08
  -6  -3  -6   30.75    4.44
   6   3   6   38.76    4.61
   8  -3  -5   34.03    2.54
  -8   3   5   36.23    4.73
   8  -3  -5   28.96    4.96
  -7   6  -2  111.91    3.63
   7  -6   2  112.77    8.54
   7  -6   2  106.95    3.69
   7   6   2  126.04    5.88
  -7  -6  -2  114.79    5.48
  -9  -1   5    6.17    4.44
   9  -1  -5    3.29    1.62
  -9   1   5    0.75    4.33
   9  -1  -5   -2.71    4.50
  -8  -5   3  345.13    9.81
   8  -5  -3  335.84    8.77
   8  -5  -3  333.07    7.50
  -8   5   3  326.90    8.94
  -8   4  -4  199.42    7.15
   8  -4   4  199.65    7.50
   5   2  -7  414.47    5.71
  -5  -2   7  452.19   11.02
   9  -5   0    8.83    3.69
  -9   5   0    0.46    2.77
   9  -5   0    0.12    2.83
   5  -2  -7  452.65   11.65
  -5   2   7  452.31   11.77
   8   4   4  198.67    5.54
  -8  -4  -4  204.44    7.50
  -9  -5   0    5.42    3.86
   0  -8   1    1.21    4.15
   0  -8   1    6.63    3.46
   0   8  -1   14.59    6.63
   0   8   1    3.29    4.61
   0  -8  -1    2.31    4.56
  -5  -7   2  281.21    8.88
   5   7  -2  291.42    9.11
   0   0   8  272.62    6.92
   0   0  -8  257.74    6.92
   5  -7  -2  268.93    8.25
  -5   7   2  296.10    8.19
  11  -2   1    1.56    5.65
 -11   2  -1    1.27    2.02
 -11   2  -1    0.29    5.31
 -11  -2  -1    0.92    2.83
 -11  -2  -1    0.23    2.83
 -11  -2  -1   -0.12    2.65
 -10  -1   4  408.64   10.84
 -10   1   4  426.41   10.96
  10  -1  -4  426.58    6.75
  10  -1  -4  409.33   10.67
   0  -7   4  655.53   12.52
   0  -7   4  637.30   13.33
   0   7  -4  644.05   13.79
  -5   6  -4  108.22    5.42
   5  -6   4  106.43    5.60
   5  -6   4  108.45    3.35
  -5   6  -4  111.22    3.29
   1   0  -8  299.79    7.85
  -1   0   8  312.25    7.85
   0   7   4  657.84   15.46
   0  -7  -4  644.28   15.46
  -3  -6   5  223.93    4.44
  -3  -6   5  210.67    7.04
   5   6   4  125.58    8.48
  -5  -6  -4  113.81    5.60
 -10   4   0  168.44    4.73
  10  -4   0  176.69    4.90
  10  -4   0  190.36    8.77
 -10  -4   0  177.90    6.06
   3  -6  -5  217.70   11.65
  -3   6   5  235.12    8.02
  -3  -5   6    3.11    3.63
  -3  -5   6    6.11    6.00
  -3   5   6    3.11    4.50
   3  -5  -6   11.42    4.38
   1   8  -1  130.66    6.29
  -1  -8   1  117.50    5.88
   1  -8  -1  119.12    9.29
  -1   8   1  134.12    9.29
 -11   1  -2   13.15    3.86
 -11   1  -2   16.84    1.73
 -11   1  -2   17.54    1.90
 -11  -1  -2   25.50    3.58
 -11  -1  -2   24.40    5.60
 -11  -1  -2   16.90    2.25
  -1   8  -1   95.41    5.36
   1  -8   1   91.78    7.96
   1  -8   1   83.64    4.67
  -1  -8  -1   98.64    5.94
   1   8   1   89.87    6.06
  -1  -7   4  448.50   10.21
  -1  -7   4  458.42    8.77
  -4  -7   3  129.16    9.17
  -4  -7   3  127.77    3.63
  -4   7   3  125.46    6.29
   4  -7  -3  122.81    6.29
   1  -7  -4  457.73   11.83
  -1   7   4  437.89   11.59
   9  -5  -1   54.57    4.21
   9  -5  -1   55.38    3.86
  -9   5   1   59.82    3.98
  -9  -5   1   62.36    5.02
   4   3  -7  318.48    5.42
  -4  -3   7  308.79    8.88
  -5   7  -2    5.94    2.88
   5  -7   2    4.50    3.00
   5  -7   2    5.48    4.15
   4  -3  -7  315.54    9.34
  -4   3   7  341.44    9.81
   5   7   2    3.81    7.27
  -5  -7  -2   11.54    6.75
   0  -4   7   27.92    5.08
   0   4  -7   33.40    4.56
   0  -4   7   43.73    3.35
  -1   0  -8  271.12    6.63
   1   0   8  268.75    6.75
   0   4   7   38.25    6.92
   0  -4  -7   29.82    4.27
   1  -7   4  140.64    5.31
   1  -7   4  162.84    5.25
  -1   7  -4  151.25    5.42
   1   7   4  149.81    6.75
  -1  -7  -4  150.62    6.75
   5  -4   6  193.07    6.98
   5  -4   6  182.57    3.35
  -5   4  -6  194.80    6.81
   5  -4   6  183.15    3.40
   2  -8   0  155.46    6.52
  -2   8   0  166.88    6.46
   2   8   0  158.40   10.27
  -2  -8   0  146.23    6.81
  -5  -4  -6  201.32    5.77
   5   4   6  205.19    5.83
  10  -4  -1    3.35    5.25
  10  -4  -1   12.86    4.61
 -10   4   1   -3.35    2.94
 -10  -4   1    0.92    3.11
 -10  -4   1   -4.50    3.81
   9  -4   3  107.93    6.17
  -9   4  -3  109.77    2.42
   9  -4   3  111.10    1.79
  -9   4  -3  129.04    5.94
  -1  -4   7    8.08    3.29
  -1  -4   7    4.73    3.23
   1   4  -7    8.42    2.37
   0  -1   8    3.98    4.67
   0   1  -8    6.92    3.06
   0   1  -8   -1.33    3.23
  -9  -4  -3  130.48    4.56
   9   4   3  128.41    6.98
   0  -1  -8   10.56    3.35
   0   1   8    5.08    5.36
  -1   4   7   12.81    4.27
   1  -4  -7    8.02    4.15
  -6   0   7    2.94    4.27
   6   0  -7   -0.98    4.38
  -7   2  -6  184.25    7.27
   7   2   6  195.49    5.36
  -7  -2  -6  187.42    3.86
   1   1  -8   87.74    4.44
   1   1  -8   94.08    3.92
  -1  -1   8   83.93    4.44
   9  -5   1  182.34    4.61
   9  -5   1  190.59    6.63
  -9   5  -1  191.05    4.56
   1  -1  -8   90.91    7.15
  -1   1   8   92.07    4.96
  -9  -5  -1  188.75    9.06
  -3   6  -5  314.33    8.02
   3  -6   5  314.21    8.31
   3  -6   5  316.17    8.13
  -7   5  -4  229.87   10.90
   7  -5   4  244.47   11.36
   7  -5   4  233.11    3.52
  -7   5  -4  235.18    4.33
   3   6   5  310.40    8.77
  -3  -6  -5  299.50    8.19
   4  -7   3  159.73    6.11
  -4   7  -3  167.63    6.92
   4  -7   3  162.96    6.98
  -7  -5  -4  248.85    6.63
   7   5   4  243.14    6.81
 -10  -3   3  202.94    7.44
 -10  -3   3  194.05   10.56
  -9   3  -4  417.41   10.96
   9  -3   4  404.66   11.08
 -10   3   3  187.76    6.52
  10  -3  -3  193.13    6.75
  10  -3  -3  208.07    7.21
  -9  -3  -4  417.70    7.67
   9   3   4  416.95   10.04
  -2   0   8   90.74    4.96
   2   0  -8   92.30    7.44
  -4  -7  -3  160.77    6.69
   4   7   3  160.25    6.69
  -1   4  -7   15.98    3.11
   1  -4   7   15.98    2.71
   1  -4   7   21.86    4.15
  -8   0   6   38.65    5.25
   8   0  -6   36.98    5.13
   8   0  -6   42.40    1.21
   8  -5   3   29.13    2.60
  -8   5  -3   26.77    2.60
  -8   5  -3   23.65    4.67
   8  -5   3   33.57    4.73
  -8  -5  -3   23.07    3.81
   8   5   3   30.63    3.86
  -1  -4  -7   19.79    3.98
   1   4   7   15.06    4.15
  -3   5  -6   30.17    3.98
   3  -5   6   34.38    4.15
   3  -5   6   36.17    2.54
   3  -5   6   27.57    3.81
 -10   4  -1    3.23    3.86
  10  -4   1    3.40    3.46
  10  -4   1    2.08    6.29
 -10   4  -1    6.00    3.46
  -3  -5  -6   34.50    6.23
   3   5   6   23.54    4.15
 -10  -4  -1    6.40    3.35
  -6   7   0   16.32    3.63
   6  -7   0   23.54    5.60
   6  -7   0   17.94    4.21
  -7   4  -5   99.85    8.65
   7  -4   5   99.39    8.94
   6   7   0   30.80    4.90
  -6  -7   0   16.67    4.85
  -7  -4  -5  113.06    4.15
   7   4   5  104.64    4.27
  -1   1  -8   29.94    3.86
   1  -1   8   33.28    3.11
  -1   1  -8   32.82    3.35
   1   1   8   31.44    5.54
  -1  -1  -8   33.86    3.46
   2   8  -1    9.23    4.56
  -2  -8   1    6.23    4.61
  -9   0  -5    0.35    6.81
  -2   8   1    1.10    4.33
   2  -8  -1   12.75    4.33
  -2  -7   4   16.27    2.71
  -2  -7   4   11.54    4.27
 -10   0  -4  416.83    4.79
 -10   0  -4  467.08   11.31
   2  -7  -4    6.46    4.85
  -2   7   4   25.44    7.73
 -11  -2   2   18.00    4.04
 -11  -2   2   16.44    1.62
 -11  -2   2   15.40    4.10
  11  -2  -2   16.04    3.81
 -11   2   2   12.75    5.54
  11  -2  -2   14.77    2.94
  -2   8  -1   39.92    4.38
   2  -8   1   33.28    4.10
   2  -8   1   42.23    6.92
  -2  -8  -1   54.80    8.13
   2   8   1   44.13    8.42
  -6  -5   5    2.83    4.38
  -6  -5   5   14.25    4.44
  -6  -1   7   47.42    7.44
   6   1  -7   32.94    1.21
   6  -1  -7   42.69    5.08
  -6   1   7   39.28    5.02
  -6   5   5   -8.02    4.56
   6  -5  -5    3.00    4.50
  -2  -4   7    9.75    5.48
  -2  -4   7   11.31    3.52
   2   4  -7    5.36    2.08
  -5   2  -7  228.43    7.50
   5  -2   7  218.91    3.40
  -2   4   7    0.63    4.27
   2  -4  -7    0.12    4.04
  -8   3  -5  463.04   12.06
  -5  -2  -7  221.57    5.02
   5   2   7  236.16    6.92
   8   3   5  488.07    8.77
  -8  -3  -5  493.32    8.54
  -2  -1   8   99.62    5.02
   2   1  -8   99.10    3.75
   2   1  -8  101.64    5.08
   2  -7   4  221.57    9.11
   2  -7   4  219.78    6.17
  -2   7  -4  222.20    6.11
   2  -1  -8  101.47    5.36
  -2   1   8  103.95    5.42
  -8  -1   6  172.65    7.27
   8  -1  -6  190.59    4.27
   8  -1  -6  168.73   10.96
  -8   1   6  180.21   10.56
   2   7   4  237.37   11.83
  -2  -7  -4  227.39    7.90
  -8   6   0   55.09    3.81
   8  -6   0   59.82    4.67
   8  -6   0   56.42    3.69
  -6  -7   1  397.05   10.84
   6   7  -1  419.60   11.31
   6  -7  -1  389.66    9.98
  -6   7   1  407.37    9.63
   6  -7  -1  409.16    9.81
  -8  -6   0   59.30    5.08
   8   6   0   54.11    5.48
  -2   0  -8  461.54   11.19
  -2   0  -8  419.37    8.65
   2   0   8  424.45    8.65
   4  -3   7  116.00    2.60
   4  -3   7  121.25    2.60
  -4   3  -7  111.45    5.54
   4   3   7  126.50    4.56
  -4  -3  -7  119.81    6.46
 -11   0   3   -1.50    3.81
  -9  -2   5  173.00    7.50
   9  -2  -5  188.34   10.38
  -9   2   5  168.27    7.21
  -9   1  -5   19.56    4.56
  -9  -1  -5    9.17    4.67
  -9  -1  -5   17.13    1.27
 -10   1  -4    5.13    6.69
   6  -7   1   83.35    4.38
  -6   7  -1   81.74    6.35
   6  -7   1   85.37    5.02
 -10  -1  -4    4.96    2.19
 -10  -1  -4   14.02    4.27
   6   7   1   90.10    5.83
  -6  -7  -1   89.87    5.77
   0  -8   2   22.44    4.50
   0  -8   2   17.71    3.69
   0   8  -2   30.05    4.27
   0  -8  -2    8.94    5.02
   0   8   2   19.79    4.85
 -10  -2   4  111.16    9.40
 -10   2   4  110.81    8.54
  10  -2  -4  114.39    3.52
  10  -2  -4  111.27    5.88
   2  -4   7   57.40    2.94
  -2   4  -7   55.67    3.98
   2  -4   7   64.55    2.94
   2   4   7   73.03    4.79
  -2  -4  -7   70.66    4.50
  -7  -3   6  158.17    7.21
  -8  -6   1   12.75    4.61
   8  -6  -1    7.10    3.46
  -8   6   1   12.23    3.52
   8  -6  -1   11.42    3.75
  -7   3   6  171.56   10.61
   7  -3  -6  167.81   10.61
  -9  -5   2    2.65    4.56
   9  -5  -2   -1.27    5.54
  -9   5   2   -1.62    3.58
   9  -5  -2    4.50    3.23
   3  -8   0  323.84    8.48
   3  -8   0  325.17    8.83
  -3   8   0  340.69   12.52
   3   8   0  337.28   10.27
  -3  -8   0  338.38    9.86
  -1  -8   2  147.39    6.40
  -1  -8   2  138.39    7.10
   1   8  -2  140.12    9.34
 -10   3  -3    2.83    0.81
 -10   3  -3    5.77    4.10
  10  -3   3    4.44    6.86
   1  -8  -2  160.42   10.21
  -1   8   2  129.27   10.33
  11  -2   2  174.90    7.10
 -11   2  -2  175.65    4.27
 -11   2  -2  172.13    9.00
 -11  -2  -2  182.63    4.73
 -11  -2  -2  184.19    6.06
 -11  -2  -2  192.96    4.90
 -10  -3  -3   10.67    4.10
 -10  -3  -3   -0.06    3.75
   2  -1   8   27.00    2.83
  -2   1  -8   25.90    6.17
  -7  -6   3   13.27    7.61
  -4  -6   5    1.33    4.10
  -4  -6   5   -1.27    2.71
  -2  -1  -8   31.55    3.17
   2   1   8   29.25    5.08
  -1   8  -2   48.46    4.67
   1  -8   2   49.32    4.21
   1  -8   2   53.47    7.21
  -7   6   3    4.85    6.46
   7  -6  -3    4.10    3.58
   7  -6  -3    9.86    3.98
  -4  -5   6    8.83    4.44
  -4  -5   6   14.88    4.15
   1   8   2   52.84    5.60
  -1  -8  -2   48.92    5.42
  -4   6   5   -6.40    4.61
   4  -6  -5    3.98    4.61
  -3   0   8   60.97    4.61
   3   0  -8   47.53    4.90
  11  -3   0    5.94    3.52
  11  -3   0    0.12    2.65
 -11   3   0   -0.92    3.35
 -11   3   0    0.58    3.92
  -4   5   6    7.15    4.67
   4  -5  -6   -7.90    4.61
 -11  -3   0   -0.17    3.40
 -11  -3   0   -2.25    2.48
 -11  -3   0   -2.42    3.46
 -11  -1   3  380.49   10.04
 -10  -4   2  173.69    6.92
 -10  -4   2  179.40    6.69
 -10  -4   2  161.86    3.98
  11  -1  -3  391.80    7.15
  11  -1  -3  373.11    9.98
 -11   1   3  396.18   10.09
  10  -4  -2  158.23    8.19
  10  -4  -2  169.71    5.48
 -10   4   2  157.31    5.94
   8  -6   1  261.26    6.11
   8  -6   1  265.58    8.13
  -8   6  -1  244.64    8.19
   8   6   1  282.19    8.71
  -8  -6  -1  274.81   11.48
   6   0   7   -2.13    1.79
  -6   0  -7   -1.79    1.85
  -6   0  -7    0.00    4.38
   0   2  -8   90.97    4.21
   0  -2   8   96.97    4.15
   0  -2  -8   94.26    4.90
   0   2   8   96.22    5.13
  -6  -4   6   64.72    5.42
  -6  -4   6   62.13    5.60
   6  -4  -6   64.72    5.60
  -6   4   6   66.51    5.71
  -6   5  -5  504.34   12.46
   6  -5   5  505.67    6.92
   6  -5   5  510.57   12.40
  -6  -6   4  146.29    6.86
  -6  -6   4  142.31    2.65
   6  -6  -4  136.02    6.63
  -6   6   4  140.35    6.52
  -6  -5  -5  509.01   10.90
   6   5   5  530.70   11.36
  -1  -2   8   43.49    3.69
   1   2  -8   32.53    3.00
  -3  -7   4   41.48    4.73
  -3  -7   4   42.51    2.83
  -1   2   8   40.96    4.38
   1  -2  -8   35.36    4.27
  -3   7   4   49.03    5.60
   3  -7  -4   34.26    5.42
  11  -3  -1   99.45    4.44
  11  -3  -1  103.20    6.86
 -11   3   1   97.66    4.38
 -11  -3   1   92.47    4.33
 -11  -3   1  110.41    5.42
 -11  -3   1   90.39    7.56
  -3  -8   1   24.00    5.25
   3   8  -1   40.73    5.19
   3  -8  -1   35.36    4.90
  -3   8   1   46.03    5.02
   3   4  -7   10.04    1.79
  -3  -4   7   15.69    4.04
  -3  -4   7    6.35    4.04
  -3   8  -1   11.59    3.86
   3  -8   1    1.50    6.17
   3  -8   1    2.65    6.23
  -3   4   7   14.08    7.33
   3  -4  -7    9.40    4.61
  -3  -8  -1   15.92    5.08
   3   8   1   12.86    5.08
   9  -5   2   47.13    5.02
  -9   5  -2   45.69    2.42
  -9   5  -2   55.90    5.19
   9  -5   2   48.80    3.63
   9   5   2   61.43    7.04
  -9  -5  -2   48.22    4.27
  -3  -1   8   83.41    5.13
   3   1  -8   62.01    4.96
   3   1  -8   70.38    3.00
  -3   1   8   69.40    5.08
   3  -1  -8   71.36    5.08
  -1   2  -8  148.42    5.36
   1  -2   8  149.87    6.35
  -8   0  -6   52.03    5.36
  -1  -2  -8  138.62    5.31
   1   2   8  155.86    5.71
   2   8  -2   65.36    5.36
  -2  -8   2   54.86    3.75
  -2  -8   2   48.74    8.02
   2  -8  -2   53.76    5.48
  -2   8   2   52.26    5.60
  -5  -3   7   14.54    4.33
  -5  -7   3  142.65    5.08
  -5  -7   3  141.91    6.69
  -4   6  -5   42.23    4.50
   4  -6   5   41.36    4.56
   4  -6   5   43.90    2.71
  -5   3   7   21.23    4.85
   5  -3  -7   17.54    4.85
 -11   0  -3    0.69    4.04
 -11   0  -3    3.98    1.44
 -11   0  -3    1.67    2.19
  -5   7   3  134.87    9.34
   5  -7  -3  127.14    6.52
   7  -6   3  391.57   10.15
  -7   6  -3  390.18    6.69
   7  -6   3  373.80    6.81
  -6  -1  -7  162.56    7.61
   6   1   7  166.42    4.73
  -6  -1  -7  155.17    3.29
   4   6   5   44.30    4.79
  -4  -6  -5   44.13    4.56
  -7  -6  -3  380.72    9.81
   7   6   3  415.16   13.50
 -10   4  -2  678.61   15.40
  10  -4   2  660.09   20.02
 -11   3  -1  245.97    7.27
  11  -3   1  228.20    4.73
  11  -3   1  250.93    7.85
 -11   3  -1  230.91    4.90
  -3   7  -4  210.95    5.60
   3  -7   4  190.94    5.48
   3  -7   4  194.92    6.69
 -11  -3  -1  241.70    6.35
 -11  -3  -1  244.24    6.52
 -10  -4  -2  668.34   13.44
  -6  -2   7  460.85   12.11
  -6   2   7  465.11   12.40
   6  -2  -7  451.79   16.09
   3   7   4  225.84    7.85
  -3  -7  -4  196.76    7.67
   2  -8   2  209.63    9.81
   2  -8   2  212.51    6.69
  -2   8  -2  233.34    7.04
   2   8   2  227.39   12.06
  -2  -8  -2  221.39   11.83
  -4   5  -6   10.84    5.71
   4  -5   6    1.67    1.85
   4  -5   6    4.85    4.04
   4  -5   6   -0.75    1.90
  -3   0  -8  189.44    7.27
  -3   0  -8  180.73    4.96
   3   0   8  185.05    6.35
   4   5   6    3.98    3.86
  -4  -5  -6    9.98    3.69
  -6  -7   2  503.99   12.98
  -6   7   2  495.63   12.06
   6  -7  -2  479.07   12.06
   6  -7  -2  477.34   11.19
  -2  -2   8   16.79    3.81
   2   2  -8   20.19    3.69
  -2   2   8   24.52    6.98
   2  -2  -8   23.71    6.75
  -8  -2   6   43.49    5.60
   8  -2  -6   50.24    5.77
  -8   2   6   64.15    5.65
  -8   1  -6   -0.23    4.56
   6  -6   4  270.72   11.94
   6  -6   4  268.52    5.08
  -6   6  -4  257.56    6.40
  -6   6  -4  269.56    8.48
  -8  -1  -6   13.73    4.61
  -8  -1  -6    1.21    1.67
  -6  -6  -4  263.33    7.90
   6   6   4  280.12   11.25
  -9   2  -5  213.67    7.79
   9   2   5  218.40    4.21
  -9  -2  -5  203.45    3.92
  -9  -2  -5  216.26    8.19
   3  -4   7    0.00    3.06
   3  -4   7    0.12    1.96
  -3   4  -7   -2.25    3.46
 -10   2  -4   47.53    5.25
   5  -7   3  440.54   10.84
  -5   7  -3  451.62    8.77
   5  -7   3  440.25    8.88
 -11   1  -3  269.79    4.04
 -11   1  -3  273.20    4.15
 -11   1  -3  287.73   11.54
  -9  -4   4  620.81   15.81
  -9  -4   4  656.63   16.73
 -11  -1  -3  281.10    8.31
 -11  -1  -3  295.52    6.40
 -11  -1  -3  271.18    4.96
 -10  -2  -4   59.30    5.25
 -10  -2  -4   62.99    2.65
   9  -4  -4  591.04   11.25
  -9   4   4  619.94   14.59
   9  -4  -4  620.40   14.59
   3   4   7    0.00    5.60
  -3  -4  -7    0.06    3.35
   5   7   3  471.40   11.77
  -5  -7  -3  440.19   11.42
 -12   0   0  115.08    4.27
 -12   0   0  121.60    6.11
 -12   0   0  125.06    4.33
  -8  -6   2    3.40    4.61
   8  -6  -2   -0.46    3.63
   8  -6  -2    9.23    5.88
  -8   6   2   -1.10    3.81
  -7   3  -6   58.32    5.25
   6  -7   2    4.38    7.15
   6  -7   2    9.40    3.06
  -6   7  -2   22.09    4.73
  -7  -3  -6   54.63    3.11
   7   3   6   52.32    3.17
   6   7   2   26.19    7.44
  -6  -7  -2    8.13    4.56
  -3   1  -8   70.26    5.08
   3  -1   8   60.74    4.44
   3   1   8   61.20    3.46
  -3  -1  -8   58.38    3.40
  -6   4  -6 1043.75   23.77
   2  -2   8  147.56    5.60
  -2   2  -8  136.94    5.65
  -8  -4   5   22.32    7.61
  -8  -4   5  -13.90    7.79
   2   2   8  157.02    5.31
  -2  -2  -8  145.08    5.13
  -6  -4  -6 1094.28   24.92
   6   4   6 1092.73   21.92
  -8   4   5   -1.10    4.61
   8  -4  -5    4.56    4.56
 -12   0   1    2.02    2.31
 -12   0   1   -1.67    3.06
 -11  -2   3  255.31    8.25
  11  -2  -3  269.50    6.06
  11  -2  -3  261.77    8.36
 -11   2   3  265.18   11.13
  -8  -5   4  190.48   11.88
  -8  -5   4  202.07    8.19
  -8   5   4  189.61    7.33
   8  -5  -4  185.34    7.44
   8  -5  -4  200.63    5.60
   4   0  -8   56.24    5.13
  -4   0   8   36.63    4.90
  -4   8   0   59.18    4.90
   4  -8   0   40.03    4.67
   4  -8   0   49.03    5.02
   4   8   0   60.11    5.94
  -4  -8   0   67.38    5.88
 -11  -3   2  208.76   10.67
 -11  -3   2  182.34   10.21
  11  -3  -2  178.77    6.23
 -11   3   2  178.94    6.06
  11  -3  -2  187.65    7.96
 -12   1   0  262.81    6.81
 -12   1   0  275.22    6.11
 -12  -1   0  246.72    6.52
 -12  -1   0  246.37    6.52
 -12  -1   0  273.72    6.23
   8  -6   2   41.48    2.83
   8  -6   2   47.59    5.13
  -8   6  -2   43.49    2.88
   8   6   2   49.21    4.79
  -8  -6  -2   42.51    4.73
   3   8  -2   44.30    8.25
  -3  -8   2   37.73    5.25
   7   0  -7    5.25    7.73
  -7   0   7    8.19    4.67
  -3   8   2   32.59    7.90
   3  -8  -2   22.15    5.08
   5  -3   7  273.60    3.40
   5  -3   7  269.79    3.40
  -5   3  -7  290.10    8.71
   5   3   7  320.67    7.15
  -5  -3  -7  297.19    7.15
 -12   0  -1    2.19    3.11
 -12   0  -1    0.46    2.37
 -12   0  -1    0.75    3.69
   0  -6   6    7.67    3.06
   0  -6   6   11.71    5.13
  -4  -7   4   22.96    4.79
  -4  -7   4   22.96    3.81
   4  -7  -4   22.38    5.08
  -4   7   4   15.00    8.02
   0  -6  -6    1.38    7.04
   0   6   6    7.67    4.56
 -12   1   1    9.34    3.23
 -12   1   1    7.21    2.71
  12  -1  -1    5.08    3.11
 -12  -1   1   11.42    3.35
 -12  -1   1    5.31    3.35
 -12  -1   1    6.81    2.25
   3   2  -8   22.44    2.13
  -3  -2   8   24.00    6.35
   3  -8   2   76.32    7.15
   3  -8   2   86.47    5.02
  -3   8  -2   78.34    4.90
   3  -2  -8   25.55    4.56
  -3   2   8   26.88    4.67
  -4  -4   7   -2.48    4.10
  -4  -4   7   -0.46    4.27
  -3  -8  -2   79.37    6.17
   3   8   2   76.03    6.29
  -4  -8   1   27.28    5.48
   4   8  -1   27.40    5.36
   4  -4  -7    9.29    4.73
  -4   4   7    0.35    4.61
   4  -8  -1   31.03    4.79
   4  -8  -1   18.63    4.56
  -4   8   1   26.59    4.73
  -9  -3   5   60.80    5.83
  -9   3   5   62.70    5.60
   9  -3  -5   66.16    5.42
   9  -3  -5   57.34    4.50
  -1  -6   6  119.12    5.13
  -1  -6   6  108.04    4.10
   4   1  -8  102.45    5.65
   4   1  -8  108.45    3.11
  -4  -1   8  100.60    8.48
  -5  -6   5   92.18    3.29
  -5  -6   5   89.99    8.88
   4  -1  -8  109.08    9.06
  -4   1   8  109.26    6.11
  -5  -5   6   26.02    4.61
  -5  -5   6   19.73    4.90
   5  -6  -5   93.57    6.35
  -5   6   5   87.10    6.11
   1  -6  -6  109.02    6.46
  -1   6   6   92.76    6.46
  -5   5   6   16.09    5.19
   5  -5  -6   29.07    5.08
  -6   2  -7   94.95    5.83
  10   0  -5   -0.46    0.92
 -10   0   5    1.96    4.67
  -6  -2  -7  108.97    4.85
   6   2   7  111.33    5.25
  -4   8  -1  301.12    8.31
   4  -8   1  308.56    8.60
   4  -8   1  312.94   11.25
   4   8   1  301.98   10.27
  -4  -8  -1  310.46    9.81
   0  -8   3   11.36    3.46
   0  -8   3   11.54    4.38
   0   8  -3   12.29    4.33
  -7   7   0   71.13    4.56
   7  -7   0   71.88    4.50
   7  -7   0   70.14    5.13
  -9  -5   3  244.99    8.71
  -9  -5   3  250.87    3.81
   0  -8  -3   11.02    5.08
   0   8   3   14.08    5.19
  -7  -7   0   75.68    5.88
   7   7   0   84.85    6.23
   9  -5  -3  249.49    6.63
   9  -5  -3  250.24    7.79
  -9   5   3  238.41   10.84
 -10  -3   4  150.15   10.96
 -10  -3   4  168.84    7.33
  10  -3  -4  142.65    6.69
  10  -3  -4  168.09    6.35
 -10   3   4  147.15    6.69
   1  -6   6    5.83    3.35
  -1   6  -6    7.04    3.17
   1  -6   6    4.85    3.11
   7   1  -7    0.35    0.69
  -7  -1   7   -3.75    7.27
  -7   1   7   -4.90    4.67
   7  -1  -7   -2.19    4.85
  -1  -6  -6    8.88    4.50
   1   6   6    7.15    4.56
  -7  -5   5    1.44    4.90
  -7  -5   5    4.15    4.61
  -7   5   5   15.00    4.85
   7  -5  -5    9.06    4.85
  -9   4  -4   -3.23    4.50
   9  -4   4    7.67    4.79
 -10  -4   3   64.78    5.71
 -10  -4   3   66.16    6.06
 -10   4   3   54.22    5.02
  10  -4  -3   58.72    7.33
  10  -4  -3   61.20    3.86
 -12   1  -1   68.59    6.40
 -12   1  -1   60.86    4.38
 -12   1  -1   59.24    3.00
 -12  -1  -1   53.99    3.23
 -12  -1  -1   62.76    5.02
 -12  -1  -1   59.47    3.81
  -9  -4  -4    4.90    3.00
   9   4   4    1.15    4.73
 -11   3  -2    2.83    1.67
  11  -3   2   -0.06    4.27
 -11   3  -2   10.61    4.04
   1   8  -3   35.30    4.96
  -1  -8   3   36.05    4.79
  -1  -8   3   29.77    3.63
 -11  -3  -2    4.10    2.94
 -11  -3  -2    6.86    3.46
   1  -8  -3   48.57    8.65
  -1   8   3   33.75    5.65
  -4   7  -4  119.93    4.38
   4  -7   4  135.62    5.88
   4  -7   4  140.17    6.29
   1  -8   3    4.56    3.98
   1  -8   3    9.00    3.69
  -1   8  -3    8.36    3.98
   4   7   4  139.31    6.69
  -4  -7  -4  127.48    6.46
   1   8   3    3.23    4.96
  -1  -8  -3   10.09    4.85
  -8   2  -6   27.23    7.79
  -8  -2  -6   18.00    3.11
   8   2   6   19.04    2.13
  -8   5  -4  122.00    9.63
  -8   5  -4  103.31    2.48
   8  -5   4  102.74    6.29
   8  -5   4  100.49    2.42
   7   7  -1  271.81    9.46
  -7  -7   1  259.93    8.94
  -7   7   1  247.64   10.56
   7  -7  -1  255.83    7.61
   7  -7  -1  243.66    7.61
  -8  -5  -4  117.74    5.08
   8   5   4  122.75    5.19
 -11   2  -3   64.26    1.50
 -11   2  -3   58.84    1.15
 -11  -2  -3   73.61    7.73
 -11  -2  -3   81.68    4.50
 -10  -1   5   56.94    8.48
   0  -3   8  141.44    4.96
   0   3  -8  135.04    4.73
 -10   1   5   44.88    5.36
  10  -1  -5   41.94    5.48
  10  -1  -5   48.74    2.13
   4   0   8   86.99    3.17
  -4   0  -8   87.68    4.67
  -4   0  -8   84.22    8.65
   0   3   8  157.08    6.52
   0  -3  -8  145.48    6.17
  -2  -6   6    2.02    3.81
  -2  -6   6   -2.71    3.86
  -2   6   6    3.75    4.79
   2  -6  -6    3.63    4.73
   1   3  -8    0.52    3.81
  -1  -3   8   -0.63    3.23
 -12   0   2  165.67    3.92
 -12   0   2  161.46    6.00
   1  -3  -8    2.48    4.10
  -1   3   8    7.44    6.46
  -3   2  -8   15.86    4.15
   3  -2   8   20.82    2.25
  10  -5   0   12.40    4.61
  10  -5   0   14.88    4.27
 -10   5   0   10.38    3.11
   8  -4   5   52.67    5.71
  -8   4  -5   36.17    8.25
 -10  -5   0   16.50    4.33
  -3  -2  -8   16.27    3.17
   3   2   8   22.73    3.35
   0  -7   5    2.13    4.90
   0  -7   5    1.85    3.58
  -8  -4  -5   50.94    3.46
   8   4   5   37.15    3.69
  -7   7  -1   12.92    3.29
   7  -7   1    3.58    4.56
   7  -7   1   14.19    3.29
 -11   0   4   18.29    7.27
  -7  -7  -1   12.63    7.33
   7   7   1    6.46    4.79
   0  -7  -5   12.17    4.85
   0   7   5   -2.60    4.90
   5  -6   5   34.26    4.85
   5  -6   5   36.98    2.48
  -5   6  -5   33.57    4.67
   4  -4   7    0.40    2.54
  -4   4  -7    3.75    3.81
   4  -4   7   -1.10    1.62
  -5  -6  -5   34.96    6.98
   5   6   5   38.48    4.79
  -1  -7   5   48.34    5.25
  -1  -7   5   43.32    6.98
  -9   0   6   59.53    5.94
   9   0  -6   62.13    6.00
   4   4   7   -4.21    5.42
  -4  -4  -7    3.69    3.29
   0  -5   7   98.81    4.44
   0  -5   7  107.29    4.56
   0   5  -7   98.99    5.88
  -1   7   5   42.86    5.77
   1  -7  -5   60.51    5.60
   1  -3   8   66.80    3.63
  -1   3  -8   67.55    4.04
   1  -3   8   67.43    3.58
   0  -5  -7  106.72    6.00
   0   5   7  110.12    6.11
   1   3   8   73.78    4.67
  -1  -3  -8   58.72    4.67
   2   8  -3    1.79    4.85
  -2  -8   3   15.75    3.23
  -2  -8   3   22.50    7.15
   5  -5   6   26.65    2.77
  -5   5  -6   35.42    6.86
   5  -5   6   25.55    4.85
   2  -6   6   58.90    3.63
  -2   6  -6   59.42    4.33
   2  -6   6   71.76    4.50
  -2   8   3   19.79    5.25
   2  -8  -3    8.48    5.13
  -5  -5  -6   24.23    6.00
   5   5   6   21.98    4.21
 -10   5   1   -1.15    5.13
  10  -5  -1   -2.77    3.29
  10  -5  -1    4.79    3.75
 -10  -5   1    8.31    4.33
  -9   5  -3   75.86    5.42
   9  -5   3   64.09    5.71
   9  -5   3   57.97    2.94
  -1  -5   7  117.68    5.13
  -1  -5   7  129.85    5.31
   1   5  -7  122.70    4.15
  -2  -6  -6   70.38    8.08
   2   6   6   60.92    8.42
  12  -2   0  403.56   10.04
 -12   2   0  410.26    8.71
 -12   2   0  382.86    9.34
   1  -7   5  117.39    5.02
   1  -7   5  119.64    5.08
 -12  -2   0  392.14   11.54
 -12  -2   0  411.35    9.40
 -12  -2   0  384.41    9.98
   4  -1   8   82.66    3.92
  -4   1  -8   90.05    5.77
   9   5   3   69.45    4.73
  -9  -5  -3   67.38    6.63
  -4  -1  -8   80.53    3.35
   4   1   8   77.76    4.96
  -1   5   7  151.94    6.92
   1  -5  -7  127.37    6.46
  -6  -3   7   33.51    5.31
  -1  -7  -5  119.98   10.04
   1   7   5  122.64    6.81
   6  -3  -7   41.71    5.77
  -6   3   7   40.32    5.65
  -6  -7   3   13.38    2.13
  -6  -7   3    1.04    5.25
 -12  -1   2  134.12    8.54
 -12  -1   2  136.42    3.35
 -12   1   2  129.91    5.65
  12  -1  -2  135.33    6.23
   2  -8   3    1.15    3.81
   2  -8   3    9.34    5.94
  -2   8  -3    1.79    5.71
  -7  -4   6   -7.15    4.90
  -7  -4   6   13.84    5.02
   6  -7  -3   20.71    4.67
  -6   7   3   13.61    4.73
   7  -4  -6   31.44    7.90
  -7   4   6    7.27    5.25
  -2  -8  -3    3.06    4.90
   2   8   3   -4.15    4.90
 -11  -1   4  150.85    6.86
  11  -1  -4  144.96    3.58
  11  -1  -4  156.79    6.98
 -11   1   4  142.37    6.63
  -7  -6   4   16.56    1.33
  -7  -6   4   21.52    5.13
  -2  -3   8    5.08    5.65
   2   3  -8    1.79    2.19
  10  -4   3   30.92    7.79
 -10   4  -3   25.79    1.10
 -10   4  -3   29.42    5.08
   7  -6  -4   10.33    4.79
  -7   6   4   16.09    4.67
  -8  -3   6  152.40   10.90
   1  -5   7    9.46    2.94
   1  -5   7   12.52    2.94
  -1   5  -7    8.94    3.11
   2  -3  -8    3.35    4.15
  -2   3   8   10.84    4.38
 -10  -4  -3   33.80    3.63
  -8   3   6  116.99    6.86
   8  -3  -6  130.48    6.75
  -1  -5  -7    3.11    4.27
   1   5   7    9.69    6.81
 -12   2   1  215.57    6.35
  12  -2  -1  219.90    8.83
 -12  -2   1  192.84    4.56
 -12  -2   1  214.99    9.29
 -12  -2   1  207.61    6.69
  -4  -8   2   91.72    6.40
   4   8  -2   90.45    6.58
  10  -5   1  711.43   16.27
 -10   5  -1  671.86   12.46
  10  -5   1  686.05   14.71
 -11   4   0  168.79    7.10
  11  -4   0  178.36    6.58
  11  -4   0  171.21    5.13
  -9  -1   6  137.52    7.27
   4  -8  -2  108.27    6.17
  -4   8   2  105.91    6.35
 -11  -4   0  182.34    6.63
 -11  -4   0  184.88    6.81
  -9   1   6  121.37   10.15
   9  -1  -6  122.87    7.15
   9  -1  -6  120.73    2.77
 -10  -5  -1  712.81   15.46
  -7   5  -5  210.43    8.19
   7  -5   5  230.80    8.13
   7  -5   5  206.57    3.11
   7   5   5  235.47    6.75
  -7  -5  -5  227.74    6.58
   4   2  -8    3.52    2.60
  -4  -2   8    0.29    4.10
   4  -2  -8    3.46    4.44
  -4   2   8  -12.23    4.61
  -8  -6   3  111.79    6.81
  -9   3  -5  343.86   14.36
  -8   6   3   97.20    5.83
   8  -6  -3   99.05    5.83
   8  -6  -3  110.76    4.96
 -12   0  -2 1507.83   27.92
 -12   0  -2 1566.09   35.88
 -12   0  -2 1543.71   29.42
   9   3   5  358.34    9.00
  -9  -3  -5  348.01    6.75
  -9   6   0   18.98    5.25
   9  -6   0   20.07    3.29
   9  -6   0   15.86    4.50
  10  -3   4   49.15    5.83
 -10   3  -4   49.72    5.42
  -9  -6   0   15.81    4.73
 -10  -3  -4   49.44    3.11
  -2  -7   5  141.85    6.17
  -2  -7   5  147.73    4.56
  -5   0   8  196.07    7.79
   5   0  -8  204.38    8.02
  -2   7   5  149.40    7.56
   2  -7  -5  140.64    7.21
  -4   8  -2  278.68    7.61
   4  -8   2  290.16   10.33
   4  -8   2  271.41    8.25
   4   8   2  301.81   10.04
  -4  -8  -2  292.75   13.61
   2   5  -7  217.13    5.02
  -2  -5   7  210.32    6.98
  -2  -5   7  218.74    7.04
  -7  -2   7  396.41   11.59
   7  -2  -7  398.95   11.77
  -7   2   7  408.18   16.21
   5  -8   0   86.24    8.25
   5  -8   0   75.74    5.13
  -5   8   0   87.80    7.85
  11  -4  -1    7.73    5.36
 -11   4   1   11.77    5.08
  11  -4  -1    9.23    5.88
 -11  -4   1    6.81    4.15
 -11  -4   1    6.23    4.50
 -11  -4   1   10.50    2.19
  -5  -8   0   77.24    6.58
   5   8   0   96.45    9.98
   2  -5  -7  230.05    8.31
  -2   5   7  223.41    8.54
  -3  -6   6   16.56    2.37
  -3  -6   6    5.71    4.50
  -3  -6   6   18.29    4.33
   3  -6  -6   14.13    5.25
  -3   6   6   16.90    5.08
 -12   2  -1   26.82    2.71
  12  -2   1   21.80    4.44
 -12   2  -1   30.52    4.04
 -10   0  -5   12.69    4.73
 -12  -2  -1   20.88    3.17
 -12  -2  -1   23.77    4.96
 -12  -2  -1   26.82    5.19
   6  -7   3 1017.91   21.75
  -6   7  -3  959.82   17.77
   6  -7   3  979.61   22.09
   2  -3   8    9.58    3.75
  -2   3  -8    3.35    3.46
   2  -3   8    7.50    3.75
  -6  -7  -3 1025.35   28.21
   6   7   3 1041.96   29.42
   2   3   8    7.04    3.58
  -2  -3  -8   -3.29    5.42
  -7   1  -7   44.30    5.54
  -9   6   1   10.84    5.77
   9  -6  -1   15.17    4.15
   9  -6  -1   13.73    3.69
  -9  -6   1   10.04    4.79
  -7  -1  -7   47.65    5.88
  -7  -1  -7   49.21    2.94
   7   1   7   42.80    1.90
   2  -7   5  172.25    5.48
   2  -7   5  167.00    6.17
 -11  -3   3   86.30    6.11
 -11  -3   3   90.62    6.06
  11  -3  -3   76.43    7.90
 -11   3   3   88.37    5.31
  11  -3  -3   82.72    4.04
  -7  -7   2   10.33    5.13
   7  -7  -2   -5.36    4.15
  -7   7   2    6.00    6.52
   7  -7  -2    5.94    3.98
   2   7   5  183.67    7.56
  -2  -7  -5  159.04    7.27
  -5  -7   4  212.17   11.71
  -5  -7   4  202.65    5.54
  -5  -4   7    4.50    4.61
  -5  -4   7    7.50    4.79
 -12   1  -2   64.43    7.21
 -12   1  -2   53.70    3.69
 -12  -1  -2   51.22    4.33
 -12  -1  -2   50.13    2.94
 -12  -1  -2   60.17    4.44
  -5   7   4  192.44    7.90
   5  -7  -4  188.63   11.65
  -5   4   7    5.13    5.08
   5  -4  -7    8.08    4.96
   5   1  -8   80.18    3.46
  -5  -1   8   76.78    8.71
 -10  -2   5   94.60    6.46
   5  -1  -8   77.41    6.11
  -5   1   8   86.30    5.94
  10  -2  -5   98.53    3.23
 -10   2   5   91.55    6.11
  10  -2  -5   86.53    6.35
 -11   4  -1   41.13    4.67
  11  -4   1   38.01    4.90
  11  -4   1   38.19    2.77
 -11   4  -1   37.78    2.88
 -11  -4  -1   37.15    4.15
 -11  -4  -1   40.26    3.69
  -5  -8   1  173.63    7.90
   5   8  -1  182.34   12.06
  -5   8   1  171.38    6.86
   5  -8  -1  167.06    9.98
   5  -8  -1  168.73    6.86
   2  -5   7   14.88    2.83
  -2   5  -7   23.54    3.58
   2  -5   7   23.02    4.27
  -3  -8   3  146.98    6.69
   3   8  -3  149.92    7.33
  -3  -8   3  143.29    7.04
   9  -6   1    6.29    4.56
   9  -6   1    7.50    2.77
  -9   6  -1    5.88    2.77
   9   6   1    8.13    4.56
  -9  -6  -1    1.67    4.44
   3  -8  -3  150.90    7.33
  -3   8   3  140.12    7.27
   2   5   7   16.32    4.44
  -2  -5  -7   13.50    4.38
   7  -6   4   17.02    3.00
  -7   6  -4   12.58    3.06
  -7   6  -4    9.52    4.90
   7  -6   4   13.33    4.96
  -7  -6  -4   19.50    4.21
   7   6   4    9.40    4.27
 -10   1  -5   10.84    4.61
 -11   0  -4  647.80    8.31
 -11   0  -4  610.65    8.13
 -10  -1  -5    5.77    1.73
 -10  -1  -5   11.42    4.85
 -10  -1  -5    6.92    1.73
  -5   8  -1    0.29    3.63
   5  -8   1   -2.94    4.27
   5  -8   1    4.73    5.83
   8  -6   3   52.90    2.65
  -8   6  -3   53.53    5.36
  -8   6  -3   51.74    3.86
   8  -6   3   58.26    5.83
   5   8   1    8.19    5.13
  -5  -8  -1    1.85    5.02
   8   6   3   77.59    7.67
  -8  -6  -3   54.57    4.85
   3  -6   6    5.48    4.10
   3  -6   6    9.06    3.98
  -3   6  -6    0.12    3.75
  -3  -3   8   39.98    4.50
   3   3  -8   31.90    2.19
   7  -7   2   -0.63    4.73
   7  -7   2   10.73    3.06
  -7   7  -2   10.09    3.00
   3   6   6    0.12    6.98
  -3  -6  -6    4.56    4.27
  -3   3   8   33.69    5.36
   3  -3  -8   36.00    7.73
 -10  -5   2   43.38    2.13
 -10  -5   2   49.32    5.42
 -10   5   2   39.05    4.50
  10  -5  -2   46.38    6.81
  10  -5  -2   54.34    4.38
  -7  -7  -2   11.08    4.73
   7   7   2   19.96    4.90
  -3   8  -3   27.17    4.04
   3  -8   3   36.34    4.50
   3  -8   3   38.30    4.10
   3   8   3   30.28    9.00
  -3  -8  -3   41.82    5.71
  -6   3  -7  196.82    7.73
   4  -2   8   43.90    2.08
   4  -2   8   45.05    3.23
  -4   2  -8   37.90    7.44
   6   3   7  182.23    5.42
  -6  -3  -7  186.55    7.15
  -4  -2  -8   51.92    5.19
   4   2   8   53.24    5.25
  -6  -5   6   44.19    8.54
  -6  -5   6   49.90    5.77
  -6  -6   5  150.73    3.29
  -6  -6   5  135.73    7.21
   6  -5  -6   43.21    5.83
  -6   5   6   34.67    8.60
  -6   6   5  142.83    7.33
   6  -6  -5  142.77   10.84
  -7   4  -6  579.16   15.00
   7   4   6  617.06   12.63
  -7  -4  -6  610.02   12.17
   5  -7   4   34.03    3.06
  -5   7  -4   25.61    4.67
   5  -7   4   39.46    7.56
 -12  -2   2  297.60   12.23
 -12  -2   2  285.71    6.11
 -12  -2   2  306.42    9.11
 -12   2   2  304.00   11.48
  12  -2  -2  319.46    8.54
  12  -2  -2  321.07    7.85
  -3  -7   5  445.04   15.34
  -3  -7   5  464.36    8.48
   5   7   4   30.11    5.13
  -5  -7  -4   27.98    5.02
  -3   7   5  437.77   17.48
   3  -7  -5  439.96   12.63
  -9   0  -6    2.65    5.08
 -11  -2   4   50.01    5.60
  11  -2  -4   43.26    2.94
 -11   2   4   45.80    7.85
  11  -2  -4   35.13    5.36
 -11   1  -4   57.97    5.42
 -11  -1  -4   44.07    1.96
 -11  -1  -4   52.20    7.96
 -11  -1  -4   44.53    2.88
  -3  -5   7  635.92   15.06
  -3  -5   7  584.98   14.42
  -3   5   7  663.26   16.56
   3  -5  -7  634.42   16.27
  -9  -2   6  214.07    8.77
   9  -2  -6  218.86    4.33
   9  -2  -6  199.53    8.48
  -9   2   6  218.63    8.71
  -5   0  -8   12.75    4.90
  -5   0  -8   13.90    2.02
   5   0   8    7.73    3.00
  -8   3  -6   60.05    5.77
   8   3   6   58.67    3.11
  -8  -3  -6   54.51    3.11
 -12   0   3  -10.67    6.69
  11  -3   3   89.12    6.11
 -11   3  -3   77.87    5.71
 -11  -3  -3   84.80    8.19
 -11  -3  -3   85.66    3.81
 -11  -4   2   10.50    7.33
 -11  -4   2    3.86    1.56
 -11  -4   2    3.92    4.50
  11  -4  -2    2.13    5.77
  11  -4  -2    1.90    5.42
 -11   4   2   -1.15    3.69
  10  -5   2   11.88    2.13
  10  -5   2   14.71    4.90
 -10   5  -2   10.50    2.13
 -10   5  -2   11.59    4.67
 -10  -5  -2   18.23    3.98
  -3   3  -8   18.57    4.15
   3  -3   8   26.25    3.58
   3  -3   8   21.29    3.52
   5  -4   7   -0.81    1.15
   5  -4   7    0.75    1.85
  -5   4  -7   -5.08    4.21
   3  -7   5   86.59    5.25
   3  -7   5   85.14    6.11
   3   3   8   23.82    3.75
  -3  -3  -8   29.30    3.75
   5   4   7   -4.79    3.40
  -5  -4  -7   -1.21    3.29
  -9  -6   2  195.21    8.13
  -9   1  -6    6.17    7.67
  -3  -7  -5   84.68    9.11
   3   7   5   87.80    9.52
   9  -6  -2  183.96    6.23
  -9   6   2  178.07    9.58
   9  -6  -2  175.54    9.52
  -9  -1  -6   -2.77    4.79
  -9  -1  -6    3.17    1.44
  -8   0   7    3.69    4.96
   8   0  -7   -2.02    1.04
   8   0  -7   -4.33    5.08
  -4  -6   6   21.34    3.23
  -4  -6   6   27.05    4.73
  -4  -6   6   12.00    4.90
  -7   2  -7    0.52    4.56
  -7  -2  -7    2.13    2.08
   7   2   7   -0.06    3.29
   4  -6  -6   27.34    5.42
  -4   6   6   16.61    8.65
  -5   1  -8  109.95    6.52
   5  -1   8  106.08    2.65
  -5  -1  -8  119.87    6.86
  -5  -1  -8  103.31    3.46
   5   1   8  107.87    5.08
  -9  -4   5    5.60    5.19
  -9  -4   5    3.00    5.31
   9  -4  -5    5.71    4.90
  -9   4   5    3.35    7.44
   9  -4  -5    2.02    2.71
 -12   2  -2   29.53    2.94
 -12   2  -2   34.78    3.06
 -12   2  -2   42.05    4.56
   3  -5   7   12.11    3.75
  -3   5  -7   19.44    5.94
   3  -5   7   14.25    2.37
 -12  -2  -2   36.86    3.29
 -12  -2  -2   32.36    3.06
 -12  -2  -2   35.30    4.15
 -12  -1   3    0.81    4.27
 -12   1   3    6.52    4.15
  12  -1  -3    3.06    2.42
  -9  -5   4  189.61    8.31
  -9  -5   4  152.69   12.34
  -5  -2   8  117.68    6.23
   5   2  -8  103.37    3.11
   9  -5  -4  163.42    7.33
   9  -5  -4  175.71    5.54
  -9   5   4  176.69    7.33
  -3  -5  -7   21.75    4.27
   3   5   7   14.65    4.27
   5  -2  -8  108.56    9.81
  -5   2   8  110.87    6.81
 -12   3   0   34.32    5.02
 -12   3   0   38.71    4.21
  12  -3   0   42.17    4.61
  12  -3   0   33.75    3.23
  -5  -8   2    6.86    5.36
   5   8  -2   19.04    5.71
 -12  -3   0   49.09    4.50
 -12  -3   0   31.96    4.21
 -12  -3   0   39.92    3.23
   5  -8  -2    8.71    4.90
   5  -8  -2   11.08    4.73
  -5   8   2   15.69    7.44
   6  -6   5   18.11    4.96
   6  -6   5   17.88    3.23
  -6   6  -5   20.94    4.90
 -10  -4   4    3.98    5.19
 -10  -4   4   -3.29    8.31
   0  -8   4   -0.40    4.15
   0   8  -4    5.25    4.27
   0  -8   4    0.06    5.36
 -10   4   4   -4.50    6.92
  10  -4  -4    3.52    4.44
  10  -4  -4   -1.62    2.88
  -6  -6  -5   15.98    4.27
   6   6   5   17.19    4.44
   0   8   4   -4.44    5.36
   0  -8  -4   13.09    5.25
  -8  -1   7   21.75    8.48
 -10   2  -5  158.92   10.61
   8  -1  -7   34.67    6.17
  -8   1   7   45.69    5.60
 -10  -2  -5  146.23    4.73
 -10  -2  -5  147.50    7.33
  11  -4   2  711.54   17.88
 -11   4  -2  719.45   12.69
 -11   4  -2  734.10   17.48
 -11  -4  -2  724.23   15.11
   6  -5   6   55.15    2.37
  -6   5  -6   62.47    8.31
   6  -5   6   53.47    8.71
   8  -7   0    3.06    4.38
   8  -7   0    7.15    3.52
  -8   7   0    4.21    3.52
   8   7   0   -3.81    5.19
  -8  -7   0   -2.54    5.02
   1   8  -4  267.77    8.88
  -1  -8   4  267.60   11.88
  -1  -8   4  279.54    6.98
  -8  -5   5   55.15    6.23
  -8  -5   5   53.53    6.29
   4   8  -3   -7.04    5.19
  -4  -8   3    7.50    7.73
  -4  -8   3    1.85    2.77
   9  -6   2    0.75    4.79
  -9   6  -2    6.58    3.81
   9  -6   2    7.27    2.42
   6   5   6   67.90    4.79
  -6  -5  -6   59.42    4.56
  -8   5   5   49.44    5.83
   8  -5  -5   45.34    5.77
  12  -3  -1   24.11    3.75
 -12   3   1   27.52    3.63
  12  -3  -1   31.67    4.10
 -12  -3   1   26.07    4.67
 -12  -3   1   22.79    3.69
 -12  -3   1   22.84    4.38
  -4   8   3    1.85    4.85
   4  -8  -3   -3.46    5.02
  -1   8   4  278.85   10.09
   1  -8  -4  281.56   14.42
  -9  -6  -2   -5.77    6.52
   9   6   2    4.85    4.50
  -5   8  -2  266.79    9.81
   5  -8   2  253.64    8.36
   5  -8   2  254.04    7.27
   5   8   2  274.93    9.75
  -5  -8  -2  266.68    9.69
   4   3  -8  132.79    3.00
  -4  -3   8  142.42    6.58
  -1   8  -4   94.66    8.02
   1  -8   4   91.43    5.36
   1  -8   4   94.37    5.08
   4  -3  -8  148.02    7.50
  -4   3   8  152.58    7.61
   1   8   4   98.47    6.98
  -1  -8  -4   91.32    6.98
   0   9   0    5.71    4.85
   0  -9   0   -6.00    4.96
   0  -4   8  140.58    5.19
   0  -4   8  129.10    4.96
   0   4  -8  136.77    4.85
   0   4   8  143.12   10.04
   0  -4  -8  159.15    6.58
  -6   0   8  482.42   17.48
   6   0  -8  473.48   18.17
  -1  -4   8  130.94    7.67
  -1  -4   8  122.47    5.60
   1   4  -8  135.96    4.33
   4  -6   6    2.54    6.58
  -4   6  -6    7.61    3.92
   4  -6   6   -0.40    2.25
  -7  -3   7    7.21    5.13
   1  -4  -8  135.96    6.81
  -1   4   8  155.35    7.10
  -8  -7   1  182.86    8.02
  -8   7   1  158.11    6.46
   8  -7  -1  163.48    9.23
   8  -7  -1  175.88    6.75
  -7   3   7   10.50    5.36
   7  -3  -7    9.11    5.54
  -4  -6  -6    5.54    6.75
   4   6   6   13.15    4.50
   4  -8   3   38.76    4.21
  -4   8  -3   43.44    4.04
   4  -8   3   51.46    7.73
 -12   0  -3    7.73    4.33
 -12   0  -3   -0.29    1.62
 -12   0  -3    2.94    2.42
 -11   2  -4  118.54    6.75
  12  -3   1  279.37    8.83
 -12   3  -1  277.41    7.50
 -12   3  -1  292.69    8.48
 -12  -3  -1  264.37    7.15
 -12  -3  -1  261.49    7.10
 -12  -3  -1  267.60    7.50
 -11  -2  -4  113.41    4.90
 -11  -2  -4  118.14    6.35
   4   8   3   48.34    6.00
  -4  -8  -3   54.97    6.06
   1  -9   0    4.73    4.96
  -1   9   0   13.04    4.96
  -1  -9   0   -6.75    8.13
   1   9   0   -1.38    5.13
  -7  -7   3   44.19    2.48
  -7  -7   3   57.45    9.17
  -4  -7   5  380.61    6.92
  -4  -7   5  386.84   10.67
   7  -7  -3   56.76    4.73
   7  -7  -3   49.09    8.19
  -7   7   3   33.63    5.36
   4  -7  -5  368.32   11.71
  -4   7   5  379.68   12.17
  -4  -5   7  306.08   13.09
  -4  -5   7  317.27    9.92
   6  -8   0   34.96    5.08
  -6   8   0   30.57    4.50
   6  -8   0   30.17    4.50
   6   8   0   35.94    6.06
  -6  -8   0   31.32    8.83
   4  -5  -7  337.17   15.17
  -4   5   7  315.13   10.56
  -1   4  -8   47.24    3.86
   1  -4   8   48.34    3.46
   1  -4   8   47.88    3.46
   8  -7   1   38.36    5.13
  -8   7  -1   32.25    3.69
   8  -7   1   29.71    5.54
   1   4   8   61.72    5.13
  -1  -4  -8   57.17    4.90
   8   7   1   29.82    5.60
  -8  -7  -1   30.05    5.25
  -2  -8   4  282.48    9.06
  -2  -8   4  293.39    6.92
  -2   8   4  301.35   15.06
   2  -8  -4  285.08   10.44
   0   9  -1  271.87    9.23
   0  -9   1  282.48    8.19
   0  -9   1  270.48    9.34
 -10  -3   5   52.15    6.06
   0   9   1  264.72    9.69
   0  -9  -1  284.62    9.63
 -10   3   5   36.92    5.71
  10  -3  -5   42.40    3.06
  10  -3  -5   52.61    5.48
  -6  -4   7    4.96    5.13
  -6  -4   7    2.71    4.79
   6  -4  -7   -3.81    8.08
  -6   4   7    0.58    5.36
   6   1  -8   84.45    2.88
  -6  -1   8  104.24    6.52
  -6  -7   4  113.18    7.10
  -6  -7   4  120.79    3.06
  -6   1   8  115.20    6.81
   6  -1  -8  103.14    7.10
   6  -7  -4  119.58    6.86
  -6   7   4  113.81   10.15
   0   0  -9    2.42    3.92
   0   0   9    2.37    5.60
   0   0  -9    5.88    3.75
  -9   2  -6   46.09    5.65
 -12   1  -3  186.09    4.27
 -12   1  -3  185.92    3.75
 -12   1  -3  202.71    7.61
   9   2   6   33.28    2.25
  -9  -2  -6   34.55    2.25
  -9  -2  -6   43.61    5.94
 -12  -1  -3  193.30    4.27
 -12  -1  -3  201.49    5.77
 -12  -1  -3  205.99   10.67
   9  -5   4  199.59    8.54
  -9   5  -4  191.69   11.88
 -10  -5   3   97.14    6.63
 -10  -5   3   96.28    6.75
   2   4  -8  246.55    7.27
  -2  -4   8  265.24    7.85
  -2  -4   8  271.35    8.13
  10  -5  -3   92.18    4.73
  10  -5  -3   99.91    8.60
 -10   5   3   91.55    5.71
  -1  -9   1  460.73   12.63
   1   9  -1  460.33   12.63
   2  -8   4  164.63    5.94
   2  -8   4  164.06    6.40
  -2   8  -4  166.19    6.11
  -1   9   1  447.69   12.81
   1  -9  -1  444.75   12.46
  -9  -5  -4  202.07    9.17
   9   5   4  199.01    6.58
  -8  -4   6   78.34   10.38
  -8  -4   6   77.47    6.81
   2  -4  -8  268.12    9.40
  -2   4   8  278.50    9.69
  -1   0   9    0.69    3.86
   1   0  -9    2.60    4.04
   1  -9   1   73.84    5.88
   1  -9   1   77.47    7.73
  -8   4   6   82.14    6.58
   8  -4  -6   66.51    6.58
  -2  -8  -4  158.75    7.67
   2   8   4  162.50    8.13
   1   9   1   79.14    6.46
  -1  -9  -1   80.30   10.04
  -6  -8   1  336.71   15.06
   6   8  -1  307.86   11.31
  -6   8   1  313.69    9.29
   6  -8  -1  298.40    9.23
   6  -8  -1  321.71    9.17
  -8  -6   4    5.31    1.33
  -8  -6   4    7.33    5.36
   5  -2   8   43.67    2.42
  -5   2  -8   44.19    5.31
   8  -6  -4    9.11    7.73
  -8   6   4    1.50    4.90
   8  -6  -4   10.15    3.75
   5   2   8   43.96    3.29
  -5  -2  -8   41.30    4.85
  -9   4  -5   18.40    5.19
   9  -4   5    7.04    5.42
 -12  -2   3  124.14    6.75
 -12  -2   3  131.29    6.75
   9   4   5    6.00    3.23
  -9  -4  -5   12.00    4.73
  10  -4   4  -10.50    7.90
 -10   4  -4    1.79    5.02
   4  -7   5  375.30   13.96
   4  -7   5  364.40    7.85
  12  -2  -3  136.89    9.23
  12  -2  -3  130.77    4.67
 -12   2   3  137.12    9.23
   6  -8   1  282.25    9.11
  -6   8  -1  316.46   11.19
   6  -8   1  291.48    8.25
  -2   9   0   25.44    5.19
   2  -9   0   33.63    5.31
   2  -9   0   24.17    5.02
  -2  -9   0   32.59    5.94
   2   9   0   42.11    5.71
  10   4   4    0.23    3.23
 -10  -4  -4    2.13    3.06
  -6  -8  -1  320.90   14.31
   6   8   1  301.63   10.38
   7  -7   3  122.58    4.33
  -7   7  -3  121.66    6.00
   7  -7   3  133.02    6.81
  -4   3  -8   80.12    5.36
   4  -3   8   71.01    2.42
   4  -3   8   72.11    3.58
  -4  -7  -5  377.09   11.08
   4   7   5  410.77   15.98
  -7  -7  -3  128.58    6.81
   7   7   3  146.92   10.27
   4   3   8   97.89    6.63
  -4  -3  -8   83.30    4.44
   1   0   9    5.13    5.25
  -1   0  -9    3.35    3.40
  -1   0  -9    6.17    4.15
 -11   0   5    2.37    5.02
 -12  -3   2   37.44    5.25
 -12  -3   2   43.03    5.02
 -12   3   2   30.98    4.27
  12  -3  -2   32.94    5.94
  12  -3  -2   47.94    7.04
  -8   0  -7    3.81    5.42
  -8   5  -5  119.87    7.33
   8  -5   5  123.45    7.10
   0   1  -9  604.65   16.90
   0  -1   9  540.22   12.52
   0  -1  -9  566.47   13.38
   0   1   9  566.29   13.90
 -13   0   0  116.06    4.50
 -13   0   0  112.72    4.44
 -13   0   0  110.29    4.44
   8   5   5  135.62    5.54
  -8  -5  -5  131.93    7.79
 -11  -3   4   76.26    6.58
 -11  -3   4   73.95    6.40
  -8  -2   7  163.19   11.71
  11  -3  -4   79.26    3.98
  11  -3  -4   85.20    9.00
 -11   3   4   83.99    5.83
   8  -2  -7  145.25   12.34
  -8   2   7  165.04    8.19
   1   1  -9  274.75    9.46
  -1  -1   9  280.58   10.90
   1  -1  -9  270.14    8.54
  -1   1   9  274.81    8.60
  -2   4  -8   12.00    3.52
   2  -4   8    5.60    2.48
   2  -4   8    4.38    2.60
  -2  -4  -8    8.65    6.17
   2   4   8    7.04    4.10
   4  -5   7  126.10    4.67
   4  -5   7  145.48    3.69
  -4   5  -7  146.23    6.23
  -9  -3   6   22.21    5.60
  -2   0   9    6.29    4.15
   2   0  -9    0.46    4.44
 -11  -4   3   17.77    5.25
 -11  -4   3    3.98    5.42
   4   5   7  170.52    6.52
  -4  -5  -7  154.25    9.17
  11  -4  -3   -2.60    6.52
 -11   4   3   -1.21    4.21
  11  -4  -3    0.23    3.40
  -9   3   6   18.46    5.42
   9  -3  -6   16.44    4.10
   9  -3  -6   25.73    5.65
   6  -7   4  273.60    9.46
   6  -7   4  285.83    6.29
  -6   7  -4  288.89    6.17
  -5  -6   6   67.72    6.06
  -5  -6   6   72.05    5.88
   6   7   4  292.64    9.52
  -6  -7  -4  280.29    9.23
   2   9  -1  311.27   10.15
  -2  -9   1  296.79   10.15
   2  -9  -1  294.77   14.02
  -2   9   1  306.71   10.27
   5  -6  -6   74.47    6.92
  -5   6   6   72.63    6.63
 -13   0   1    2.77    4.21
 -13   0   1    4.79    3.40
   2  -9   1   17.31    4.79
   2  -9   1   16.73    4.38
  -2   9  -1    1.33    4.73
   2   9   1   15.92    5.60
  -2  -9  -1   22.67    5.71
  -8  -7   2    0.06    5.31
   8  -7  -2    1.15    4.15
  -8   7   2    6.58    4.21
   8  -7  -2   -6.11    4.15
   1  -1   9  329.04    8.13
  -1   1  -9  374.66    9.69
  -1  -1  -9  344.03    9.00
   1   1   9  347.38    9.00
  -9  -6   3  258.54    9.81
   9  -6  -3  262.18    7.44
  -9   6   3  250.41    8.65
   9  -6  -3  258.72    8.54
 -11  -1   5  662.28   17.42
  11  -1  -5  634.59   17.07
  11  -1  -5  653.80   12.11
 -11   1   5  666.49   17.13
  -3  -8   4  497.88   12.34
  -3  -8   4  480.05   12.92
  -7  -5   6  149.06   12.11
  -7  -5   6  147.73   11.31
  -8   1  -7   87.10    6.63
  -8  -1  -7   88.03    6.75
  -8  -1  -7   71.82    2.71
   3  -8  -4  506.19   14.59
  -3   8   4  484.27   14.25
   7  -5  -6  135.44   11.36
  -7   5   6  136.31    7.50
  -7  -6   5  588.91   15.92
  -7  -6   5  551.47   15.75
 -13   1   0  195.03    6.23
 -13   1   0  196.36    7.61
 -13  -1   0  188.28    8.25
 -13  -1   0  188.34    8.02
 -13  -1   0  197.11    7.33
   7  -6  -5  548.18   15.23
  -7   6   5  558.22   15.34
   6   0   8  156.90    4.27
  -6   0  -8  167.29    7.73
  10  -5   3   12.92    5.08
  10  -5   3    5.36    2.19
 -10   5  -3    8.94    2.37
 -10   5  -3   13.21    4.96
 -10  -5  -3    2.08    3.81
  10   5   3   15.81    4.10
  -3  -4   8  183.32    7.33
   3   4  -8  173.98    5.54
  -3  -4   8  192.73    7.10
  -7   3  -7  267.02   13.04
  -2  -1   9  109.54    5.60
   2   1  -9  103.43    6.17
 -11   5   0  162.56    7.56
  11  -5   0  162.44   10.09
  11  -5   0  156.61    7.44
  -7  -3  -7  257.22    6.17
   7   3   7  269.33    8.54
 -11  -5   0  150.96    6.75
  -2   1   9  109.77    6.06
   2  -1  -9  112.49    9.11
   3  -4  -8  198.03   11.94
  -3   4   8  206.86   12.23
 -13   0  -1    2.60    3.35
 -13   0  -1   -4.15    4.10
 -13   0  -1    2.83    2.60
 -10  -1   6   63.91    6.29
 -10   1   6   58.26    9.92
  10  -1  -6   68.59    2.31
  10  -1  -6   68.41    6.58
  -8   6  -4   19.56    2.77
   8  -6   4   14.48    5.54
  -8   6  -4   12.75    8.08
   8  -6   4   17.13    1.85
  12  -3   2   16.73    7.85
 -12   3  -2   10.27    1.85
 -12   3  -2    8.83    4.67
  -2   0  -9    2.19    4.56
  -2   0  -9    2.42    3.40
   2   0   9    6.23    4.90
 -13   1   1   46.55    4.15
 -13   1   1   49.96    5.42
 -12  -3  -2   15.40    5.83
 -12  -3  -2    7.61    3.23
 -13  -1   1   52.90    2.94
 -13  -1   1   47.82    4.33
 -13  -1   1   49.90    6.58
  -5  -8   3   25.79    5.36
  -5  -8   3   14.36    2.83
   8   6   4   27.92    4.56
  -8  -6  -4   21.92    4.38
  -6   4  -7    2.48    4.56
   5  -8  -3   19.50    7.85
  -5   8   3    8.88    5.31
  -5  -3   8   40.38    5.42
   5   3  -8   37.55    1.44
  -5   3   8   46.09    9.46
   5  -3  -8   57.57    9.34
   0  -9   2  283.98   12.92
   0  -9   2  277.58    7.90
   0   9  -2  278.73    9.23
  -6  -4  -7    3.00    5.08
   6   4   7    6.11    3.46
   3  -8   4  405.99   14.31
  -3   8  -4  404.43    9.81
   3  -8   4  414.58    9.81
   0  -9  -2  292.46   10.33
   0   9   2  287.04   10.27
   6   2  -8   94.20    1.56
  -6  -2   8  119.18    6.63
  -3  -8  -4  440.77   12.81
   3   8   4  450.00   13.04
   8  -7   2  270.25    9.00
   8  -7   2  243.66    6.40
  -8   7  -2  250.24    6.17
   6  -2  -8  114.79    7.21
  -6   2   8  111.74    7.21
  -8  -7  -2  278.04   12.69
   8   7   2  255.60    9.29
 -10   6   0   26.94    3.69
  10  -6   0   24.69    3.58
  10  -6   0   24.75    4.79
 -11   5   1   26.82    6.23
  11  -5  -1   24.00    6.23
  11  -5  -1   38.82    4.61
 -11  -5   1   28.27    2.83
 -11  -5   1   31.61    5.19
 -10  -6   0   30.40    5.08
  -6  -8   2  115.20    7.56
   6   8  -2  105.68    7.67
 -12   2  -3   39.63    1.67
 -12   2  -3   38.88    1.62
   6  -8  -2  104.53    9.40
  -6   8   2  107.52    6.52
   6  -8  -2  109.43    6.17
   3  -9   0   46.61    8.08
  -3   9   0   42.11    5.42
   3  -9   0   35.01    8.36
 -12  -2  -3   50.24    3.23
 -12  -2  -3   46.03    5.13
 -12  -2  -3   56.30    4.50
   3   9   0   34.21    9.58
  -3  -9   0   45.97    9.52
 -10   3  -5   93.28    6.69
  -6   1  -8  126.85    9.86
   6  -1   8   93.62    2.25
  -1  -9   2  350.84   10.90
   1   9  -2  368.09   15.34
  -1  -9   2  360.36    9.06
  -6  -1  -8  116.29    7.50
  -6  -1  -8  109.43    3.52
   6   1   8  119.70    4.85
 -10  -3  -5  122.00    5.48
  10   3   5  104.87    3.98
  -1   9   2  389.84   11.83
   1  -9  -2  350.15   11.54
   0  -7   6    7.38    3.46
   0  -7   6    2.65    3.81
   1  -9   2   33.75    4.56
  -1   9  -2   25.32    7.96
   1  -9   2   28.03    5.08
   0  -7  -6    0.12    5.19
   0   7   6    4.10    5.31
  -1  -9  -2   45.63    9.40
   1   9   2   21.34    9.92
 -12   0   4   68.76    5.94
   0  -6   7   12.23    3.63
   0  -6   7    7.27    3.69
   0  -6   7    4.85    3.52
   0   6  -7    7.96    3.17
  -8   4  -6  129.16    7.27
 -13   1  -1    6.86    3.63
 -13   1  -1   -3.17    3.86
 -13   1  -1    3.35    2.54
  -1  -7   6   43.90    4.67
  -1  -7   6   39.40    3.63
 -13  -1  -1    4.04    5.25
 -13  -1  -1    1.50    2.77
 -13  -1  -1    4.90    2.77
   8   4   6  148.94    7.27
  -8  -4  -6  136.83    4.85
   3   0  -9   -0.23    4.61
  -3   0   9    0.98    4.21
  -5  -7   5  121.08    7.15
  -5  -7   5  131.98    4.61
   0  -6  -7   16.73    5.08
   0   6   7    7.38    5.13
  -5  -5   7    9.92    7.67
  -5  -5   7    5.54    5.08
   5  -6   6   13.84    2.19
  -5   6  -6   13.44    4.61
   5  -6   6    9.40    4.85
   5  -6   6   12.17    2.08
   2  -1   9  127.14    4.61
  -2   1  -9  135.68    6.35
   5  -7  -5  132.56    7.50
  -5   7   5  132.96   11.59
   1  -7  -6   43.84    6.00
  -1   7   6   36.23    5.88
  -2  -1  -9  120.16    5.19
   2   1   9  132.73    5.19
  11  -4   3   56.01    6.23
 -11   4  -3   52.32    1.85
 -11   4  -3   52.26    5.71
   5  -8   3   92.53    6.17
  -5   8  -3   82.03    4.56
   5  -8   3   89.35    4.67
  -5   5   7   -9.58    5.48
   5  -5  -7   -8.60    5.36
 -11  -4  -3   57.51    4.04
  10  -6  -1  125.58    5.54
 -10   6   1  125.70    5.71
  10  -6  -1  134.06    9.29
  -5  -6  -6    8.71    4.33
   5   6   6    7.21    4.61
 -10  -6   1  146.00    7.15
  -9   6  -3  375.30   11.54
  -9   6  -3  347.32    7.56
   9  -6   3  366.65   11.19
   9  -6   3  341.44    6.17
  -1  -6   7   -1.90    2.94
  -1  -6   7   -2.08    3.86
  -1  -6   7   -2.42    3.75
  -5  -8  -3   75.45    6.69
   5   8   3   99.85    6.86
  -9  -6  -3  382.57   10.15
   9   6   3  383.72   14.36
  11  -5   1  146.64    4.44
 -11   5  -1  144.62    4.61
  11  -5   1  154.13   10.67
 -11  -5  -1  161.29    6.52
   1  -6  -7    2.19    5.02
  -1   6   7  -10.09    5.13
   6  -8   2   19.21    3.81
  -6   8  -2   18.98    3.69
   6  -8   2   23.71    5.08
   1  -7   6  179.80    9.11
   1  -7   6  177.73    8.65
   6   8   2   13.09    8.54
  -6  -8  -2   16.09    5.54
   3  -4   8   11.77    2.37
   3  -4   8   14.25    3.58
  -3   4  -8    7.10    6.23
   0  -2   9    0.35    3.23
   0   2  -9   -2.77    5.02
  -1  -7  -6  177.79    8.19
   1   7   6  185.05   12.11
   3   9  -1    5.31    8.77
  -3  -9   1    5.25    8.60
  -3   9   1    0.63    5.36
   3  -9  -1   16.96    5.13
   0   2   9    9.58    4.21
   0  -2  -9    0.98    6.35
  -3  -4  -8   24.34    4.04
   3   4   8   14.83    4.15
 -11   3  -4  129.21    7.56
 -11  -3  -4  175.77    7.79
 -11  -3  -4  178.48    6.69
   1  -6   7   39.00    3.98
   1  -6   7   37.44    4.33
   1  -6   7   44.99    3.75
  -1   6  -7   43.09    3.86
  -1  -2   9    2.54    3.63
   1   2  -9    1.04    4.44
   1  -2  -9   -0.63    4.27
  -1   2   9   -5.88    6.92
 -13   0   2    8.36    6.23
   3  -9   1   13.56    7.04
  -3   9  -1    6.86    6.92
   3  -9   1   -7.10    4.44
  -3  -9  -1   -7.96    5.54
   3   9   1    2.31    8.65
  -1  -6  -7   37.38    5.48
   1   6   7   48.97    8.77
 -12  -1   4   43.78    8.48
  12  -1  -4   43.55    3.86
 -12   1   4   47.24    5.48
  10  -6   1    4.96    2.88
  10  -6   1    4.61    4.67
 -10   6  -1    1.50    2.88
 -10  -6  -1    7.67    4.61
   7  -6   5   21.57    2.77
   7  -6   5   30.28    5.48
  -7   6  -5   16.09    5.31
   7   6   5   23.48    4.67
  -7  -6  -5   21.17    4.44
   3   1  -9  100.83    5.48
  -3  -1   9  101.87    5.88
  -3   1   9  106.43    6.40
   3  -1  -9  114.79    6.52
  -2  -9   2  176.80    8.13
  -2  -9   2  182.75    8.77
   2   9  -2  169.13    8.31
   2  -9  -2  160.31    8.36
  -2   9   2  184.25    8.48
 -11   0  -5   -1.10    7.96
  12  -4   0  483.00   10.27
  12  -4   0  507.22   13.15
 -12  -4   0  518.88   12.86
 -12  -4   0  491.53   12.52
  -2  -7   6  159.61    6.86
  -2  -7   6  155.35    9.92
  -1   2  -9    2.88    5.54
   1  -2   9    0.63    4.61
   2  -9   2    7.10    4.44
  -2   9  -2   16.38    4.56
   2  -9   2    1.50    4.33
   1   2   9   -2.08    3.92
  -1  -2  -9   -2.42    3.75
  -7   5  -6   41.36    5.36
   7  -5   6   28.15    5.77
   2   9   2    3.23    5.54
  -2  -9  -2    4.10    5.65
  -2   7   6  152.46    8.19
   2  -7  -6  170.46    8.13
 -11  -2   5  271.58   13.90
 -11   2   5  265.24    9.69
  11  -2  -5  278.50   10.09
  11  -2  -5  297.94    7.73
   7   5   6   40.38    4.33
  -7  -5  -6   30.86    4.21
  -2  -6   7   -1.04    4.15
  -2  -6   7   11.94    4.33
  -8   2  -7    1.79    8.25
  -7   0   8   41.71    5.83
   7   0  -8   40.03    6.17
  -8  -2  -7    6.52    5.77
  -8  -2  -7    0.17    1.96
   8   2   7    2.25    2.02
   2  -6  -7   15.11    5.36
  -2   6   7   -4.38    8.48
 -13   2   0   27.46    5.13
  13  -2   0   25.15    4.44
 -13   2   0   24.63    3.92
 -13  -2   0   32.94    3.75
 -13  -2   0   22.21    3.81
 -13  -2   0   19.09    3.17
  -9   3  -6   16.15    5.42
  -9  -3  -6   21.00    4.04
   9   3   6    9.98    2.71
 -13  -1   2  181.48    7.10
 -13  -1   2  165.38    5.48
 -13   1   2  174.90    6.63
  13  -1  -2  175.07    5.42
   5  -7   5  307.81    9.86
   5  -7   5  290.73    8.54
  -4  -8   4  594.73   15.57
  -4  -8   4  586.54   10.96
  -9   0   7   -4.90    5.42
   9   0  -7   -0.52    5.48
  -4   8   4  576.16   20.88
   4  -8  -4  569.93   21.29
  12  -4  -1    7.56    5.77
  12  -4  -1    6.98    4.04
 -12   4   1   11.59    5.65
 -12  -4   1   -4.67    4.44
 -12  -4   1   -2.54    2.37
 -12  -4   1    2.31    4.73
  -5  -7  -5  304.29   13.61
   5   7   5  314.33   10.04
   2   2  -9  132.73    4.38
  -2  -2   9  141.10    6.11
   3   0   9    5.54    2.83
  -3   0  -9   -5.02    3.00
  -3   0  -9    2.08    4.56
   2  -2  -9  144.15    6.92
  -2   2   9  153.38    7.21
   5  -3   8   92.53    2.77
  -5   3  -8  108.04    6.40
   5   3   8  110.99    4.85
  -5  -3  -8  110.76    6.69
  -4  -4   8  135.27    6.86
  -4  -4   8  155.23    7.15
 -10  -2   6    7.27    5.71
  10  -2  -6    0.40    2.19
  10  -2  -6   -2.71    5.42
 -10   2   6   -5.54    5.42
   4  -4  -8  127.83    7.38
  -4   4   8  131.75    7.79
   2  -7   6  140.12    7.61
   2  -7   6  138.91    9.00
  13  -2  -1  109.02    5.42
 -13   2   1  116.70    5.25
 -13  -2   1  112.02    5.54
 -13  -2   1  105.22    3.75
 -13  -2   1  120.04    5.71
 -12  -3   3   76.03    6.29
 -12  -3   3   79.66    6.23
 -12   3   3   64.95    5.48
  12  -3  -3   80.93    5.60
  12  -3  -3   77.64    4.38
 -11   1  -5   27.40    8.54
 -10   0  -6   11.02    5.36
 -11  -5   2   84.34    6.35
 -11  -5   2   77.53    3.69
 -11  -1  -5   29.02    1.96
 -11  -1  -5   42.74    5.71
  11  -5  -2   79.72    5.08
 -11   5   2   83.30    7.85
  11  -5  -2   74.88    5.25
   2   7   6  159.61    7.79
  -2  -7  -6  135.73    7.44
   7  -8   0  288.25    9.58
   7  -8   0  275.39   11.94
  -7   8   0  304.58    8.77
  -7  -8   0  318.82   10.73
   7   8   0  312.88   11.13
   2  -6   7  194.57    7.73
   2  -6   7  183.32    5.83
  -2   6  -7  197.69    6.58
   2  -6   7  212.97    7.10
  -7  -4   7   15.75    5.36
  -7  -4   7    8.88    5.60
  -7  -1   8   91.08    6.52
   7   1  -8   69.57    1.33
  -5   5  -7  314.04    9.69
   5  -5   7  300.08    6.29
   7  -1  -8   90.85   10.84
  -7   1   8   89.35   10.38
   2   6   7  207.61    8.08
  -2  -6  -7  192.32    7.79
  -7   4   7   18.52    5.77
   7  -4  -7    8.54    5.77
 -13   0  -2  146.12    4.10
 -13   0  -2  139.89    3.86
 -13   0  -2  153.04    6.29
   5   5   7  364.05   13.33
  -5  -5  -7  368.90    9.75
  -8  -3   7  212.92    9.23
  -6   2  -8   39.63    5.54
  -7  -7   4    8.88    5.54
  -7  -7   4    2.19    1.67
 -12   4  -1   22.38    2.88
  12  -4   1   16.90    5.02
  12  -4   1   25.50    2.83
 -12   4  -1   21.46    4.85
  -8   3   7  221.51   13.38
   8  -3  -7  239.16   14.19
 -12  -4  -1   24.17    3.63
 -12  -4  -1   25.32    4.27
   6   2   8   32.42    3.11
  -6  -2  -8   32.59    2.94
   7  -7  -4    3.81    5.02
  -7   7   4    2.37    5.13
  -9  -1   7    9.06    5.60
   9  -1  -7    2.25    2.54
   9  -1  -7    2.13    5.71
  -9   1   7    1.79    5.42
   4  -8   4  399.47    9.46
   4  -8   4  403.33   11.19
  -4   8  -4  420.58   12.52
   3  -1   9   45.74    4.90
  -3   1  -9   48.34    5.25
 -10  -6   2   -8.13    5.36
  10  -6  -2   11.54    6.52
  10  -6  -2    4.73    6.58
 -10   6   2   11.59    4.33
   3   1   9   49.26    3.81
  -3  -1  -9   43.61    3.69
  -4  -8  -4  415.85   12.29
   4   8   4  427.21   17.42
  -9  -5   5   -5.48    5.77
  -9  -5   5   -4.61    5.94
 -13   2  -1   74.36    5.25
 -13   2  -1   84.85    3.75
 -13  -2  -1   82.60    4.38
 -13  -2  -1   82.09    4.21
 -13  -2  -1   81.68    6.52
  -9   5   5    9.00    5.19
   9  -5  -5   11.31    8.13
   9  -5  -5    9.86    5.31
  -8  -7   3  105.85   11.31
  -4   9   0    6.92    4.73
   4  -9   0   10.67    4.79
   4  -9   0   11.19    4.90
  -4  -9   0    8.08    5.88
   4   9   0   11.88    5.65
   2  -2   9   13.67    4.56
  -2   2  -9   23.25    6.40
   8  -7  -3   96.45    6.23
  -8   7   3   95.35    9.40
   8  -7  -3   96.22    5.54
  -7  -8   1   11.83    5.48
   7   8  -1  -11.71    5.71
  -7   8   1   16.15    6.86
   7  -8  -1   -1.27    4.56
   7  -8  -1   -0.06    4.27
   9  -7   0   -2.88    3.58
  -9   7   0    4.15    3.63
   9  -7   0    6.46    4.67
   2   2   9   24.57    4.10
  -2  -2  -9   23.36    3.98
 -12   0  -4   99.45    2.02
 -12   0  -4   94.20    1.96
  -9  -7   0    8.08    5.19
 -10   1  -6  112.66    7.21
  -4   0   9    1.38    7.27
   4   0  -9    0.06    4.90
 -10  -1  -6   75.80    1.79
 -10  -1  -6  100.78    6.86
 -10  -4   5   78.34    6.98
 -10  -4   5   77.12    7.15
 -10   4   5   81.57    9.92
  10  -4  -5   79.78    4.04
  10  -4  -5   74.59    6.46
  -6  -6   6   66.28    9.69
  -6  -6   6   55.20    6.00
  -6   6   6   43.67    6.35
   6  -6  -6   54.40    6.58
 -10  -5   4   96.22    7.67
 -10  -5   4  106.26   10.90
 -10   5   4   92.47    6.17
  10  -5  -4  102.28    4.73
  10  -5  -4   89.18    6.40
  -3  -9   2  440.02   10.04
  -3  -9   2  416.95   12.75
   3   9  -2  450.12   18.06
   3  -9  -2  426.52   12.75
  -3   9   2  418.16   12.92
 -13   1  -2   17.31    4.38
 -13   1  -2   14.71    2.08
 -13   1  -2   12.63    3.58
 -13  -1  -2   14.02    2.65
 -13  -1  -2   17.13    4.04
 -13  -1  -2    7.33    2.77
   0  -8   5   34.38    4.10
   0  -8   5   40.44    7.21
  -3  -7   6    7.96    4.04
  -3  -7   6   -3.00    4.56
   7  -8   1   12.69    5.13
   7  -8   1   10.50    3.98
  -7   8  -1   18.17    3.98
  -7  -8  -1   27.40    5.88
   7   8   1   24.69    5.94
   0   8   5   23.48    6.35
   0  -8  -5   49.09    6.17
   3  -7  -6    2.48    5.36
  -3   7   6   -4.38    5.60
  -3  -6   7  146.92    6.75
  -3  -6   7  163.42    7.27
 -11   5  -2  142.71    7.44
  11  -5   2  126.96    3.58
  11  -5   2  132.85    7.44
 -11   5  -2  142.14    5.08
 -11  -5  -2  152.98    8.88
  -3   6   7  135.50    8.25
   3  -6  -7  152.81    7.96
 -12  -2   4   39.92    5.77
 -12   2   4   22.04    8.25
  12  -2  -4   22.55    5.48
  12  -2  -4   36.86    4.67
  -9   7   1  209.97    7.67
   9  -7  -1  243.95   11.08
   9  -7  -1  220.18   10.21
  -9  -7   1  241.58    9.52
   3  -9   2    1.96    4.33
   3  -9   2   -2.08    4.44
  -3   9  -2    7.33    4.33
  -1  -8   5   16.04    3.58
  -1  -8   5   23.48    4.61
   3   9   2    1.96    5.71
  -3  -9  -2    8.02    5.71
   4   9  -1   -5.42    5.60
  -4  -9   1   -6.35    5.54
  -4   9   1    5.88    4.85
   4  -9  -1   -1.90    4.85
   4  -9  -1   -1.10    4.85
  -1   8   5   17.82    9.17
   1  -8  -5   20.54    9.40
  -3  -2   9  192.90   10.04
   3   2  -9  156.44    4.44
  -3   2   9  180.55   11.77
   3  -2  -9  186.55   11.59
 -12   1  -4  138.33    7.15
 -12  -1  -4  121.95    4.15
 -12  -1  -4  141.91    7.04
   4   1  -9    1.79    2.19
  -4  -1   9   -3.06    7.21
   4  -1  -9    6.35    5.02
  -4   1   9   -1.85    4.90
   0  -5   8   11.54    3.52
   0   5  -8   15.86    3.23
   0  -5   8   18.00    5.48
  -4   4  -8   16.96    6.86
   4  -4   8   11.83    3.00
   4  -4   8    9.46    1.90
   1  -8   5   16.27    4.10
   1  -8   5   15.92    4.15
  -4   9  -1    1.44    4.33
   4  -9   1   -2.31    4.56
   4  -9   1   -0.63    6.75
   4   9   1    2.25    5.54
  -4  -9  -1    0.87    5.83
  10  -6   2    6.11    5.25
 -10   6  -2   20.94    2.65
  10  -6   2   18.69    4.04
   4   4   8    9.06    3.98
  -4  -4  -8   19.73    3.81
   0   5   8   18.00    7.96
   0  -5  -8   17.77    7.79
 -10  -6  -2   13.27    7.38
  10   6   2   24.75    5.13
   0   9  -3    5.25    4.73
   0  -9   3    3.06    4.56
   0  -9   3   -2.19    3.86
   1   8   5   12.06    5.88
  -1  -8  -5   19.79    8.77
  -6  -3   8   59.01    5.94
   0  -9  -3   10.61    5.71
   0   9   3    0.00    6.00
  -6   3   8   59.01    6.58
   6  -3  -8   53.94    6.40
  -1  -5   8   31.38    6.23
  -1  -5   8   23.13    4.15
   1   5  -8   25.79    3.11
  -6  -8   3   -3.46    5.60
  -6  -8   3    2.60    3.98
   9  -7   1   75.91    4.33
  -9   7  -1   80.93    6.63
   9  -7   1   82.32    6.29
 -12  -4   2  197.92    8.02
 -12  -4   2  203.22    8.83
  12  -4  -2  203.45    7.27
  12  -4  -2  204.55    9.63
 -12   4   2  200.57    7.04
  -9  -7  -1   85.78    6.52
   9   7   1   88.89    6.58
  -6   8   3   12.63    5.08
   6  -8  -3    4.90    5.13
   1  -5  -8   24.11    5.36
  -1   5   8   36.86    5.54
   7  -7   4  345.24    7.15
  -7   7  -4  328.34    6.69
   7  -7   4  320.15   10.84
  12  -3   3   15.63    5.48
 -12   3  -3   22.04    5.13
 -11  -4   4    0.75    5.36
 -11  -4   4    9.29    5.65
  -7  -7  -4  340.34   14.42
   7   7   4  362.32   10.79
 -12  -3  -3   20.31    3.11
 -12  -3  -3   14.71    4.67
 -11   4   4  -10.61    7.33
  11  -4  -4    2.19    3.23
  11  -4  -4   15.46    7.27
   1   9  -3   13.79    5.08
  -1  -9   3    3.17    4.96
  -1  -9   3    2.42    3.81
   8  -7   3   25.38    5.60
  -8   7  -3   17.71    2.88
   8  -7   3   21.75    2.88
 -13  -2   2   10.67    2.08
 -13  -2   2   16.04    4.56
 -13  -2   2    3.69    4.50
  13  -2  -2   14.59    5.48
 -13   2   2   16.32    4.27
   1  -9  -3   -1.33    8.88
  -1   9   3    5.94    9.06
  -8  -7  -3   26.88    5.36
   8   7   3   34.03    5.36
   3  -7   6   62.36    5.31
   3  -7   6   59.36    4.04
  -9  -4   6  254.04   10.33
  -9  -4   6  257.28   10.44
  -3  -7  -6   55.15    6.23
   3   7   6   79.84    6.23
  -1   9  -3   -3.46    4.56
   1  -9   3   -3.92    7.04
   1  -9   3   -0.35    3.98
  -9   4   6  266.16   14.36
   9  -4  -6  250.06   10.04
   9  -4  -6  251.45    6.17
   1   9   3   -5.08    5.77
  -1  -9  -3    2.37    9.29
  -1   5  -8    5.60    3.35
   1  -5   8    4.67    3.06
   1  -5   8   -2.88    3.11
   1   5   8    4.21    4.67
  -1  -5  -8   -1.62    4.56
   3  -6   7   60.22    5.25
   3  -6   7   61.55    3.46
   3  -6   7   51.97    5.19
  -3   6  -7   58.43    4.85
  -9  -6   4   63.34   10.61
 -11   2  -5  510.22   14.77
  -2  -8   5   72.22    5.83
  -2  -8   5   80.64    4.21
   9  -6  -4   66.05    4.56
   9  -6  -4   53.53    6.00
  -9   6   4   44.53    9.00
 -11  -2  -5  523.55   14.65
 -11  -2  -5  466.15    8.19
  -3  -6  -7   56.42    5.60
   3   6   7   63.28    5.77
  -2   8   5   86.35    7.04
   2  -8  -5   71.88    7.10
  -6  -5   7   19.09    5.42
  -6  -5   7    7.33    5.42
  -6  -7   5  238.24   13.73
  -6  -7   5  248.80    4.38
  -7   0  -8  239.57    9.34
   7   0   8  187.59    3.29
   6  -5  -7    7.21    9.00
  -6   5   7   14.77    9.00
  -6   7   5  239.68   10.09
   6  -7  -5  255.03    9.86
 -13   0   3   -4.04    4.50
  -7  -2   8    0.46    5.25
   0   3  -9    6.11    3.11
   0  -3   9   -0.40    5.25
  -7   2   8    5.25    5.36
   7  -2  -8   -1.79    8.71
   0  -3  -9    3.11    4.27
   0   3   9    3.81    7.10
  -2  -5   8  122.58    5.94
  -2  -5   8  117.79    6.00
   2   5  -8  107.12    5.71
  -4   0  -9    1.21    4.21
  -4   0  -9    3.86    4.90
   4   0   9   -2.60    3.86
  -8  -5   6  137.58    8.19
  -8  -5   6  135.44   12.00
  -1  -3   9   16.61    4.04
   1   3  -9   23.88    4.73
  -6   8  -3   48.86    3.98
   6  -8   3   62.07    9.00
   6  -8   3   53.13    6.06
   2  -5  -8  132.39    7.33
  -2   5   8  123.79    7.50
   8  -5  -6  121.60    7.79
  -8   5   6  123.73    7.73
  -6   6  -6  189.03    8.02
   6  -6   6  194.05    8.65
   6  -6   6  188.28    4.04
  -1   3   9   22.38    5.13
   1  -3  -9   30.23    5.02
   6   8   3   63.17    6.40
  -6  -8  -3   50.65    6.06
  -8  -6   5  349.69   12.29
  -8  -6   5  376.68   12.52
  -9  -2   7   57.17    9.98
   9  -2  -7   49.72    6.63
  -9   2   7   44.24    6.86
   9  -2  -7   56.47    4.10
  -7   4  -7   56.88    5.88
   8  -6  -5  342.42   11.65
  -8   6   5  337.34   11.19
   6   6   6  209.63    7.73
  -6  -6  -6  212.28    7.38
   2  -8   5   32.07    4.27
   2  -8   5   47.82    7.33
   3  -2   9   20.59    4.15
  -3   2  -9   21.92    7.15
   7   4   7   53.47    6.35
  -7  -4  -7   53.30    3.98
   3   2   9   17.25    3.81
  -3  -2  -9   26.07    3.75
  -7  -8   2   60.68    6.86
  -7   8   2   47.53    5.54
   7  -8  -2   47.82    5.36
   7  -8  -2   47.07    8.54
   2   8   5   44.36    9.58
  -2  -8  -5   36.63    6.29
  -5  -8   4  395.66   16.84
  -5  -8   4  412.04    7.90
  -9   5  -5   91.37    6.92
   9  -5   5   89.35    7.04
  -2  -9   3    6.98    3.58
   2   9  -3    8.31    5.36
  -2  -9   3    8.60    8.02
 -12   4  -2  175.71    5.31
  12  -4   2  178.82   11.71
 -12   4  -2  186.50    7.96
  -9   0  -7   -9.00    5.71
  -5   8   4  387.82   12.17
   5  -8  -4  358.34   12.17
  10  -5   4  323.04   11.71
 -10   5  -4  333.53   15.40
   2  -9  -3   -2.48    5.77
  -2   9   3   14.08    5.71
 -12  -4  -2  197.80    9.69
 -12  -4  -2  187.65    6.35
  -9  -5  -5   90.33    4.90
   9   5   5   85.43    5.08
 -10   2  -6    5.77    5.36
  -5  -4   8  168.15    7.56
  -5  -4   8  157.88    8.02
 -10  -5  -4  347.21    8.88
  10   5   4  343.57    9.29
 -10  -2  -6    3.52    1.79
 -10  -2  -6    9.06    5.48
   5  -4  -8  184.07   12.92
  -5   4   8  182.34    8.42
   1  -3   9   44.42    3.75
  -1   3  -9   43.03    4.21
   1  -3   9   45.97    3.63
  -7   1  -8   87.57    6.86
   7   1   8   72.91    3.69
  -7  -1  -8   82.26    3.81
  -7  -1  -8   82.72   11.08
   1   3   9   47.65    5.13
  -1  -3  -9   49.15    4.96
 -13  -1   3   43.03    8.08
  13  -1  -3   27.40    3.00
 -13   1   3   27.00    4.96
 -11  -3   5   -6.58    8.60
 -11  -3   5    3.46    5.42
 -11   3   5    2.77    5.13
  11  -3  -5   -0.29    2.83
  11  -3  -5    1.21    5.25
  -8   3  -7  157.83    7.96
   2  -9   3    6.92    4.33
   2  -9   3    4.27    6.92
  -2   9  -3    4.10    6.86
 -13   2  -2   27.92    4.73
 -13   2  -2   29.94    2.42
 -13   2  -2   26.07    2.13
  -8  -3  -7  160.48    4.67
   8   3   7  160.08    4.73
 -13  -2  -2   35.48    3.35
 -13  -2  -2   38.94    6.63
 -13  -2  -2   34.38    3.23
  -2  -9  -3    8.71    5.65
   2   9   3   -4.90    5.83
 -13   3   0   57.40    6.11
 -13   3   0   46.26    4.85
  13  -3   0   51.11    5.13
 -13  -3   0   41.48    4.73
 -13  -3   0   45.57    7.27
 -13  -3   0   48.05    3.52
  -9  -7   2   10.09    5.71
   9  -7  -2   15.40    6.92
  -9   7   2    9.11    4.56
   9  -7  -2    8.19    4.56
 -10   4  -5    1.38    5.42
  10  -4   5   13.96    5.71
  -4   1  -9    7.61    4.79
   4  -1   9   -2.19    2.25
   4   1   9   -8.42    4.33
  -4  -1  -9    1.15    5.19
  -4  -1  -9    4.56    3.06
  10   4   5   14.42    3.46
 -10  -4  -5   16.27    3.29
  -2   5  -8   18.40    6.35
   2  -5   8   30.63    3.11
   2  -5   8   32.30    4.85
  -4  -7   6    2.83    4.96
  -4  -7   6    6.69    2.25
  -2  -5  -8   48.80    7.67
   2   5   8   27.75    5.02
  -2  -3   9   12.86    6.58
   2   3  -9   27.75    2.83
   4   9  -2  509.99   15.00
  -4  -9   2  499.26   14.71
   7  -8   2   12.58    3.75
   7  -8   2   17.48    5.25
  -7   8  -2    8.88    3.58
  -4  -6   7   91.14    6.52
  -4  -6   7   79.14    6.00
 -11  -5   3    0.46    1.15
 -11  -5   3    4.33    5.42
 -11  -5   3    1.33    5.36
  -4   9   2  525.45   14.94
   4  -9  -2  516.68   14.83
  -4   7   6    8.08    5.88
   4  -7  -6   12.69    9.00
  11  -5  -3    1.38    3.81
  11  -5  -3    4.04    6.81
 -11   5   3    9.75    4.56
  -2   3   9   27.69    5.36
   2  -3  -9   31.27    5.19
   7   8   2   19.84    5.65
  -7  -8  -2    8.42    5.31
  -4   6   7   89.82   10.61
   4  -6  -7   68.93    6.92
 -10  -3   6    1.38    5.77
  10  -3  -6   -3.63    5.31
  10  -3  -6   -0.06    2.54
 -10   3   6    5.48    5.31
  -9   1  -7  171.73   12.69
  13  -3  -1   16.38    3.63
 -13   3   1    3.17    3.98
  13  -3  -1    8.48    4.10
 -12   2  -4    4.90    8.08
 -13  -3   1    7.04    4.61
 -13  -3   1   16.32    4.33
 -13  -3   1   10.67    3.81
 -12  -2  -4   -2.13    3.40
 -12  -2  -4    6.06    4.79
 -12  -2  -4   -0.75    3.58
  -4  -2   9  120.45    6.35
   4   2  -9  100.08    4.38
   4  -2  -9  118.83    7.27
  -4   2   9  115.60    7.21
  -5   0   9  -10.79    5.02
   5   0  -9    8.08    8.13
   6  -7   5   35.19    4.44
   6  -7   5   34.50    5.77
   4  -9   2  116.35    6.40
  -4   9  -2  111.74    6.17
   4  -9   2  126.56    5.94
   5  -8   4  404.72   11.77
  -5   8  -4  385.91    8.88
   5  -8   4  388.22   11.42
  -6  -7  -5   44.19    5.36
   6   7   5   35.59    5.60
  -4  -9  -2  130.94    7.96
   4   9   2  126.27    7.96
  -3  -8   5  246.49    8.36
  -3  -8   5  245.10    8.94
   5  -9   0  121.14    6.58
   5  -9   0  118.60    6.98
  -5   9   0  116.93    6.52
   5   8   4  396.47   12.34
  -5  -8  -4  407.60   16.73
  -5  -9   0  110.76   11.59
   5   9   0  133.43    7.79
  -3   8   5  241.82   14.48
   3  -8  -5  247.87   10.21
   9  -6   4   39.51    1.79
   9  -6   4   43.32    6.35
  -9   6  -4   34.96    2.71
  -9   6  -4   51.28    9.46
 -10  -6   3   49.32    6.40
  -6   3  -8   31.38    5.60
 -11   4  -4   28.21    8.71
  11  -4   4   14.02    5.88
  10  -6  -3   60.63    4.67
 -10   6   3   48.57    5.48
  10  -6  -3   54.40    5.54
 -11  -4  -4   24.00    3.63
   9   6   4   54.92    5.13
  -9  -6  -4   59.42    7.67
  -6  -3  -8   35.71    5.31
   6   3   8   39.11    5.71
  -9   7  -2   68.76    5.65
   9  -7   2   77.12    6.52
   9  -7   2   64.38    3.69
  -3  -5   8   78.74    5.77
  -3  -5   8   76.37    8.54
   9   7   2   67.95    6.35
  -9  -7  -2   61.72    6.06
  -3   5   8   76.26    6.75
   3  -5  -8   71.41    6.63
  13  -3   1  469.09   12.58
 -13   3  -1  421.79   10.67
 -13   3  -1  427.85   11.65
 -13  -3  -1  420.18   13.50
 -13  -3  -1  451.15   11.31
 -13  -3  -1  444.64   10.21
 -13   0  -3   -4.79    4.38
 -13   0  -3   -0.12    2.60
 -13   0  -3    0.92    2.83
   2  -3   9   82.72    5.94
  -2   3  -9  106.20    5.36
   2  -3   9   93.85    3.92
  -2  -3  -9   98.53    5.65
   2   3   9  107.76    5.77
   6  -5   7   96.68    2.54
   6  -5   7   70.43    2.19
 -11   0   6  122.64   11.48
  -6  -5  -7  126.73    5.83
   6   5   7  132.62    8.88
   5   1  -9   79.32    2.88
  -5  -1   9   72.57    6.46
   5  -1  -9   95.41    7.10
  -5   1   9   92.58   10.33
   5   9  -1    0.75    9.06
  -5  -9   1    0.69    5.71
   5  -9  -1   15.17    5.25
   5  -9  -1    8.36    5.08
  -5   9   1    7.73    5.02
  -3  -9   3    3.35    5.31
  -3  -9   3    1.96    5.25
   3   9  -3   -2.31    5.54
   4  -7   6    9.11    2.88
   4  -7   6   15.81    4.85
   3  -9  -3    8.31    5.36
  -3   9   3   -2.37    8.94
   3  -8   5    8.36    3.52
   3  -8   5    1.27    4.50
  -8   6  -5  191.51    8.88
   8  -6   5  200.63    9.29
   4   7   6   16.04    5.31
  -4  -7  -6    2.42    4.85
  -9   4  -6  173.17    8.65
 -12   0   5   -2.88    5.31
   8   6   5  211.13    7.73
  -8  -6  -5  219.55   10.56
   3   8   5    4.33    5.60
  -3  -8  -5    5.08    8.36
  -8   0   8   74.36    7.04
   8   0  -8   76.84    6.98
   9   4   6  198.49    5.94
  -9  -4  -6  199.07    7.90
   5  -9   1    2.48    4.85
  -5   9  -1   -4.27    6.81
   5  -9   1   10.73    6.81
   5   9   1    2.48    5.71
  -5  -9  -1   -1.04    8.71
   4  -6   7  110.35    5.54
   4  -6   7  100.54    3.69
  -4   6  -7  114.16    6.23
 -12  -3   4   95.12    7.10
 -12  -3   4   97.89    7.33
  12  -3  -4  106.95    4.61
  12  -3  -4  105.91    6.86
 -12   3   4  105.56    6.69
   4   6   7  128.18    6.92
  -4  -6  -7  132.91    6.63
   5  -4   8   39.86    1.73
  -5   4  -8   60.34    8.08
   8  -5   6    6.52    5.77
  -8   5  -6   16.38    8.42
   5   4   8   53.70    6.92
  -5  -4  -8   52.03    6.69
  -3  -3   9   18.11    4.44
   3   3  -9   13.09    3.63
 -13   1  -3  319.69    6.29
 -13   1  -3  289.00    5.60
  -8  -5  -6    7.33    3.75
   8   5   6   15.40    6.00
  -3   9  -3  100.20    5.60
   3  -9   3   77.07    6.00
   3  -9   3   92.76    5.65
 -13  -1  -3  309.77    8.08
 -13  -1  -3  316.58    6.46
   3  -3  -9    4.67    5.36
  -3   3   9   20.25    5.25
  -3  -9  -3   70.84    7.21
   3   9   3   96.45    7.44
 -12  -4   3   12.40    5.36
 -12  -4   3   22.79    5.65
  11  -5   3  203.69    9.11
 -11   5  -3  182.92    4.27
  12  -4  -3   15.81    3.81
 -12   4   3   27.17    7.44
  12  -4  -3   14.65    4.79
 -11  -5  -3  212.86    7.10
 -11  -1   6   91.32    7.21
  11  -1  -6   89.53    7.27
  11  -1  -6   84.45    2.60
 -11   1   6   99.16    7.04
  -7   2  -8   80.07    6.63
 -13  -2   3  209.28    8.60
 -13  -2   3  206.80    8.71
  -7  -2  -8   78.57    3.23
   7   2   8   71.70    3.35
 -13   2   3  214.88    8.02
  13  -2  -3  196.53    6.23
  13  -2  -3  204.32    7.90
   3  -5   8  121.77    4.21
   3  -5   8  120.22    4.10
  -3   5  -8  137.35    6.00
  -7  -6   6    5.60    5.83
  -7  -6   6   -1.56    5.42
   7  -6  -6    2.71    5.88
  -7   6   6   12.52    8.65
   3   5   8  160.48    6.92
  -3  -5  -8  140.87    6.69
 -12  -1   5  106.31    7.21
  12  -1  -5  109.26    7.15
 -12   1   5  100.08   10.50
  -8  -1   8   39.74    6.40
  -8  -4   7    5.36    5.94
  -8  -4   7   22.38    9.11
  -8   1   8   36.98    9.92
   8  -1  -8   48.63    6.92
   4  -2   9   67.72    2.77
  -4   2  -9   83.93    5.88
   4  -2   9   66.11    4.27
 -10   6  -3  296.79   10.27
  10  -6   3  249.55    6.29
 -10   6  -3  253.81    5.08
  10  -6   3  268.12   10.50
  -8   4   7    8.88    5.94
   8  -4  -7   -7.44    9.00
  -4  -2  -9   68.88    4.21
   4   2   9   74.36    6.40
  10   6   3  297.89   13.15
 -10  -6  -3  281.21    8.88
 -13  -3   2   19.09    1.96
 -13  -3   2   14.54    8.13
 -13  -3   2   36.17    5.02
  13  -3  -2   13.44    4.61
  13  -3  -2   26.65    4.04
 -13   3   2   28.15    7.10
   8  -8   0  359.38   13.21
  -8   8   0  352.74   13.15
   8  -8   0  353.38   14.77
   8   8   0  395.55   17.82
  -8  -8   0  361.68   11.94
  11  -6   0   23.13    5.65
  11  -6   0   21.06    5.25
 -11   6   0   22.61    3.69
 -11  -6   0   28.61    5.42
  -8  -7   4  103.14    3.46
  -8  -7   4  110.47    7.79
   8  -7  -4  108.62    6.11
   8  -7  -4  111.68    7.27
  -8   7   4  107.47    6.98
  -9   2  -7   38.48    6.17
  -9  -2  -7   27.57    6.58
   9   2   7   25.73    3.29
  -9  -2  -7   30.98    2.19
 -11   3  -5   73.72    6.86
 -11  -3  -5   74.41    3.52
 -11  -3  -5   93.05    6.86
  12  -5   0   63.17    5.65
  12  -5   0   58.95    4.21
 -12   5   0   57.97    4.15
 -12  -5   0   64.84    6.00
 -12  -5   0   59.30    5.48
  -5   0  -9   -1.50    2.19
  -5   0  -9   -1.44    5.31
   5   0   9    1.85    3.63
  -7  -3   8   34.84    6.11
  -8  -8   1   -0.40    5.65
  -8   8   1   -6.52    4.44
   8  -8  -1    2.54    4.44
   8  -8  -1   -6.58    4.79
 -11   6   1  278.85    8.48
  11  -6  -1  287.91   11.25
  11  -6  -1  290.16    9.29
   7  -3  -8   44.13   10.33
  -7   3   8   47.94    6.46
 -11  -6   1  275.91    9.86
  -4  -8   5   45.05    5.83
  -4  -8   5   43.32    4.85
  -7  -8   3   77.24    7.50
  -7  -8   3   77.76    3.40
  -9  -3   7  188.86   13.73
  -7   8   3   75.05    6.40
   7  -8  -3   67.09    6.46
   7  -8  -3   70.84    6.00
  -9   3   7  189.61   13.38
   9  -3  -7  182.40    4.85
   9  -3  -7  193.65    9.52
 -12   5   1    1.90    3.86
  12  -5  -1   10.27    6.69
  12  -5  -1   12.40    6.06
 -12  -5   1    3.69    3.98
 -12  -5   1    0.69    4.85
   4  -8  -5   44.88    6.81
  -4   8   5   43.44    6.75
   3  -3   9   32.42    4.33
   3  -3   9   41.88    2.88
  -3   3  -9   48.69    4.85
 -14   0   0   27.34    3.69
 -14   0   0   31.73    3.63
 -14   0   0   37.90    3.69
 -10   0   7    0.69    5.71
  -3  -3  -9   44.07    6.63
   3   3   9   38.76    4.50
  -4  -5   8   68.41    9.00
  -4  -5   8   66.05    5.83
   8  -8   1   28.27    8.83
  -8   8  -1   32.36    4.27
   8  -8   1   23.65    4.15
  -5  -7   6   14.54    5.19
  -5  -7   6    5.13    3.06
   8   8   1   23.13    6.29
  -8  -8  -1   28.90    6.00
  -4   5   8   76.37    6.81
   4  -5  -8   64.61    6.98
  -5  -6   7   29.94    6.06
  -5  -6   7   30.34    5.54
   5  -7  -6   -5.83    5.60
  -5   7   6    6.23    5.83
 -10   3  -6  230.68    9.81
   5  -6  -7   28.15    6.40
  -5   6   7   30.11    6.40
 -10  -3  -6  247.64    5.71
 -10  -3  -6  249.37   10.79
  10   3   6  231.49    7.79
   5   9  -2   24.86    9.46
  -5  -9   2    4.38    5.94
   5  -9  -2   -0.75    5.31
   5  -9  -2    4.27    8.25
  -5   9   2    4.27    8.36
  11  -6   1   -3.75    4.61
  11  -6   1   10.15    5.02
 -11   6  -1   -3.35    4.73
 -11  -6  -1   -0.17    4.56
   5   2  -9   86.70    3.58
  -5  -2   9  116.58    6.58
  -6  -4   8    6.75    5.48
  -6  -4   8    6.00    5.42
   5  -2  -9   95.06    7.38
  -5   2   9  109.20    7.33
  -9  -7   3    5.08    5.88
  -6  -8   4  191.23    4.61
  -6  -8   4  195.73    8.94
  -9   7   3    5.83    4.85
   9  -7  -3    9.52    4.90
   9  -7  -3   -2.19    4.44
  -6   4   8   23.65    9.40
   6  -4  -8   10.61    6.06
   5  -1   9   12.81    3.23
  -5   1  -9   20.77    8.13
   0  -9   4    9.81    4.73
   0  -9   4    7.96    4.04
   0   9  -4   -2.42    4.85
 -14   0   1    3.17    2.88
 -14   0   1    1.85    3.63
  -6   8   4  184.07    8.54
   6  -8  -4  164.92    8.77
   5   1   9   14.94    2.94
  -5  -1  -9   13.67    3.06
  -5  -1  -9   21.23    5.94
  -7  -5   7   18.69    5.94
  -7  -5   7   30.69    9.52
   0  -9  -4    3.17    5.88
   0   9   4   -1.27    9.81
 -13   3  -2    3.63    3.11
 -13   3  -2    4.56    4.73
  13  -3   2   -6.35    5.08
  -7   5   7   18.63    5.94
   7  -5  -7   14.83    6.23
 -13  -3  -2   11.65    3.98
 -13  -3  -2    9.52    5.42
 -13  -3  -2   -0.12    3.35
  -7  -7   5   84.85    7.15
  -7  -7   5   74.01    2.83
  12  -4   3   19.15    9.17
 -12   4  -3   38.13    5.88
   7  -7  -5   77.12    7.21
  -7   7   5   73.20    6.98
 -12  -4  -3   31.67    5.88
 -12  -4  -3   19.27    4.85
 -12   5  -1  228.26    6.06
  12  -5   1  222.03    7.79
  12  -5   1  237.84    9.23
 -12  -5  -1  239.68    7.21
 -12  -5  -1  239.68    8.42
  -1  -9   4   46.03    4.50
  -1  -9   4   39.34    5.71
   1   9  -4   55.26    5.94
  -4  -9   3   59.24   10.04
  -4  -9   3   46.72    3.92
   4   9  -3   46.84    6.69
  -4   9   3   49.15    6.52
   4  -9  -3   36.51   10.09
   1  -9  -4   39.92   10.33
  -1   9   4   33.11    6.86
 -14   1   0   83.82    4.33
 -14   1   0   71.93    6.92
 -14  -1   0   76.14    4.56
 -14  -1   0   72.91    4.56
 -14  -1   0   85.43    4.33
   5  -9   2  104.64    5.88
   5  -9   2  112.77    6.69
  -5   9  -2  121.14    6.06
 -10  -1   7    5.08    5.88
  10  -1  -7    5.02    9.34
  10  -1  -7    2.83    1.67
 -10   1   7    6.69    5.65
   5   9   2  130.54    8.25
  -5  -9  -2  128.46   12.23
 -13   0   4   97.55    6.63
 -13   2  -3   10.09    1.62
 -13   2  -3   14.77    5.02
   1  -9   4   75.68    5.77
   1  -9   4   73.32    7.96
  -1   9  -4   78.80    8.48
 -13  -2  -3   12.46    2.88
 -13  -2  -3   13.21    4.90
 -13  -2  -3   18.06    4.33
  -8   7  -4   78.16    3.17
   8  -7   4   94.49    6.98
   8  -7   4   77.70    3.35
 -12   3  -4  161.81   11.83
  -1  -9  -4   65.41    7.15
   1   9   4   84.34    7.44
   4  -8   5   23.54    5.65
   4  -8   5   26.82    5.42
   4   3  -9    2.65    2.88
  -4  -3   9    5.88    4.73
 -12  -3  -4  155.29    6.69
 -12  -3  -4  159.44    7.73
  -8  -7  -4  101.47    6.35
   8   7   4   79.78    6.46
 -10  -5   5    2.42    6.23
 -10  -5   5   26.65    9.86
 -11  -2   6   25.73    6.35
  -7   8  -3   28.96    3.63
   7  -8   3   31.90    5.83
   7  -8   3   34.21    3.92
  -4   3   9   13.33    5.54
   4  -3  -9    4.38    5.54
 -11   2   6   20.48    6.11
  11  -2  -6   16.67    3.86
  11  -2  -6   19.21    6.17
   4   8   5   31.90    6.11
  -4  -8  -5   19.50    5.77
  10  -5  -5   14.48    3.58
 -10   5   5   13.90    5.60
  10  -5  -5    7.90    5.60
  -7  -8  -3   42.40    9.23
   7   8   3   45.17    9.23
   7  -6   6  152.06    8.02
   7  -6   6  130.31    3.46
  -7   6  -6  137.87    7.79
 -14   0  -1   -5.54    3.75
 -14   0  -1    1.96    2.83
 -14   0  -1   -2.88    2.65
 -14   1   1    9.98    3.29
 -14   1   1    9.92    5.77
 -14  -1   1   18.63    2.83
 -14  -1   1   10.96    4.10
 -14  -1   1   19.32    4.10
  -6   0   9    3.17    5.31
   6   0  -9   -7.21    5.42
   7   6   6  173.57   10.04
  -7  -6  -6  141.85    6.58
   0  -4   9    5.60    3.52
   0  -4   9    3.81    3.40
   0   4  -9   -0.63    3.17
 -10   7   0    0.40    3.75
  10  -7   0    3.58    4.85
  10  -7   0    1.90    3.69
 -10  -7   0    1.85    5.31
   0  -4  -9    6.46    4.79
   0   4   9   -0.69    7.79
 -12  -2   5   92.41    7.33
  12  -2  -5   84.16    3.58
  12  -2  -5   78.22    7.04
 -12   2   5   84.51    6.86
  -8  -2   8   -0.46    5.60
   4  -9   3   97.31    5.42
   4  -9   3   77.36    9.52
  -4   9  -3   87.68    5.48
  -8   2   8    3.40    6.23
   8  -2  -8   17.59    5.94
  -1  -4   9    8.42    3.86
  -1  -4   9   13.96    3.98
   1   4  -9   17.48    4.67
  -4  -9  -3   87.74    7.33
   4   9   3   89.53    7.67
 -12   0  -5   -1.79    5.31
 -11   0  -6   78.45    7.33
  -1   4   9   13.15    5.19
   1  -4  -9    4.10    5.02
   6  -9   0   95.87    6.52
  -6   9   0  111.10    6.52
   6  -9   0  108.85    7.04
   0  -7   7   43.32    4.56
   0  -7   7   55.49    4.79
   0  -7   7   47.53    4.38
   6   9   0  121.60    8.19
  -6  -9   0  113.18    8.02
   6  -8   4  278.10   13.90
   6  -8   4  265.52    7.10
  -6   8  -4  276.37    7.04
  -8   0  -8  143.81    8.54
 -13  -1   4   64.61    6.35
 -13   1   4   66.28    6.11
  13  -1  -4   63.80    4.61
   0   7   7   65.59   10.04
   0  -7  -7   47.24    6.46
  -6  -8  -4  296.96   10.61
   6   8   4  282.48   10.61
   5  -7   6   17.94    2.77
   5  -7   6   10.04    5.42
  -5   7  -6   19.79    5.02
  -2  -9   4  202.24    8.77
  -2  -9   4  217.13    6.69
 -11  -6   2   18.57    5.88
   2  -9  -4  219.78   10.04
  -2   9   4  208.70   14.88
  10  -7  -1  390.82   11.42
  10  -7  -1  370.80   13.90
 -10   7   1  383.55   14.13
   4  -5   8  107.99    3.52
   4  -5   8  119.41    5.13
  -4   5  -8  127.02    6.35
   9  -7   3    8.54    2.60
   9  -7   3    9.98    5.77
  -9   7  -3    7.21    2.60
 -10  -7   1  419.83   13.04
  11  -6  -2   27.28    7.21
  11  -6  -2   22.61    7.15
 -11   6   2   21.92    4.73
  -1  -7   7   28.09    4.61
  -1  -7   7   18.57    3.58
  -1  -7   7   30.11    6.81
  -5  -7  -6   15.23    5.08
   5   7   6   18.34    5.25
   9   7   3    5.83    5.13
  -9  -7  -3   23.59    7.73
  -8  -8   2   80.53    7.56
  -8   8   2   70.55    6.11
   8  -8  -2   71.13    9.17
   8  -8  -2   62.99    5.88
   4   5   8  139.77    6.69
  -4  -5  -8  134.58    6.46
  -1   4  -9   -2.48    3.63
   1  -4   9   11.19    3.23
   1  -4   9    7.44    4.96
   1  -7  -7   18.17    5.94
  -1   7   7   10.04    6.00
   1   4   9    2.25    4.79
  -1  -4  -9    8.88    4.67
 -14   1  -1   -4.04    2.65
 -14   1  -1    1.85    2.83
 -14   1  -1    0.75    3.86
 -14  -1  -1    1.04    3.00
 -14  -1  -1    0.58    3.58
 -14  -1  -1    1.73    4.61
 -11  -4   5   10.15    6.23
 -11  -4   5   18.40    6.23
  11  -4  -5   11.19    5.54
  11  -4  -5   12.40    3.40
 -11   4   5   15.29    5.54
  -6  -1   9  100.03    6.86
   6   1  -9   78.28    2.48
   6  -1  -9   87.74   11.59
  -6   1   9  115.54    7.27
  -8   4  -7    5.02    5.48
 -12  -5   2  282.43   10.56
 -12  -5   2  317.04   11.36
  12  -5  -2  302.38    9.23
 -12   5   2  300.94   12.69
  12  -5  -2  314.84    9.11
   5  -6   7  179.57    6.06
  -5   6  -7  218.86   11.77
   8   4   7   10.79    3.52
  -8  -4  -7   16.61    3.40
  13  -4   0  116.47    5.02
 -13   4   0  124.95    7.21
  13  -4   0  117.45    6.86
 -13  -4   0  115.66    4.67
 -13  -4   0  109.31    6.29
 -13  -4   0  130.66    6.52
   5   6   7  244.41    8.71
  -5  -6  -7  222.84   11.71
 -11  -5   4  127.37    8.88
 -11  -5   4  149.81   12.40
 -11   5   4  124.54    7.33
  11  -5  -4  123.62   10.61
  11  -5  -4  137.69    7.79
  -2   9  -4    6.29    4.67
   2  -9   4   16.79    4.61
   2  -9   4    7.73    4.50
   1  -7   7   82.89    4.96
   1  -7   7   75.97    5.31
   1  -7   7   78.57    4.96
 -12   1  -5   39.51    6.06
 -12  -1  -5   17.54    1.27
 -12  -1  -5   23.42    1.79
 -12  -1  -5   21.69    5.94
 -11   1  -6   90.16    7.56
  -2  -9  -4   10.15    6.06
   2   9   4    8.25    6.23
 -11  -1  -6   91.95    7.73
  -6  -9   1   90.16    7.50
   6   9  -1   85.95    7.73
   6  -9  -1   73.43    6.46
  -6   9   1   76.09    6.23
   6  -9  -1   71.30    6.23
  -1  -7  -7   91.78    7.04
   1   7   7   91.08    7.04
  -2  -4   9    7.96    4.33
   2   4  -9    2.65    2.60
  -2  -4   9   12.81    6.46
  -9  -5   6  188.40   15.00
  -9  -5   6  215.34   10.04
 -10   7  -1   -1.21    3.35
  10  -7   1    2.65    5.08
  10  -7   1   -0.12    3.29
 -10  -7  -1    8.60    5.19
  -9   5   6  213.90    9.34
   9  -5  -6  212.17    6.40
   9  -5  -6  217.01    9.86
  -2   4   9    4.44    5.36
   2  -4  -9    0.06    5.13
  -7   7  -5  127.60    7.44
   7  -7   5  127.08    5.54
   7  -7   5  129.68   11.71
 -14   0   2    7.85    4.21
  -9  -6   5  249.37   10.84
  -9  -6   5  238.87   15.98
  -8   1  -8   17.19    6.11
  -7  -7  -5  129.79    7.04
   7   7   5  137.23    7.33
   8   1   8    7.33    2.08
  -8  -1  -8    9.58    2.13
  -8  -1  -8   18.40    6.29
 -10  -4   6   77.30   11.13
 -10  -4   6   57.34    7.50
   9  -6  -5  240.43    9.98
   9  -6  -5  252.03   10.56
  -9   6   5  241.47   10.04
  10  -4  -6   53.07    5.54
  10  -4  -6   61.20    6.63
 -10   4   6   43.90   10.50
 -13   4   1   22.73    6.17
  13  -4  -1   20.19    4.73
  13  -4  -1   22.04    6.46
 -13  -4   1   32.36    5.48
 -13  -4   1   23.19    2.77
 -13  -4   1   22.67    5.08
   6  -9   1   73.84    8.25
   6  -9   1   61.90    6.52
  -6   9  -1   78.05    5.71
   0 -10   0   35.07    6.63
   0  10   0   42.17    6.40
  -6  -9  -1   85.26    7.38
   6   9   1   94.26   11.88
  -7   3  -8    8.65    8.54
  -8   8  -2   15.57    5.42
   8  -8   2   10.33    5.77
   8  -8   2    5.08    3.58
 -13  -3   3   92.01    6.98
 -13  -3   3  100.03    6.98
  13  -3  -3   97.78    6.40
  13  -3  -3   84.68    4.96
 -13   3   3   77.82    6.23
  -7  -3  -8   11.71    3.06
   7   3   8   18.34    3.29
   5  -2   9  117.97    3.06
   5  -2   9  101.06    3.75
 -10  -6   4   -6.58    9.29
 -10  -6   4    8.60    6.11
  -8  -8  -2    7.04    5.31
   8   8   2    4.15    5.60
  10  -6  -4   -4.44    3.98
  10  -6  -4   10.15    4.96
 -10   6   4   -1.44    5.19
   5   2   9  147.27    5.19
  -5  -2  -9  146.40    5.02
  -2  -7   7    2.13    4.56
  -2  -7   7    5.88    4.67
  -2  -7   7    6.69    4.61
   2  -7  -7    4.50    5.77
  -2   7   7   12.98    9.29
  -6   4  -8    8.13    7.79
   4  -3   9   27.57    3.58
  -4   3  -9   34.44    5.02
   4  -3   9   30.92    2.37
   1 -10   0    8.71    5.65
   1 -10   0    4.50    5.19
  -1  10   0    9.34    5.65
  11  -6   2   45.57    3.00
 -11   6  -2   40.32    3.06
  11  -6   2   57.05    6.23
   1  10   0    5.94    5.88
  -1 -10   0    8.83    6.00
  -4  -3  -9   44.59    4.15
   4   3   9   45.97    4.44
   6   4   8    0.06    3.81
  -6  -4  -8   -3.35    3.52
 -11  -6  -2   56.24    5.60
   0  -8   6   14.65    4.04
   0  -8   6   14.54    4.50
  -7   5  -7   81.57    6.58
   0   8   6   16.04    6.06
   0  -8  -6   11.08    6.35
 -14   2   0   25.44    3.69
 -14   2   0   24.57    6.40
 -14  -2   0   26.30    4.10
 -14  -2   0   27.40    6.23
 -14  -2   0   24.69    3.35
   7   5   7   86.93    5.36
  -7  -5  -7   85.49    7.50
 -10  -2   7   32.77    6.58
  10  -2  -7   27.40    2.65
  10  -2  -7   17.54   10.27
 -10   2   7   35.53    6.69
 -14  -1   2  171.21    4.50
 -14  -1   2  206.69   10.50
 -14  -1   2  174.38    7.73
 -14   1   2  198.61   10.21
  13  -4   1   37.03    8.42
  13  -4   1   27.11    2.88
 -13   4  -1   24.98    3.11
 -13   4  -1   35.30    5.13
  -1  -8   6   41.01    4.96
  -1  -8   6   30.98    4.04
  -5  -8   5    6.00    5.36
  -5  -8   5    0.52    3.81
 -13  -4  -1   39.57    4.56
 -13  -4  -1   34.96    4.73
 -13  -4  -1   28.32    4.04
  -2   4  -9    4.38    3.92
   2  -4   9    7.44    2.83
   2  -4   9    1.56    4.44
  -9   3  -7   29.94    6.11
  12  -5   2   23.36    6.06
 -12   5  -2   22.44    2.48
 -12   5  -2   15.81    5.65
  12  -5   2   32.42    3.63
   5  -8  -5   13.56    6.00
  -5   8   5   17.19    6.06
   1  -8  -6   40.03   10.38
  -1   8   6   40.67    6.52
 -12  -5  -2   29.30    7.10
   9   3   7   30.00    3.11
  -9  -3  -7   23.82    2.94
  -5  -5   8   97.26    6.92
  -5  -5   8   95.76    7.04
  -2  -4  -9    8.02    6.86
   2   4   9    6.06    4.50
   0   6  -8   30.46    3.69
   0  -6   8   22.96    6.46
   0  -6   8   25.73    6.35
   0 -10   1   59.24    5.71
   0  10  -1   57.63    6.63
   0 -10   1   56.53    6.52
   0 -10  -1   53.19   10.84
   0  10   1   64.26    7.10
   5  -5  -8   95.18    7.67
  -5   5   8   97.20    7.85
   0  -6  -8   25.73    5.60
   0   6   8   24.92    9.17
   2  -7   7   36.05    3.81
   2  -7   7   33.28    4.85
   2  -7   7   29.59    3.92
  -1  -6   8   10.67    4.27
  -1  -6   8   12.69    4.10
 -14   2   1   90.85    5.08
  14  -2  -1   88.83    5.60
 -14  -2   1   87.51    5.54
 -14  -2   1   89.47    5.31
 -14  -2   1   89.99    5.65
   1  -8   6    6.46    4.15
   1  -8   6    3.75    4.15
  -3  -9   4   -5.48    5.25
  -3  -9   4   -3.92    5.48
  -2  -7  -7   35.94    6.00
   2   7   7   39.46    6.06
   3  -9  -4    9.46    6.17
  -3   9   4    5.83    6.29
   1  -6  -8   13.27    5.42
  -1   6   8    4.50    5.77
  -1  -8  -6   15.17    9.00
   1   8   6   -5.83    9.17
 -13   0  -4  179.57    3.46
 -13   0  -4  228.14    3.75
  10  -5   5    3.00    9.75
 -10   5  -5   17.59    6.00
  -1 -10   1  260.68    8.65
  -1 -10   1  257.04   10.15
   1  10  -1  245.10   10.21
  -1  10   1  243.32   10.33
   1 -10  -1  276.54   10.67
  10   5   5   24.98    6.35
 -10  -5  -5   18.86    3.92
  -1  10  -1  174.79    8.54
   1 -10   1  182.00    7.38
   1 -10   1  172.31   12.46
 -10   0  -7   16.15    5.94
   1  10   1  186.90    9.34
  -1 -10  -1  174.15    9.40
 -12  -4   4    6.69    8.83
 -12  -4   4   -6.98    5.88
   0   0  10  123.85    5.94
   0   0 -10  123.68    9.11
   0   0 -10  135.44    9.98
  12  -4  -4   13.56    5.19
  12  -4  -4    0.23    3.58
 -12   4   4    4.21    7.96
 -10  -7   2   11.88    6.06
 -10   7   2   26.25    7.50
  10  -7  -2   18.46    4.79
  10  -7  -2    5.71    4.73
 -14   0  -2   42.86    4.90
 -14   0  -2   35.53    4.38
 -14   0  -2   40.15    4.56
   1  -6   8   23.19    5.65
   1  -6   8   13.73    3.75
  -1   6  -8   15.00    3.92
   1   0 -10   38.94    7.90
   1   0 -10   35.94    4.85
  -1   0  10   38.88    7.56
  -3  -4   9   -3.86    4.67
  -3  -4   9    4.61    4.38
   3   4  -9    0.17    2.31
 -13  -2   4   13.15    5.71
  13  -2  -4   25.44    5.08
  13  -2  -4   29.48    5.54
 -13   2   4   19.90    5.54
   1   6   8   28.15    5.65
  -1  -6  -8   23.48    5.65
  -3   4   9    0.00    5.54
   3  -4  -9    9.81    8.48
  -5  -9   3  125.41    8.42
  -5  -9   3  139.19    4.90
  -6   0  -9   17.94    8.83
   6   0   9    2.48    1.96
   2 -10   0   -6.46    5.42
  -2  10   0    6.23    5.42
   2 -10   0   16.56    5.08
   2  10   0   -0.87    6.00
  -2 -10   0   14.19    9.52
   5  -9  -3  125.23    8.02
  -5   9   3  122.06    8.08
  -3   9  -4    5.83    4.27
   3  -9   4   23.25    6.52
   3  -9   4    3.00    4.85
  -6  -7   6  118.95    7.56
  -6  -7   6  112.54    7.85
  -6  -6   7  105.79   11.59
  -6  -6   7  102.56   11.08
  -5  -3   9   32.71    5.36
   5   3  -9   15.92    1.67
  -2  -8   6  241.70    6.86
  -2  -8   6  240.83    8.88
  -5   3   9   22.73    6.11
   5  -3  -9   15.34    6.00
  -6   7   6  128.00    8.42
   6  -7  -6  122.70    8.42
   3   9   4    9.17    6.23
  -3  -9  -4    5.13    9.40
   6  -6  -7  103.03    8.31
  -6   6   7  120.10    8.19
 -14   2  -1  100.37    6.06
 -14   2  -1  102.79    6.00
 -14  -2  -1   96.56    4.96
 -14  -2  -1   92.35    6.86
 -14  -2  -1  101.01    4.90
  -2   8   6  229.41   10.50
   2  -8  -6  228.37   10.84
   6   2  -9   50.59    2.25
  -6  -2   9   71.01    6.35
  -6   2   9   74.30   10.73
   6  -2  -9   80.07   10.90
   6   9  -2   -3.75    6.17
  -6  -9   2  -12.75    9.58
 -13   1  -4   33.46    5.77
  -6   9   2   12.92    5.31
   6  -9  -2    2.19    8.42
   6  -9  -2    8.88    8.48
  -2  -6   8   58.20    5.42
  -2  -6   8   58.61    7.79
 -13  -1  -4   25.38    5.48
 -13  -1  -4   19.61    3.11
  11  -5   4   27.63    6.29
 -11   5  -4   25.09    9.29
  -3  -7   7   -0.87    7.56
  -3  -7   7    0.12    2.77
  -3  -7   7   12.34    4.85
  -8  -6   6   32.19    6.58
  -8  -6   6   29.53    6.86
  -1   0 -10  110.29    9.52
  -1   0 -10  108.62    8.88
 -11  -5  -4   31.73    4.27
  11   5   4   32.94    4.56
 -12   2  -5  244.99   10.09
 -12  -2  -5  212.28    6.06
 -12  -2  -5  193.24    4.61
  -2   6   8   51.92    6.81
   2  -6  -8   59.47    6.69
 -11   2  -6   26.13    9.58
 -10   1  -7  113.18    8.08
  -9   0   8  128.35    8.31
   9   0  -8  119.18    8.13
 -13  -4   2   42.63    9.34
 -13  -4   2   25.96    5.60
  13  -4  -2   37.50    4.96
 -13   4   2   30.40    4.85
  13  -4  -2   41.82    4.61
   8  -6  -6   32.82   10.27
  -8   6   6   27.40    6.40
   5  -8   5  173.00    5.65
   5  -8   5  173.75    8.02
 -10  -1  -7  122.47    8.48
 -11  -2  -6   32.02    3.23
 -11  -2  -6   38.36    6.58
   3  -7  -7    4.56    6.00
  -3   7   7   -0.23    5.88
   0   1 -10   36.75    4.50
   0  -1  10   40.73    4.38
  -5  -8  -5  175.54   12.40
   5   8   5  189.26    8.83
   0   1  10   44.59    7.61
   0  -1 -10   41.07    5.02
 -14   1  -2   11.54    3.52
 -14   1  -2   20.77    7.10
 -14   1  -2   10.38    2.65
 -14  -1  -2   13.44    2.94
 -14  -1  -2   18.46    4.33
 -14  -1  -2    8.60    4.38
   1   1 -10   61.55    4.56
  -1  -1  10   55.67    5.13
  -8   2  -8   37.50    9.98
   1  -1 -10   55.72    5.65
  -1   1  10   56.99    5.77
   8   2   8   25.79    2.54
  -8  -2  -8   28.90    4.10
  -8  -2  -8   31.32    6.92
 -13  -3  -3   22.44    3.46
 -13  -3  -3   18.46    3.35
 -13  -3  -3   23.71    4.90
   9  -6   5   51.05    6.86
  -9   6  -5   51.22    6.52
   2  10  -1  182.75    9.23
  -2 -10   1  183.38    9.06
   2  -8   6   18.92    6.35
   2  -8   6   21.86    4.73
   2 -10  -1  191.80    9.17
  -2  10   1  184.02    9.11
 -10   6  -4   11.13    9.40
 -10   6  -4   13.09    1.27
  10  -6   4   13.04    1.21
  10  -6   4   22.50    6.17
   2   0 -10   61.78    8.65
  -2   0  10   50.82    5.42
   2   0 -10   47.94    4.56
  -6   1  -9   41.19    6.17
   6  -1   9   35.07    2.42
   5  -9   3   93.39    5.31
   5  -9   3   90.16    6.58
  -5   9  -3   85.89    7.96
  -9  -6  -5   61.49    5.13
   9   6   5   50.94    5.31
  -6  -1  -9   35.59   10.61
   6   1   9   33.40    4.50
  -6  -1  -9   38.19    4.33
 -11   4  -5    5.88    5.60
 -11  -3   6   39.63    6.75
 -10  -6  -4   25.67    4.56
  10   6   4    9.34    4.79
 -11  -4  -5    7.21    3.29
   5   9   3  100.26    7.61
  -5  -9  -3   71.30   11.83
  11  -3  -6   30.00    6.63
 -11   3   6   39.46    6.40
  11  -3  -6   33.40    5.02
   2   8   6   19.90    6.40
  -2  -8  -6   24.63    6.00
  -2  10  -1   36.17    5.88
   2 -10   1   29.71    5.48
   2 -10   1   35.13    5.83
 -10   7  -2   40.84    3.52
  10  -7   2   34.50    6.11
  10  -7   2   39.57    5.19
   2  10   1   42.57    6.98
  -2 -10  -1   25.90    6.69
 -10  -7  -2   35.65    5.65
  10   7   2   41.59    6.00
  -6   9  -2  274.12    8.31
   6  -9   2  272.85    8.71
   6  -9   2  268.52    9.98
   6   9   2  272.45   11.36
  -6  -9  -2  284.33   10.67
  -7  -4   8   63.91    6.81
  -7  -4   8   38.25    6.63
   7  -4  -8   51.22   10.90
  -7   4   8   47.88    7.38
   9  -5   6   50.76    7.04
  -9   5  -6   50.13    9.98
 -12  -3   5   66.86    7.04
 -12  -3   5   55.78    7.15
 -12   3   5   47.42    6.35
  12  -3  -5   50.07    6.52
  12  -3  -5   52.72    3.86
  -8  -3   8   42.34    6.58
  -7  -8   4   53.88    7.27
  -7  -8   4   64.95    3.06
   9   5   6   53.76    4.61
  -9  -5  -6   56.70    4.44
   8  -3  -8   32.88    7.04
  -8   3   8   34.78    6.63
   1  -1  10   15.52    3.81
  -1   1 -10   15.52    4.73
   1   1  10   19.09    4.27
  -1  -1 -10   22.21    4.33
   7  -8  -4   59.36    6.63
  -7   8   4   56.82    6.63
   2  -6   8   43.26    3.81
   2  -6   8   41.99    3.75
  -2   6  -8   36.80    4.61
  -9  -1   8   41.99    6.75
   9  -1  -8   25.84    7.04
  -9   1   8   30.98   10.15
   9  -1  -8   31.73    2.13
  -9  -4   7   16.67    6.29
  -9  -4   7    8.13    6.17
   9  -4  -7    4.67    6.23
  -9   4   7    3.92    6.29
   2   6   8   48.40    6.06
  -2  -6  -8   44.71    5.77
   3  -4   9   17.31    4.15
   3  -4   9   18.57    2.71
  -3   4  -9   14.77    6.92
 -11  -6   3  117.97    7.96
 -11  -6   3  101.81    8.08
   5  -5   8   68.30    3.46
   5  -5   8   84.97    2.71
  11  -6  -3   86.76    9.81
  11  -6  -3  108.51    6.00
 -11   6   3  118.60    9.81
   3   4   9   28.90    4.73
  -3  -4  -9   19.38    4.56
 -14  -2   2    5.02    2.13
 -14  -2   2   13.33    4.79
 -14  -2   2    4.90    4.79
 -14   2   2    7.50    4.33
  14  -2  -2    1.90    5.77
   5   5   8  115.60    6.23
  -5  -5  -8   83.12    8.60
  -8  -8   3    3.63    2.37
  -8  -8   3  -13.90    9.69
   3  -7   7    1.33    3.17
   3  -7   7    7.44    4.61
  -3   7  -7    2.08    4.21
   3  -7   7    1.79    3.00
   8  -8  -3   11.13    5.19
  -8   8   3   -0.52    5.25
   8  -8  -3    6.98    4.96
   2   1 -10  121.37    5.13
  -2  -1  10  129.04    6.46
 -12  -5   3   32.48    6.63
 -12  -5   3   16.44    5.94
  -9   8   0  201.26    7.61
   9  -8   0  216.15    8.77
   9  -8   0  217.59   10.44
   2  -1 -10  123.85    7.38
  -2   1  10  142.60    7.21
 -10   4  -6  100.20   11.42
  12  -5  -3   24.46    4.38
  12  -5  -3   28.67    5.13
 -12   5   3   22.96    5.02
  -9  -7   4   81.16    1.96
  -9  -7   4   82.14    7.79
  -9  -8   0  224.11    9.63
   9   8   0  208.01    9.98
   9  -7  -4   94.78    5.83
  -9   7   4   80.64    7.04
   9  -7  -4   90.62    7.10
  10   4   6  108.85    6.92
 -10  -4  -6  110.76    4.67
   3   7   7    5.25    5.54
  -3  -7  -7    1.10    5.19
   0  10  -2   16.04    5.60
   0 -10   2   23.30    7.44
   0 -10   2   19.15    5.77
   0 -10  -2   14.88    6.52
   0  10   2   42.74   10.38
  -2   0 -10   17.71    5.02
   2   0  10    3.63    3.52
  -2   0 -10    7.90    6.06
 -13   4  -2   48.40    5.94
 -13   4  -2   49.55    2.65
  13  -4   2   59.47    6.35
   7   0  -9    2.02    1.85
   7   0  -9    3.35    5.71
  -7   0   9   -7.56    5.83
 -13  -4  -2   50.94    4.67
 -13  -4  -2   53.07    4.96
  -3  -8   6  121.37    4.73
  -3  -8   6  111.04    6.98
 -14   0   3    1.15    4.73
  -8  -5   7   93.74    7.96
  -8  -5   7   90.10    7.96
   3 -10   0    8.94    5.19
   3 -10   0    7.15    5.54
  -3  10   0    7.44    5.54
   3  10   0    4.21    6.52
  -3 -10   0   18.46    6.40
  -3   8   6  125.70    8.60
   3  -8  -6  118.31   12.63
  -1 -10   2   30.28    9.63
  -1 -10   2   27.92    4.73
   1  10  -2   28.32    6.23
   8  -5  -7  107.93    8.36
  -8   5   7  104.35    7.90
  -1  10   2   26.42    6.69
   1 -10  -2   29.94    6.69
  -6   7  -6   -6.11    5.08
   6  -7   6    5.48    5.42
   6  -7   6    3.29    2.37
  -4  -9   4    2.08    3.29
  -4  -9   4   10.61    5.65
  -8  -7   5    9.81    6.11
  -8  -7   5    2.88    1.10
   1 -10   2   47.42    5.48
  -1  10  -2   46.78    6.23
   1 -10   2   56.88    6.06
  -3  -6   8   30.86    5.25
  -3  -6   8   25.73    5.08
   8  -7  -5   -6.17    8.88
  -8   7   5    1.96    8.94
   4  -9  -4   -8.83    6.17
  -4   9   4    9.63    9.34
   6   7   6    6.92    5.08
  -6  -7  -6   -0.52    7.50
   1  10   2   40.73    7.50
  -1 -10  -2   59.36    7.15
   9  -8  -1   50.30    5.42
  -9   8   1   58.09    5.48
   9  -8  -1   55.95    5.94
  -9  -8   1   56.36    7.04
   3  -6  -8   27.86    6.52
  -3   6   8   32.53    6.58
  12  -4   4    6.98    6.11
 -12   4  -4   14.54    5.65
  -4  -4   9   -0.81    5.13
   4   4  -9    5.42    3.00
  -4  -4   9   -2.31    4.67
  -6   6  -7  129.50    7.44
   6  -6   7  128.58    7.79
 -12  -4  -4   -2.83    5.31
 -12  -4  -4    2.19    5.25
   4  -4  -9    1.90    5.71
  -4   4   9    8.42    5.71
   3   0 -10   23.02    3.75
   3   0 -10   19.09    8.36
  -3   0  10   14.13    8.13
  -6  -6  -7  123.22    6.92
   6   6   7  139.89    6.86
 -12   0   6  140.58   12.58
   7  -9   0   12.00    5.77
   7  -9   0   12.00    4.85
  -7   9   0   17.65    7.67
  -7  -9   0   18.69    6.63
   7   9   0   13.09    6.63
  -5   3  -9    9.17    5.36
   5  -3   9   12.29    1.56
   5  -3   9   13.96    1.56
  -5  -3  -9   18.92    3.81
   5   3   9   12.69    5.88
   9  -8   1   42.86    6.06
   9  -8   1   34.26    4.33
  -9   8  -1   29.77    6.63
  -2   1 -10    2.88    4.90
   2  -1  10    6.63    3.35
  -9  -8  -1   35.48    6.29
   9   8   1   47.76   10.38
  -2  -1 -10   -0.98    3.75
   2   1  10    3.81    3.75
   7   1  -9  121.25    2.88
  -7  -1   9  165.96    8.19
   3  10  -1   55.72    7.15
  -3 -10   1   62.88    7.27
  -7   1   9  155.11    9.06
   7  -1  -9  164.69    9.06
   7  -8   4  170.11    7.96
   7  -8   4  172.42    8.71
  -7   8  -4  164.58    5.13
  -3  10   1   56.13    6.81
   3 -10  -1   75.16   10.44
   3 -10  -1   56.42    6.69
 -14  -1   3    3.75    4.96
 -14   1   3    6.11    7.44
 -13   2  -4   29.53    5.77
 -13  -2  -4   24.52    5.48
 -13  -2  -4   17.77    4.04
 -13  -2  -4   19.38    2.71
  -7  -8  -4  188.34    8.42
   7   8   4  167.81    8.77
  -8   8  -3   12.23    5.19
   8  -8   3    7.33    5.31
   8  -8   3   21.29    5.60
 -10   2  -7   81.68    7.56
   3 -10   1  143.12    7.38
  -3  10  -1  148.42    7.67
   3 -10   1  142.25    7.73
 -10  -2  -7   88.60    7.50
 -10  -2  -7   55.15    2.60
   3  10   1  159.56    9.40
  -3 -10  -1  150.90    9.00
   8   8   3    6.11    5.65
  -8  -8  -3   12.34    5.54
   3  -8   6   29.42    5.42
   3  -8   6   34.61    3.98
   0  -2  10   48.86    4.56
   0   2 -10   38.42    4.33
   4  -9   4   43.26    6.98
   4  -9   4   39.00    8.88
  -4   9  -4   40.73    7.21
   0  -2 -10   58.49    8.25
   0   2  10   49.38    8.48
 -14   3   0    9.69    4.44
  14  -3   0   12.58    4.85
 -14   3   0    8.02    3.81
  -4  -7   7    5.13    5.13
  -4  -7   7   -5.77    8.25
 -14  -3   0   11.42    3.29
 -14  -3   0   14.59    4.38
 -14  -3   0   23.25    4.50
   3   8   6   43.09    6.23
  -3  -8  -6   31.78    9.86
 -14   2  -2   10.61    2.13
 -14   2  -2    9.86    2.48
 -14   2  -2    3.81    7.50
 -10  -3   7  340.63   13.27
 -14  -2  -2   15.92    4.27
 -14  -2  -2   12.23    3.35
 -14  -2  -2   15.57    4.90
  -4  -9  -4   55.61    6.75
   4   9   4   39.80    6.98
  10  -3  -7  360.59    7.44
  10  -3  -7  357.59   18.52
 -10   3   7  351.76   13.09
  -8   6  -6    6.81    5.88
   8  -6   6   23.02    6.06
  -1  -2  10   64.20    5.08
   1   2 -10   51.57    4.15
   4  -7  -7    6.23    6.06
  -4   7   7   -1.62    9.69
   1  -2 -10   60.40    5.83
  -1   2  10   62.18    6.06
  -8  -6  -6   12.00    4.44
   8   6   6   18.11    7.21
   2  10  -2    5.19    6.06
  -2 -10   2    4.27    4.38
  -2 -10   2   12.58    5.88
  -2  10   2    9.11    9.75
   2 -10  -2    4.44    9.63
   2 -10  -2    3.40    9.40
  -6   2  -9  155.86    8.60
 -11   6  -3   82.95    7.04
  11  -6   3   79.95   11.02
 -11   6  -3   71.24    2.65
  -7  -9   1  141.96    8.71
   7   9  -1  138.21    8.94
  -7   9   1  109.95   10.61
   7  -9  -1  116.99    7.04
  -6  -2  -9  168.38    5.71
   6   2   9  175.07    7.56
 -11  -6  -3   76.37    5.83
  11   6   3   79.03    6.11
   3   1 -10  133.48    4.96
  -3  -1  10  152.23   10.44
   3  -1 -10  141.56    7.90
  -3   1  10  146.52    7.61
  -6  -8   5   -7.44    5.94
  -6  -8   5    4.27    2.25
  -6  -5   8   15.63    5.77
  -6  -5   8    2.31    5.71
   2 -10   2   23.02    8.36
   2 -10   2    0.81    7.85
  -2  10  -2   25.79    8.36
 -12  -1   6   17.82    9.92
  12  -1  -6   13.04    1.85
 -12   1   6   20.02    6.06
  12  -1  -6   18.81    6.23
   6  -8  -5  -13.44    6.23
  -6   8   5  -12.86    6.29
   2  10   2   12.29   10.61
  -2 -10  -2   20.31    6.58
   6  -5  -8    5.54    6.35
  -6   5   8    0.69    9.69
 -14   3   1   10.84    4.15
  14  -3  -1    7.44    4.56
 -14  -3   1   11.83    4.79
 -14  -3   1    8.02    4.33
 -14  -3   1   13.56    7.44
   3  -6   8    5.08    4.33
   3  -6   8   11.19    4.73
  -3   6  -8   11.02    6.75
   0  -9   5   24.63    7.61
   0  -9   5    9.69    4.27
   3   6   8   10.50    5.13
  -3  -6  -8    4.21    7.90
 -12   5  -3   43.21    6.29
  12  -5   3   37.03    6.52
  -7   9  -1   67.90    5.42
   7  -9   1   52.95    5.54
   7  -9   1   67.09    6.58
   9  -7   4  150.62    4.10
  -9   7  -4  146.06    4.10
   9  -7   4  178.02    8.94
 -10  -7   3    0.92    5.94
  -7  -9  -1   76.14    7.50
   7   9   1   70.72    7.50
 -12  -5  -3   40.67    4.67
 -10   7   3    2.54    5.02
  10  -7  -3   -3.46    4.50
  10  -7  -3   13.04    5.02
   0  -9  -5    7.73    6.40
   0   9   5    9.52    6.52
   1  -2  10    1.56    5.25
  -1   2 -10   -1.96    3.86
  -9  -7  -4  211.36    8.31
   9   7   4  198.44   12.17
   1   2  10   10.84    6.86
  -1  -2 -10    5.65    4.27
  -9  -2   8   -9.11    6.23
 -13   0   5   -5.13    8.77
  -9   2   8   19.04    9.92
   9  -2  -8   -5.13    6.29
  -1  -9   5   43.44    5.77
  -1  -9   5   55.61    7.10
   1  -9  -5   25.96   11.02
  -1   9   5   49.55   11.31
 -13  -3   4  137.81    8.42
 -13  -3   4  140.00    8.25
 -11   0   7    5.94    6.29
 -13   3   4  132.21    7.96
  13  -3  -4  148.02    8.02
  13  -3  -4  143.52    5.60
  -2  -2  10   97.95    6.00
   2   2 -10   86.99    4.33
  -2   2  10  119.58    7.21
   2  -2 -10  110.12    7.15
   1  -9   5   55.67    5.25
   1  -9   5   55.26    5.42
 -12   6   0   20.02    3.92
  12  -6   0   16.79    6.00
  12  -6   0   14.59    5.48
 -12  -6   0   16.61    5.42
  -7   4  -8    6.46    5.42
   3   0  10   11.25    3.40
  -3   0 -10   14.13    3.52
  -3   0 -10    6.98    5.48
   1   9   5   60.92   11.36
  -1  -9  -5   51.11    7.15
 -13  -4   3   36.51    6.40
 -13  -4   3   44.01    6.63
 -14   3  -1   29.88    5.02
  14  -3   1   26.82    5.42
 -14   3  -1   20.48    3.46
  13  -4  -3   41.99    5.65
 -13   4   3   44.53    5.48
  13  -4  -3   34.50    6.86
  -7  -4  -8    3.58    3.35
   7   4   8   -2.83    3.63
 -14  -3  -1   21.75    4.21
 -14  -3  -1   17.42    6.17
 -14  -3  -1   23.19    3.98
  -6  -3   9    7.73    5.48
  -6  -9   3   -1.50    3.11
  -6  -9   3   -0.46    5.88
  -6   3   9   14.71   10.04
   6  -3  -9   16.84    9.46
 -14   0  -3    3.81    2.94
 -14   0  -3    3.23    4.85
 -14   0  -3    1.90    3.17
   0  -5   9    7.38    3.75
   0  -5   9    6.11    3.81
   0   5  -9   12.00    3.40
   6  -9  -3    6.92    5.71
   6  -9  -3   -6.52    5.65
  -6   9   3   -1.62    5.65
   8  -7   5   29.88    6.23
  -8   7  -5   10.38    6.11
   8  -7   5   18.23    2.19
   0   5   9   20.13    8.77
   0  -5  -9   15.92    8.54
  -9  -8   2  239.97   10.67
   8   7   5   21.92    5.48
  -8  -7  -5   46.44    8.13
   9  -8  -2  239.91   12.29
   9  -8  -2  216.90    8.77
  -9   8   2  233.28    8.94
  -4   4  -9   12.40    7.38
   4  -4   9    6.58    3.29
   4  -4   9    6.58    2.13
   1   5  -9   -2.48    4.61
  -1  -5   9   -3.75    6.11
  -1  -5   9   -2.94    4.04
 -12   3  -5   -3.29    5.83
  -9   0  -8  218.68   15.34
  -4  -4  -9    8.54    4.21
   4   4   9    6.40    4.27
 -11   3  -6   88.26   11.94
 -12  -3  -5   -0.35    2.65
 -12  -3  -5   -3.06    5.42
 -13  -1   5  161.58    8.60
 -13   1   5  154.94   11.83
  13  -1  -5  117.68    4.90
   1  -5  -9    5.19    5.36
  -1   5   9    4.56    5.48
 -11  -3  -6   94.72    8.13
 -11  -3  -6   91.37    3.81
   4  -7   7   10.04    4.50
   4  -7   7    7.10    5.13
   4  -7   7    9.52    4.61
  -4   7  -7    5.48    4.85
  -4  -8   6   61.43    6.35
  -4  -8   6   55.15    3.52
  12  -6  -1  137.58    7.33
  12  -6  -1  150.10    9.17
 -12   6   1  150.15    6.63
 -12  -6   1  143.23    4.85
 -12  -6   1  151.19    8.02
   4  -8  -6   72.39    7.67
  -4   8   6   52.09    7.56
  -4  -7  -7    9.58    8.36
   4   7   7   21.52    8.77
  -4  -6   8   24.17    5.19
  -4  -6   8   11.25    5.48
  -8   3  -8   16.50    9.11
 -11  -1   7    5.02    6.35
 -11   1   7    5.65    6.35
  11  -1  -7   11.31    2.42
  11  -1  -7   30.28    6.35
  -8  -3  -8    8.88    2.94
   8   3   8    5.08    3.00
  -4  10   0    4.56    8.48
   4 -10   0   11.94    8.42
   4 -10   0    4.10    5.42
   4  10   0    1.79    6.52
  -4 -10   0    5.88   10.09
  -9   4  -7   -5.19    5.88
  -4   6   8   10.38    6.52
   4  -6  -8   18.11    9.98
  -9  -4  -7    3.81    5.02
   9   4   7    6.92    5.13
  -2  -9   5   91.78    7.38
  -2  -9   5   93.97    6.86
   1  -5   9    0.98    5.08
   1  -5   9   -0.98    3.29
  -1   5  -9    2.42    5.60
  -2   9   5  102.91    8.25
   2  -9  -5   93.45    8.13
   3  -1  10    0.06    2.94
  -3   1 -10    5.54    7.85
  -3  -1 -10    2.71    3.86
  -3  -1 -10   -0.06    5.60
   3   1  10   -0.69    5.48
   6  -8   5   76.89    7.04
   6  -8   5   80.93    6.00
   4   0 -10    3.92    3.06
   4   0 -10    9.81    5.48
  -4   0  10    5.77    5.19
 -11  -5   5   19.04    6.81
 -11  -5   5   27.52    6.92
  -1  -5  -9    3.29    5.02
   1   5   9    8.88    5.31
  11  -5  -5   24.46    4.04
 -11   5   5   22.04    6.11
  11  -5  -5   30.17    6.11
  -7  -6   7   89.99   12.00
  -7  -6   7  108.56    7.90
   6   8   5   86.35   10.79
  -6  -8  -5   82.78    6.75
  -8   5  -7   29.07    6.00
 -14   1  -3   94.14    2.65
 -14   1  -3  101.87    3.06
   3  10  -2   13.67    6.69
  -3 -10   2   23.77    7.04
  -3 -10   2   34.15    9.92
  -7  -7   6  105.91    8.19
  -7  -7   6  112.72    8.25
 -14  -1  -3  116.70    5.71
 -14  -1  -3  144.50    6.98
 -14  -1  -3  115.14    3.98
  -2   2 -10   31.61    4.73
   2  -2  10   26.48    5.31
   3 -10  -2   27.17    6.46
  -3  10   2   21.34    6.69
  -7  -2   9   50.65    6.69
   2   2  10   19.27    4.61
  -2  -2 -10   24.46    4.50
  -7   6   7  114.91    8.60
   7  -6  -7  103.14   13.04
   8   5   7   31.78    4.56
  -8  -5  -7   26.25    4.33
  13  -5   0   45.86    6.06
  13  -5   0   56.82    4.21
 -13   5   0   44.13    4.27
  -7   2   9   34.09    6.86
   7  -2  -9   43.09    6.81
  -7   7   6   99.39   12.06
   7  -7  -6  103.78    8.19
 -13  -5   0   53.82    6.00
 -13  -5   0   49.21    5.88
 -14  -2   3   74.18    6.52
 -14  -2   3   59.42    6.46
  14  -2  -3   62.99    4.38
 -14   2   3   76.78    6.00
  12  -6   1   26.71    3.35
 -12   6  -1   22.96    5.42
  12  -6   1   32.71    8.94
 -10   7  -3   53.59    3.23
  10  -7   3   60.51    6.86
  10  -7   3   52.09    4.61
  -9   1  -8   13.15   10.09
 -12  -6  -1   22.79    5.36
  -6   9  -3  120.91    5.77
   6  -9   3  116.70    7.67
   6  -9   3  125.41    8.48
  -9  -1  -8   -3.86   10.21
  10   7   3   66.80    6.46
 -10  -7  -3   54.86    6.00
   6   9   3  141.39    8.83
  -6  -9  -3  142.65    8.42
  -9   8  -2   12.29    3.58
   9  -8   2    3.58    5.65
   9  -8   2    2.77    3.52
  -2  -5   9    0.69    6.81
   2   5  -9    6.29    2.77
  -2  -5   9    3.86    4.38
  -9  -8  -2   11.31    5.54
   9   8   2   12.23    5.88
   2  -9   5  132.44    6.75
   2  -9   5  125.52    6.35
  -7   0  -9   -8.54    6.00
   7   0   9   -0.69    1.73
  11  -7   0   89.70    6.58
  11  -7   0   80.18    7.67
 -11   7   0   80.41    7.85
   3 -10   2   33.46    5.54
  -3  10  -2   42.63    5.77
   3 -10   2   52.44    5.77
 -11  -7   0   80.99    7.10
   3  10   2   62.01    7.56
  -3 -10  -2   41.30    7.38
  -2   5   9    6.23    5.71
   2  -5  -9    4.15    5.77
  -7  -9   2    5.60    6.40
   4  10  -1  287.16   11.65
  -4 -10   1  275.91   11.54
   7  -9  -2    4.38    5.25
  -7   9   2   17.42    5.36
   7  -9  -2   -4.10    5.42
  -4  10   1  292.41   15.81
   4 -10  -1  273.66   10.67
   4 -10  -1  314.56   15.92
  -2  -9  -5  130.31    8.65
   2   9   5  131.81    8.60
 -14  -3   2   80.36    6.46
 -14  -3   2   91.03    6.81
 -14  -3   2   74.13    4.21
 -14   3   2   81.62    8.77
  14  -3  -2   90.16    5.88
  14  -3  -2   68.36    5.65
 -10  -5   6  101.41    9.06
 -10  -5   6  119.41   13.33
  -5  -9   4  162.50   13.21
  -5  -9   4  150.67    5.08
  10  -5  -6  104.99    5.02
 -10   5   6  111.39    8.02
  10  -5  -6  109.54   12.52
  13  -5  -1    9.11    4.79
  13  -5  -1    5.13    6.40
 -13   5   1    0.00    4.04
   5  -9  -4  128.98    8.31
  -5   9   4  126.27    8.48
 -13  -5   1    9.69    5.25
 -13  -5   1    2.13    5.54
 -13  -5   1    2.83    4.27
 -10  -6   5  517.43   18.11
 -10  -6   5  495.40   16.73
   4 -10   1   58.67    6.35
  -4  10  -1   71.64    9.81
   4 -10   1   73.72    6.63
  -3  -2  10   41.65    5.36
   3   2 -10   34.03    4.73
  10  -6  -5  458.88   14.94
 -10   6   5  458.02   14.59
  10  -6  -5  482.48   20.02
  -4 -10  -1   75.39   12.00
   4  10   1   71.99   12.34
   3  -2 -10   43.44    6.35
  -3   2  10   48.22    6.52
  -5  -4   9   11.65    5.42
  -5  -4   9    8.19    5.71
   0  10  -3  336.59   15.92
   0 -10   3  336.71   15.52
   0 -10   3  324.65    9.81
 -12  -2   6   15.75   10.33
   4   1 -10   68.70    5.13
  -4  -1  10   74.59    6.40
   5  -4  -9   20.54    6.52
  -5   4   9   22.55    6.35
 -12   2   6   18.46    6.75
  12  -2  -6   39.00    6.69
  12  -2  -6   26.19    2.83
   0 -10  -3  316.23   12.69
   0  10   3  348.71   12.98
   4  -1 -10   63.28   10.73
  -4   1  10   77.41    6.69
   4  -8   6    7.21    5.08
   4  -8   6    3.06    3.40
  11  -7  -1  137.35    9.63
 -11   7   1  160.08    6.81
  11  -7  -1  144.62    7.50
 -11  -7   1  144.56    8.54
  -4  -8  -6   -7.10    5.60
   4   8   6    5.08    9.06
   6  -5   8   18.46    1.44
   6  -5   8   36.05    1.10
  -1 -10   3  255.37   10.44
  -1 -10   3  296.27   12.06
   1  10  -3  264.08   10.84
  -6  -5  -8  104.76    5.71
   6   5   8  104.06    6.11
  -1  10   3  278.33   11.65
   1 -10  -3  259.58   11.65
  -7   1  -9  157.54    9.29
   7   1   9  138.16    3.75
  -7  -1  -9  147.44    9.11
  -7  -1  -9  128.23    3.75
  -7   9  -2  355.40   12.92
   7  -9   2  329.09   11.59
   7  -9   2  323.84   10.04
   1 -10   3    9.86    5.60
  -1  10  -3   20.31    5.36
   1 -10   3   18.46    4.85
  -7  -9  -2  350.44   12.86
   7   9   2  358.51   18.40
   1  10   3    7.79    6.86
  -1 -10  -3   21.11    6.75
 -13   5  -1  281.27    7.33
  13  -5   1  311.38   10.73
  13  -4   3   12.92    5.94
 -13   4  -3   13.27    8.77
 -13  -5  -1  285.43    9.75
 -13  -5  -1  304.00    8.42
  -2   5  -9   14.02    4.04
   2  -5   9    3.92    3.00
   2  -5   9    8.08    4.85
 -13  -4  -3   10.44    4.73
 -13  -4  -3    9.46    5.77
  -5  -7   7   24.92    6.35
  -5  -7   7   20.71    5.88
   2   5   9    8.08    5.13
  -2  -5  -9    7.85    5.02
   5  -7  -7   18.69    6.75
  -5   7   7   31.09    6.75
   4  -6   8   15.40    2.65
  -4   6  -8   17.36    4.96
   4  -6   8   16.67    2.83
 -11  -4   6  143.69   14.59
 -11  -4   6  157.31   14.02
  11  -4  -6  158.29    7.50
 -11   4   6  148.42    8.83
  11  -4  -6  136.25    8.94
 -11   7  -1   68.53    4.44
  11  -7   1   78.91   10.15
  11  -7   1   78.91    6.63
 -11  -7  -1   79.26    6.58
   4   6   8   23.48    5.42
  -4  -6  -8   21.92    5.19
 -12   0  -6   65.82    7.04
   5  -9   4   14.19    5.42
  -5   9  -4    1.10    6.11
   5  -9   4    2.54    3.92
 -12  -6   2  111.56    7.61
 -12  -6   2   84.45    4.61
  12  -6  -2   88.89    6.23
 -12   6   2   85.78    6.29
  12  -6  -2   95.53    9.11
  -3  -9   5  111.04    7.27
  -3  -9   5  108.68    7.38
  -5  -9  -4    8.77    6.17
   5   9   4   15.40    6.23
 -12  -4   5   65.07    7.33
 -12  -4   5   46.84    7.44
   3  -9  -5  115.31   13.09
  -3   9   5  134.00   13.04
  -8  -4   8   54.80    7.21
  -8  -4   8   44.42    7.27
  12  -4  -5   49.96    6.58
  12  -4  -5   45.86    6.40
 -12   4   5   52.61    6.63
 -13   3  -4    6.81    5.54
 -11  -6   4   75.16   11.83
 -11  -6   4   66.22   12.23
 -13  -3  -4    7.56    5.25
 -13  -3  -4    4.27    4.61
 -13  -3  -4    2.71    3.06
  11  -6  -4   66.63    5.25
  11  -6  -4   75.45    6.58
 -11   6   4   70.43    6.81
  -8   4   8   68.41    7.96
   8  -4  -8   48.46    7.56
 -10   3  -7    9.34    6.35
 -13  -2   5   16.90    6.06
  13  -2  -5   15.17    5.54
 -13   2   5   -0.06    5.71
  13  -2  -5    0.12    2.77
 -10  -3  -7   18.00    6.81
 -10  -3  -7    8.65    2.65
  10   3   7    6.75    2.71
   0  -3  10   35.25    6.35
   0   3 -10   30.46    6.11
 -12  -5   4    6.35    6.29
 -12  -5   4    6.81   10.21
  -9  -6   6   37.15    7.33
  -9  -6   6   35.42    7.50
 -12   5   4    1.21    5.48
  12  -5  -4   10.56    5.19
  12  -5  -4    2.94    4.04
   0  -3 -10   30.05    5.60
   0   3  10   38.48    5.60
 -14   3  -2   71.76    3.29
 -14   3  -2   90.39    9.75
  -8  -8   4    4.33    6.52
  -8  -8   4    3.11    2.02
   9  -6  -6   30.11    6.81
  -9   6   6   31.67    6.81
   9  -6  -6   41.94    4.79
 -14  -3  -2   76.43    7.56
 -14  -3  -2   86.01    5.54
   8  -8  -4   11.65    9.17
   8  -8  -4    5.13    8.19
  -8   8   4    3.63    5.83
  -1  -3  10   19.32    4.21
   1   3 -10   13.27    3.40
  -3  -5   9   14.42    7.85
  -3  -5   9   20.88    5.08
   1  -3 -10   16.44    8.36
  -1   3  10   11.94    5.48
 -11  -2   7   -2.42    6.06
 -11   2   7   -2.65    6.23
  11  -2  -7    2.37    6.63
  11  -2  -7    3.17    2.42
  -2 -10   3  416.08   13.27
  -2 -10   3  424.27   11.02
   2  10  -3  413.26   13.90
  -3   5   9   20.48    6.46
   3  -5  -9   26.02    9.92
  -4   0 -10   -0.23    5.54
  -4   0 -10    1.50    3.00
   4   0  10    3.17    4.67
  -6   3  -9    4.73    5.48
   2 -10  -3  424.97   14.83
  -2  10   3  405.70   14.71
   6   3   9    3.69    3.58
  -6  -3  -9    7.61    3.40
 -15   0   0  109.66    5.25
 -15   0   0  111.33    5.31
 -15   0   0  100.95    5.13
 -13   0  -5   20.94    9.40
 -14   0   4  208.42    9.17
  -3   2 -10   22.21    5.42
   3  -2  10   27.05    4.90
 -12   1  -6   65.01    7.15
 -12  -1  -6   75.51    7.56
  -3  -2 -10   28.78    4.33
   3   2  10   35.36    6.75
  -7   7  -6    4.79    5.54
   7  -7   6    2.25    3.23
   7  -7   6   18.23    9.23
  -7  -7  -6   11.25    5.08
   7   7   6    8.25    5.19
 -14   2  -3    2.94    1.73
 -14   2  -3    8.94    5.02
 -14   2  -3    4.27    1.56
  -2  10  -3   21.75    5.60
   2 -10   3   34.55    8.25
   2 -10   3   29.19    5.60
 -14  -2  -3    4.85    7.38
 -14  -2  -3    2.37    2.88
 -14  -2  -3    6.98    4.38
   3  -9   5   60.92    9.23
   3  -9   5   61.95    5.13
  -2 -10  -3   18.69    6.81
   2  10   3   25.61    7.27
  -3  -9  -5   68.53   11.71
   3   9   5   86.47    7.96
   8   0  -9    4.79    6.11
  -8   0   9    8.71    6.17
   8   0  -9    1.73    2.19
  -1   3 -10   18.40    4.33
   1  -3  10   24.11    3.69
   1  -3  10   28.78    3.92
  -9   2  -8   27.46    6.52
 -15   0   1    0.12    3.11
 -15   0   1    7.79    3.92
 -15   0   1   -0.69    3.98
   9   2   8   28.32    2.19
  -9  -2  -8   47.13   11.65
  -9  -2  -8   24.92    3.46
  -9  -3   8   81.74    8.02
   1   3  10   33.69    8.08
  -1  -3 -10   22.32    5.13
 -13  -5   2  145.60    4.96
 -13  -5   2  165.15    9.52
 -13  -5   2  155.75    8.42
  13  -5  -2  160.13   10.73
  13  -5  -2  165.44    7.38
 -13   5   2  166.71   10.73
   9  -3  -8   90.97    8.83
  -9   3   8  103.08    8.31
  -7   6  -7  137.98    7.90
   7  -6   7  129.96    8.54
 -10   0   8    9.06    6.63
  -4 -10   2   55.26    7.33
  -4 -10   2   48.97    4.79
   4  10  -2   41.24    7.44
   4 -10  -2   57.40    6.86
   4 -10  -2   40.15    7.33
  -4  10   2   46.15    6.98
   7   6   7  146.92    7.21
  -7  -6  -7  142.19    6.81
  -5  -8   6  217.07   13.67
  -5  -8   6  192.73    6.75
   2   3 -10   32.07    3.40
  -2  -3  10   35.25    7.73
  12  -6   2    3.52    2.54
  12  -6   2   11.54    5.94
 -12   6  -2    6.46    4.15
  -4   1 -10    9.40    8.83
   4  -1  10   15.46    4.27
   4   1  10   19.04    5.36
  -4  -1 -10    9.69    3.75
  -4  -1 -10   14.42    6.23
  -5   8   6  226.07   10.79
   5  -8  -6  226.82   11.31
 -12  -6  -2   12.23    4.85
  11  -5   5   34.90    7.10
 -11   5  -5   32.02    6.63
  -5  -6   8   61.78   10.04
  -5  -6   8   59.59   10.38
  -2   3  10   53.88    9.58
   2  -3 -10   45.28    6.29
 -11  -7   2    7.27    6.11
 -15   1   0   70.89    4.90
 -15   1   0   68.24    4.61
 -15   1   0   70.14    4.44
 -15  -1   0   70.43    4.27
 -15  -1   0   59.65    6.92
 -15  -1   0   59.30    7.04
 -11   7   2  -14.71    7.44
  11  -7  -2    9.29    4.85
  11  -7  -2    8.13    4.73
 -13   1  -5   -6.11    8.94
 -14  -1   4   12.00    5.71
 -13  -1  -5   -0.35    1.50
 -13  -1  -5   -0.92    0.98
 -13  -1  -5   -0.35    8.77
 -11  -5  -5   34.44    4.33
  11   5   5   31.96    4.61
 -14   1   4   17.07    8.83
   5  -6  -8   72.05    7.73
  -5   6   8   64.20    7.56
  -4  -2  10    7.15    5.13
   4   2 -10    2.83    2.37
 -11   0  -7   -2.94    6.35
  -9  -8   3    0.40    2.37
  -9  -8   3    0.98    6.52
   5  -4   9    0.40    1.44
   5  -4   9   -0.40    2.31
  -5   4  -9   -9.75    7.79
   4  -2 -10   -2.94    8.83
  -4   2  10    4.04    8.94
  -9   8   3   -5.31    8.42
   9  -8  -3    1.73    5.31
   9  -8  -3   -0.06    4.85
   4 -10   2   14.13    5.42
   4 -10   2   11.48    5.19
  -4  10  -2   15.34    5.02
  -4 -10  -2   16.15    6.81
   4  10   2    6.81    7.10
   5   4   9    0.06    4.04
  -5  -4  -9   -2.42    3.98
  -7  -5   8    4.85    9.52
  -7  -5   8   11.02    6.40
   5   0 -10    2.88    2.83
   5   0 -10   11.65    5.60
  -5   0  10   -1.21    5.48
   5  -7   7    6.52    3.98
   5  -7   7    1.73    2.54
  -5   7  -7   -4.96    5.02
   5  -7   7   -0.63    5.42
   5 -10   0   16.50    5.48
   5 -10   0   17.94    5.94
  -5  10   0    6.17    5.54
   5  10   0   18.98    7.10
  -5 -10   0   12.75    7.04
  -7  -8   5    1.67    2.94
  -7  -8   5   -5.83    9.34
  -7   5   8   10.61    6.40
   7  -5  -8    7.79    6.81
  -5  -7  -7    0.69    5.13
   5   7   7    8.60    8.36
   7  -8  -5    9.92    6.35
  -7   8   5    2.88    6.00
 -10   6  -5   74.36    7.44
  10  -6   5   59.47    7.50
  -8  -1   9  192.21    9.69
   8  -1  -9  182.40   10.15
  -8   1   9  188.98    9.81
 -15   1   1   66.51    4.96
 -15   1   1   64.72    4.44
 -15  -1   1   70.03    5.25
 -15  -1   1   66.16    5.25
 -15  -1   1   65.76    3.92
  10   6   5   53.65    5.54
 -10  -6  -5   62.01    5.31
 -15   0  -1    4.38    3.00
 -15   0  -1   -4.73    4.96
 -15   0  -1    3.46    3.98
   8  -9   0   73.20    6.06
   8  -9   0   68.76   10.33
  -8   9   0   69.22    6.06
  -9  -5   7   50.30    7.10
  -9  -5   7   38.71    7.50
  -8  -9   0   71.01    7.67
   8   9   0   70.55   12.40
 -10  -1   8   13.21    6.75
  -9   5   7   33.05    6.86
   9  -5  -7   46.26    7.33
  10  -1  -8   10.90    6.75
 -10   1   8   21.86   10.50
  -3   5  -9    9.23    4.33
   3  -5   9   -0.69    4.15
   3  -5   9    1.38    4.33
  -7   2  -9  113.35    8.08
  14  -4   0   15.29    3.52
 -14   4   0   22.79    6.40
  14  -4   0   16.38    5.42
 -14  -4   0   13.90    5.36
 -14  -4   0   19.15    5.19
 -14  -4   0   15.40    4.90
  -7  -2  -9  120.68    9.29
  -7  -2  -9  110.18    4.44
   7   2   9  109.72    6.23
 -10  -4   7   34.32    7.38
 -10  -4   7   35.25    7.38
  -3  -5  -9   -5.77    7.21
   3   5   9    5.42    4.85
  10  -4  -7   38.82    7.67
 -10   4   7   50.59   11.59
  10  -4  -7   50.13    3.75
  -9  -7   5   -7.96    6.69
  -9  -7   5  -16.96    7.04
   9  -7  -5    5.88    7.27
  -9   7   5    1.67    5.94
   9  -7  -5    2.65    6.06
   8  -8   4   67.72    4.10
   8  -8   4   75.74    7.27
  -8   8  -4   67.03    3.86
 -10   5  -6    0.81    9.58
   8   8   4   81.97    7.15
  -8  -8  -4   65.36   10.50
 -10  -5  -6    4.15    3.75
  10   5   6    1.04    3.81
 -11   1  -7  246.43   11.54
 -11  -1  -7  262.24   11.59
  -5 -10   1  153.10   14.65
   5  10  -1  151.02    9.63
  -5  10   1  163.42    8.48
   5 -10  -1  143.40    8.48
   5 -10  -1  155.17    8.54
 -10  -7   4   89.35    8.13
  14  -4  -1    7.10    6.35
  14  -4  -1    7.56    4.85
 -14   4   1   -2.42    4.38
 -14  -4   1    1.33    2.71
 -14  -4   1    4.04    4.90
 -14  -4   1    0.87    8.19
 -10   7   4   59.53   10.61
  10  -7  -4   76.78    5.71
  10  -7  -4   77.87   10.50
   3  10  -3  511.38   16.38
  -3 -10   3  537.80   12.69
  -3 -10   3  529.14   16.38
  -5  -1  10   29.42    5.94
   5   1 -10   18.69    2.54
   5  -1 -10   27.75    6.40
  -5   1  10   21.06    6.17
  -2   3 -10    1.50    4.21
   2  -3  10    2.19    3.06
   2  -3  10   -1.33    4.79
   3 -10  -3  516.28   17.48
  -3  10   3  542.35   16.90
 -13   5  -2   24.86    2.65
  13  -5   2   19.21    2.37
  13  -5   2   29.53    9.63
 -13   5  -2   17.82    5.83
   8   9  -1  180.32   10.15
  -8  -9   1  152.40    9.46
   8  -9  -1  152.40    8.13
   8  -9  -1  151.02   11.13
  -8   9   1  144.90    7.73
  -7  -3   9   11.83    6.06
  10  -8   0  203.40    7.50
  10  -8   0  206.57    9.17
 -10   8   0  188.00    7.61
 -10  -8   0  231.26   14.77
  -2  -3 -10   -2.37    4.44
   2   3  10    0.52    4.44
 -13  -5  -2   33.98    7.33
 -13  -5  -2   24.69    4.85
  -7   3   9   13.09    6.75
   7  -3  -9   11.54    6.63
 -14  -3   3  279.95   15.69
 -14  -3   3  290.79   15.75
 -14   3   3  282.37   10.09
  14  -3  -3  277.29   10.04
  14  -3  -3  272.10   11.83
  11  -6   4   59.99   11.13
 -11   6  -4   50.42    7.15
 -11   7  -2   82.89    4.27
  11  -7   2   86.59    7.38
  -5  10  -1  198.96    8.54
   5 -10   1  194.28    9.06
   5 -10   1  192.61    8.60
 -11  -6  -4   34.44    5.02
  11   6   4   36.17    5.36
 -15   1  -1   21.86    4.85
 -15   1  -1   27.98    5.31
 -15   1  -1   12.34    4.61
 -15  -1  -1   18.40    5.54
 -15  -1  -1   26.13    4.21
 -15  -1  -1   22.50    3.58
  -5 -10  -1  217.70   10.79
   5  10   1  196.42   11.13
 -11  -7  -2   90.97    6.86
  -4  -9   5   71.18    4.15
  -4  -9   5   73.09    7.04
  -7  -9   3   18.52    4.85
  -7  -9   3   -7.61   10.50
  -7   9   3   -1.67    5.77
   7  -9  -3   15.52    5.77
   7  -9  -3   17.42    9.00
  -4   9   5   70.78    7.73
   4  -9  -5   65.07    7.79
   0  -8   7   69.74    8.36
   0  -8   7   72.05    7.85
 -13  -4   4  207.49   10.73
 -13  -4   4  246.60   10.56
  -8   9  -1   51.57    8.25
   8  -9   1   64.38    6.98
   8  -9   1   65.70    5.36
   3 -10   3   24.11    5.36
  -3  10  -3   21.92    8.13
   3 -10   3   15.69    5.48
  13  -4  -4  233.62    7.67
  13  -4  -4  220.82    9.69
 -13   4   4  221.16   13.56
   0   8   7   47.59   11.65
   0  -8  -7   59.65    7.38
  -8  -9  -1   81.11   11.42
   8   9   1   65.99    7.90
   5  -8   6    5.94    8.77
   5  -8   6    2.65    4.96
 -12   5  -4   18.86    6.17
  12  -5   4   21.92   10.09
   3  10   3   25.09   11.08
  -3 -10  -3   16.04    7.10
  -4  -5   9   -1.67    5.25
  -4  -5   9    7.27    5.19
 -12  -5  -4    3.86    3.98
   0  -7   8   12.29    7.04
   0  -7   8   17.59    4.38
   9  -8   3   41.71    6.98
  -9   8  -3   38.13    5.54
   9  -8   3   36.75    3.75
  -1  -8   7   -2.19    4.56
  -1  -8   7    7.56    5.88
  10  -8  -1    6.23    5.25
  10  -8  -1   11.02    4.67
 -10   8   1   -2.60    4.67
 -10  -8   1    3.81    6.11
   5   8   6   16.32    6.06
  -5  -8  -6   13.21    5.65
   3   3 -10   39.17    4.79
  -3  -3  10   48.34    5.48
 -15   0   2   -7.79    4.56
   4  -5  -9   -1.04    6.23
  -4   5   9   -2.31    9.75
  -9  -8  -3   39.92    6.17
   9   8   3   41.76    6.46
 -12   2  -6   27.46    6.40
  -3   3  10   54.92    6.75
   3  -3 -10   54.74    6.69
   0  -7  -8   21.98    6.35
   0   7   8   10.96   10.09
   1  -8  -7    2.48    9.52
  -1   8   7    6.75    6.29
 -12  -2  -6    2.94    2.65
 -12  -2  -6   18.46    6.40
 -12  -2  -6    6.29    2.60
 -12  -3   6   19.73   10.21
 -12  -3   6    5.54    6.98
  -6  -9   4   17.25    6.52
  -6  -9   4   16.21    3.11
 -12   3   6   16.73    6.29
  12  -3  -6   10.15    3.23
  12  -3  -6   19.67    6.46
 -14   4  -1   -2.13    5.02
  14  -4   1    7.67    5.60
 -14   4  -1    2.42    2.94
 -14  -4  -1    7.15    7.15
 -14  -4  -1    2.88    3.81
 -14  -4  -1    9.75    6.63
  -6  -4   9   12.63    6.00
  -6  -4   9   20.02    5.94
  -1  -7   8   12.34    7.61
  -1  -7   8   10.84    4.56
   6  -9  -4    6.00    6.29
  -6   9   4   13.90    6.29
  -6   4   9   14.83    6.58
   6  -4  -9   14.48    6.75
  -1   7   8   19.61    6.40
   1  -7  -8   11.13    6.35
   9  -6   6    5.71    9.81
  -9   6  -6    4.56    6.11
   9   6   6    4.50    6.92
  -9  -6  -6   -1.10    4.38
   1  -8   7   25.61    7.33
   1  -8   7   19.04    4.61
 -12   4  -5    2.02    6.06
 -11   4  -6   -3.69    6.35
 -12  -4  -5    5.88    3.35
 -12  -4  -5    3.98    5.88
 -11  -4  -6    2.94    3.23
  11   4   6    1.96    3.40
   1   8   7   28.55    6.75
  -1  -8  -7   29.30   10.50
 -10   8  -1   16.79    4.15
  10  -8   1    8.02    9.46
  10  -8   1   10.90    6.17
  -5   6  -8   65.93    6.23
   5  -6   8   50.36    2.83
  10   8   1   14.83    6.52
 -10  -8  -1   29.13    9.52
   7  -8   5   17.31    6.35
   7  -8   5   24.46    3.29
   1  -7   8   18.34    4.10
   1  -7   8    4.21    6.35
  -8   4  -8   25.04    6.29
  -5  -6  -8   71.70    6.06
   5   6   8   77.24    9.75
  -7  -8  -5   24.69    5.94
   7   8   5   29.07    9.69
  -8  -4  -8   26.71    3.81
   8   4   8   29.07    6.35
 -14   0  -4  226.64    9.81
   1   7   8   17.54    6.06
  -1  -7  -8    8.36    6.00
   4  -2  10   25.04    2.88
   4  -2  10   30.00    2.83
   4  -9   5  104.70    7.04
   4  -9   5   92.99    5.60
 -12  -6   3  278.04   11.94
 -12  -6   3  262.93   11.65
  -4  -2 -10   38.01    4.15
   4   2  10   36.23    6.52
  12  -6  -3  263.74   12.46
  12  -6  -3  251.51   13.73
 -12   6   3  266.10   13.96
 -15   2   0  116.47    5.48
 -15   2   0  126.62    6.35
 -15  -2   0  124.02    6.00
 -15  -2   0  104.12    8.48
 -15  -2   0  109.89    5.19
   7  -9   3    9.75    5.83
   7  -9   3    6.75    4.04
  -7   9  -3   -0.06    3.86
 -13   2  -5   84.80   11.59
 -14  -2   4   15.00    5.88
 -14  -2   4   12.40    6.11
 -15  -1   2   67.43    5.83
 -15  -1   2   43.67    5.65
 -15  -1   2   49.32    3.29
 -15   1   2   51.40    5.48
 -13  -2  -5   59.47    4.21
 -13  -2  -5   88.60   10.96
  14  -2  -4    2.54    4.79
 -14   2   4    0.06    5.31
  -4  -9  -5  118.89    8.25
   4   9   5  114.39   12.92
  -6  -7   7   17.82    6.40
  -6  -7   7   -2.25    5.94
   7   9   3    5.83    6.35
  -7  -9  -3    6.63    6.29
   6  -7  -7    6.06   10.33
  -6   7   7   -7.33    6.69
  -2  -8   7   11.71    5.19
  -2  -8   7   15.34    5.54
   2  -8  -7   17.77    6.63
  -2   8   7   18.52    6.92
  -8  -6   7  142.08   13.73
  -8  -6   7  149.98    9.58
  -8  -2   9   28.27    6.81
  -2  -7   8   93.16    9.92
  -2  -7   8   99.51    6.40
  -8   2   9   31.90    6.81
   8  -2  -9   14.54    7.04
  -8  -7   6   19.15    6.81
  -8  -7   6    3.75   10.67
 -15   2   1  141.85    9.29
  -8   6   7  127.43    9.29
   8  -6  -7  146.46    9.58
 -15  -2   1  136.89    9.98
 -15  -2   1  148.71    6.86
 -15  -2   1  133.43    4.79
 -13  -3   5   26.13    6.81
 -13  -3   5   19.44    6.75
  -2   7   8  119.52    8.77
   2  -7  -8  112.89    8.31
  -8   7   6   14.42    6.69
   8  -7  -6   19.84    6.75
 -13   3   5   25.38    6.46
  13  -3  -5   29.53    6.58
  13  -3  -5   31.90    5.83
 -10  -2   8   67.61    7.85
  10  -2  -8   57.92    4.67
  10  -2  -8   44.07    8.13
 -10   2   8   67.09   12.63
   5   0  10    9.00    4.27
  -5   0 -10    3.46    6.06
 -14  -4   2  100.20    7.10
 -14  -4   2   91.72    7.61
 -14   4   2   92.64    6.52
  14  -4  -2   91.32    6.23
  14  -4  -2   95.70    6.23
   6  -9   4    5.48    5.60
  -6   9  -4   -5.65    3.86
   6  -9   4    3.52    3.75
 -11  -3   7  350.49   14.02
  -9   7  -5    8.36    6.23
   9  -7   5    7.27    6.35
   9  -7   5    4.90    1.38
  11  -3  -7  343.40    7.79
 -11   3   7  345.48   13.33
  11  -3  -7  311.61   13.38
 -14   1  -4   -3.35    5.48
 -14  -1  -4    3.23    5.25
 -14  -1  -4    0.46    1.85
 -14  -1  -4    4.67    2.83
  -6  -9  -4   23.94    6.17
   6   9   4  -13.79   10.27
 -10   7  -4  121.54    4.61
  10  -7   4  175.48   13.67
  -9  -7  -5   13.33    5.02
   9   7   5    4.33    5.25
  10   7   4  201.78   12.52
 -10  -7  -4  178.02    8.02
  -5 -10   2   20.31    4.21
   5  10  -2   24.46   11.36
  -5 -10   2   18.29    6.86
   5 -10  -2   31.50    6.69
   5 -10  -2   17.19    9.81
  -5  10   2   14.54    6.29
  -8  -9   2   97.26    8.36
   3  -3  10   18.81    3.11
  -3   3 -10   26.02    5.02
   3  -3  10   13.21    4.67
 -15   0  -2  201.72    8.13
 -15   0  -2  181.82    5.65
 -15   0  -2  173.11    5.36
   8  -9  -2  100.37    7.27
  -8   9   2   95.12   10.61
   8  -9  -2   78.57    7.10
  -7   5  -8   23.77    6.11
 -11   2  -7   77.64    8.13
  -3  -3 -10   24.00    4.67
   3   3  10   28.61    4.79
 -13  -5   3   40.67    7.56
 -13  -5   3   54.86    7.10
 -13   5   3   36.75    5.65
  13  -5  -3   34.15    5.83
  13  -5  -3   35.42    5.08
   2  -8   7   -1.67    3.92
   2  -8   7    8.77    7.38
   7   5   8   17.13    7.33
  -7  -5  -8   20.65    4.33
   0 -10   4    4.15    4.56
   0 -10   4    2.02    5.25
   0  10  -4    2.25    5.54
  -5  -2  10   19.90    5.88
   5   2 -10   17.71    2.13
 -14   3  -3   36.46    6.11
  -5   2  10   35.88    6.46
   5  -2 -10   14.54    6.52
 -14  -3  -3   32.53    3.86
 -14  -3  -3   28.90    4.04
 -14  -3  -3   37.32    5.42
   0 -10  -4   -4.50    6.92
   0  10   4    7.79    6.52
  -2  -8  -7    6.17    6.17
   2   8   7   14.94    6.29
  -8   0  -9  -19.27    6.98
   4  -5   9   12.40    2.60
  -4   5  -9   26.30    4.96
  -9   3  -8    8.77    6.23
  -2   7  -8   54.05    5.25
   2  -7   8   57.57    6.69
   2  -7   8   37.96    4.38
 -15   2  -1   55.55    5.48
 -15   2  -1   49.21    3.81
 -15   2  -1   45.51    3.52
   4   5   9   23.82    5.19
  -4  -5  -9    6.40    4.96
   9   3   8   11.13    4.38
  -9  -3  -8    8.25    2.83
  -9  -3  -8   11.59    7.50
 -15  -2  -1   41.13    4.27
 -15  -2  -1   40.96    6.92
 -15  -2  -1   45.51    4.44
  -1 -10   4   31.90    6.11
  -1 -10   4   33.40    4.79
   1  10  -4   26.42    6.35
   4  10  -3  172.77   10.15
  -4 -10   3  161.23   14.65
  -4 -10   3  179.17    9.34
   2   7   8   65.30    6.86
  -2  -7  -8   52.32   10.61
   4 -10  -3  154.13   14.25
  -4  10   3  163.08    9.63
  -1  10   4   33.80    7.33
   1 -10  -4   25.21   12.06
 -11  -7   3   22.09    6.40
 -11  -7   3    7.15    1.85
   5  -1  10   27.75    3.92
  -5   1 -10   25.96    6.17
 -10  -8   2  165.90    9.63
   5 -10   2    8.77    5.77
  -5  10  -2   -0.52    7.79
   5 -10   2    1.85    4.79
  10  -8  -2  151.13    7.73
 -10   8   2  137.92    7.79
  10  -8  -2  155.23    7.56
  -5  -1 -10   32.30   10.79
   5   1  10   28.90    3.52
  -5  -1 -10   31.09    3.63
  11  -7  -3   15.81    7.44
  11  -7  -3   14.88    5.48
 -11   7   3   17.31    5.54
   5  10   2    7.21    6.92
  -5 -10  -2    0.17    6.75
  -1  10  -4   31.78    9.00
   1 -10   4   34.84    8.02
   1 -10   4   16.84    8.71
  -9   5  -7    5.08    5.94
  -1 -10  -4   31.67   11.19
   1  10   4   14.88    7.27
   9   5   7    8.31    4.04
  -9  -5  -7    0.58    3.92
  -6  -8   6  157.08    8.88
  -6  -8   6  128.23    3.81
 -15   1  -2    6.23    2.54
 -15   1  -2   15.06    4.85
 -15   1  -2    3.29    4.21
 -15  -1  -2    8.94    3.06
 -15  -1  -2   10.56    3.17
 -15  -1  -2   14.59    4.67
  -6  -6   8   25.90    9.34
  -6  -6   8    1.90    6.11
   4   3 -10   16.61    3.63
  -4  -3  10   10.67    5.31
 -10   0  -8  410.66   15.17
   8  -9   2   79.14    8.25
   8  -9   2   96.45    7.44
  -8   9  -2   73.95    5.36
  -6   8   6  165.96    9.52
   6  -8  -6  145.08    9.81
  -4   3  10   32.94   10.15
   4  -3 -10   29.30   10.21
  -6   6   8   10.09    7.15
   6  -6  -8   12.29   10.73
  -8  -9  -2   88.14   12.40
   8   9   2   94.26    8.25
 -13   0   6  351.94   13.09
   6   0 -10   23.13    6.11
   6   0 -10    9.29    3.98
  -6   0  10    8.71    6.17
  -8   1  -9  115.72    8.65
  12  -6   3   21.23    2.94
  12  -6   3   33.00    6.63
 -12   6  -3   33.46    6.75
 -13   4  -4   71.64    7.27
  -8  -1  -9  134.87    9.75
   4 -10   3  114.91    7.04
  -4  10  -3  128.06    7.04
   4 -10   3  142.08    7.73
 -13  -4  -4   53.59    6.52
 -13  -4  -4   62.24    6.58
 -12  -6  -3   34.61    7.79
  -3  -8   7    1.10    5.19
  -3  -8   7    5.42    5.25
  -3  -8   7   -0.98    3.11
   4  10   3  140.00    9.58
  -4 -10  -3  135.91    9.58
 -10   4  -7    2.88    6.29
   0  -9   6  141.85    7.38
   0  -9   6  136.25    9.63
  10   4   7   -4.61    3.35
 -10  -4  -7    1.73    5.13
   3  -8  -7    0.12   10.56
  -3   8   7   15.57    6.69
   0  -4  10   46.38    4.73
   0  -4  10   59.30    4.96
   0   4 -10   58.55    4.38
  -3  -7   8   50.94    9.46
  -3  -7   8   43.26    5.77
  -7   3  -9   28.50    9.81
   0   9   6  160.83   14.54
   0  -9  -6  145.14    9.58
   0   4  10   61.20    6.63
   0  -4 -10   57.45    6.46
 -14   4  -2   74.53   10.04
  14  -4   2   79.03    7.27
  -7  -3  -9   23.42    3.63
   7   3   9   30.11    6.06
   3  -7  -8   55.38   11.71
  -3   7   8   49.15    7.73
 -14  -4  -2   73.38    5.36
 -14  -4  -2   73.61    5.60
 -14  -4  -2   69.51    5.19
  -6  10   0    3.75    5.54
   6 -10   0    3.35    5.48
   6 -10   0   12.46    5.77
  -1  -4  10    5.02    4.38
  -1  -4  10   11.31    4.44
   1   4 -10    8.88    5.13
  -6 -10   0    7.44    6.81
   6  10   0   -4.61   10.90
  -1  -9   6   12.69    5.36
  -1  -9   6   15.57    4.27
  -5  -9   5   57.22    7.50
  -5  -9   5   68.59    5.88
  -1   4  10   10.56    6.00
   1  -4 -10   35.76    9.11
  -6   4  -9   -3.35    8.54
  -2 -10   4   -6.86    5.71
  -2 -10   4    1.79    4.15
  -5   9   5   78.34    7.96
   5  -9  -5   69.16    8.19
  -1   9   6   16.67    7.15
   1  -9  -6   40.09    7.21
   6  -7   7    3.92    2.13
   6  -7   7    6.06    3.63
  -6   7  -7    4.73    8.65
   6  -7   7    9.63    9.00
 -12   0   7   -7.90    6.63
  -6  -4  -9    3.40    3.92
   6   4   9    2.13    6.46
  -2  10   4   -2.71    6.63
   2 -10  -4    6.63    6.92
 -15  -2   2   49.67    8.54
 -15  -2   2   28.50    5.71
  15  -2  -2   20.42    4.44
 -15   2   2   31.21    4.96
  10  -8   2    6.69    9.40
 -10   8  -2   -1.96    3.46
  10  -8   2    4.21    5.36
  -6  -7  -7    3.58    5.19
   6   7   7    6.11    5.42
  -5  -5   9   65.82    6.92
  -5  -5   9   52.49    6.81
  10   8   2   11.42    9.75
 -10  -8  -2    7.61    8.94
 -10   1  -8    6.17    6.63
 -10  -1  -8   -0.69    7.04
  -5   5   9   64.49    8.02
   5  -5  -9   56.53   11.65
   1  -9   6   65.13    5.88
   1  -9   6   79.78    8.83
   0  -6   9   -1.90    4.10
   0   6  -9   10.67    5.65
   0  -6   9    3.58    4.04
 -13  -1   6   18.63    7.10
 -13   1   6   24.11    6.63
  13  -1  -6   11.59    2.71
  -6  -1  10   -1.73    5.77
   6   1 -10    6.52    2.94
   1   9   6   68.18    8.36
  -1  -9  -6   80.47    8.25
   6  -1 -10    5.60    6.46
  -6   1  10    9.98    6.17
   0   6   9    0.58    9.34
   0  -6  -9   -4.04    5.71
   1  -4  10   84.39    4.79
   1  -4  10   82.66    4.73
  -1   4 -10   79.43    5.36
   1   6  -9   63.86    4.33
  -1  -6   9   63.22    5.48
  -1  -6   9   63.11    5.36
   2 -10   4    5.60    5.02
  -2  10  -4   12.17    5.19
   2 -10   4    4.44    5.02
  -9  -4   8  108.68    9.00
  -9  -4   8   99.16   13.27
   1   4  10  104.01   10.73
  -1  -4 -10  104.81    6.92
   2  10   4    6.06    6.92
  -2 -10  -4    1.44    6.86
   6  10  -1    3.92    7.50
  -6 -10   1   15.92    6.98
   6 -10  -1    9.81    9.52
   6 -10  -1    0.35    5.54
  -6  10   1   -1.62    5.77
  -9   4   8  100.37    9.11
   9  -4  -8  118.72   13.90
   1  -6  -9   51.80    7.21
  -1   6   9   94.60    7.61
 -15   0   3   -1.56    7.79
  -8   7  -6   15.75    6.29
   8  -7   6   24.80    6.58
  13  -5   3   -5.60    6.29
 -13   5  -3   21.92    9.06
 -14   2  -4   48.74    6.92
  -8  -7  -6   21.92    5.19
   8   7   6   14.42    8.65
 -13  -5  -3   10.73    4.33
 -13  -5  -3    9.81    5.08
  -2  -4  10   14.65    7.85
   2   4 -10   11.94    3.06
  -2  -4  10   19.61    7.33
 -14  -2  -4   35.07    4.50
 -14  -2  -4   41.30    3.17
 -14  -2  -4   50.30    6.35
   3  -8   7   18.75    3.92
   3  -8   7   25.09    8.54
  11  -7   3   32.65    6.63
 -11   7  -3   14.94    4.15
  11  -7   3   13.79    3.81
 -12  -1   7  169.13    9.81
  -9  -8   4   23.82    7.10
  -9  -8   4   13.50    2.88
   6 -10   1  647.17   17.71
  -6  10  -1  619.08   17.02
   6 -10   1  628.19   17.42
  12  -1  -7  160.13    9.98
 -12   1   7  158.23    9.69
   2  -4 -10   15.46    6.06
  -2   4  10   16.79    9.75
 -11  -5   6    7.50    7.15
 -11  -5   6   19.15    7.33
  -6 -10  -1  671.45   20.65
   6  10   1  653.05   20.88
  11   7   3   31.78    6.11
 -11  -7  -3   37.67    5.48
  -9   8   4   22.27    6.06
   9  -8  -4    4.67    6.06
   9  -8  -4    3.35    5.42
   3   8   7   16.15   10.15
  -3  -8  -7   19.21    6.17
  11  -5  -6    3.00    3.69
  11  -5  -6    0.46    6.23
 -11   5   6   -4.79    9.86
   1  -6   9    5.65    3.69
   1  -6   9    1.56    3.63
  -1   6  -9   -0.35    3.86
 -12   3  -6   65.30    7.61
  -2  -9   6   42.92    6.17
  -2  -9   6   45.11    4.44
 -12  -3  -6   52.90    3.35
 -12  -3  -6   55.26    7.73
 -11  -6   5  148.25   10.38
 -11  -6   5  136.89    9.86
   1   6   9    1.44    5.83
  -1  -6  -9   14.77    8.71
   2  -9  -6   39.63    7.67
  -2   9   6   63.11   12.34
  11  -6  -5  140.06    9.00
  11  -6  -5  128.00    8.54
 -11   6   5  128.64    8.83
   8  -6   7   36.57    6.98
  -8   6  -7   29.71    6.75
  -3   7  -8   96.28    6.46
   3  -7   8  103.66    6.75
  13  -6   0   47.99    6.52
  13  -6   0   46.15    4.61
 -13   6   0   47.24    4.61
   8   6   7   35.36    5.48
  -8  -6  -7   33.34    7.79
 -12  -5   5    1.27    6.92
 -12  -5   5    1.90    6.86
 -13  -6   0   39.05    6.35
 -13  -6   0   46.96    6.35
  -8  -5   8   15.98    7.04
  -8  -5   8   18.46   10.96
  -3  -7  -8   94.08    7.56
   3   7   8   95.24   11.31
 -12   5   5   -0.40    9.17
  12  -5  -5    1.73    3.86
  12  -5  -5    8.54    9.23
   8  -5  -8    0.40    7.21
  -8   5   8   11.13    6.92
  -9   0   9    7.90    6.58
   6  -8   6   69.28    4.04
   6  -8   6   76.78    7.27
   5  -9   5   21.06    6.35
   5  -9   5   26.94    6.11
  -5   9  -5   16.27    4.15
  -8  -8   5   -3.40    6.63
 -15  -1   3   30.46    6.06
 -15  -1   3   30.69    5.77
 -15   1   3   18.57    5.42
  -2  -6   9  116.70    6.98
  -2  -6   9  138.85   10.21
   8  -8  -5   -0.06    6.40
   8  -8  -5    6.63    5.60
  -8   8   5   14.25    6.46
   6   8   6   82.43    7.38
  -6  -8  -6   72.45   10.96
  -5  -9  -5   24.05    6.75
   5   9   5   29.19    6.92
   5  -2  10   23.25    3.35
   5  -2  10   22.90    3.17
  -5   2 -10   37.44    6.40
 -14   0   5    9.11    6.35
  -5  -2 -10   41.65    4.44
   5   2  10   41.99    4.15
   2  -6  -9  167.11   13.90
  -2   6   9  155.58    9.52
 -10  -6   6   -8.77    7.27
 -10  -6   6   -6.52    7.15
  -4   3 -10   15.69    5.08
   4  -3  10    7.44    2.48
   4  -3  10    8.71    3.81
  10  -6  -6   10.21    6.52
 -10   6   6    8.54    6.58
  10  -6  -6    5.65    4.33
   2  -9   6  220.76   11.25
   2  -9   6  214.07    8.83
  13  -6  -1  335.55   13.73
 -13   6   1  338.67   10.27
  13  -6  -1  326.15   11.42
 -13  -6   1  309.88    9.98
 -13  -6   1  345.42   12.11
  -4  -3 -10   15.86    6.81
   4   3  10   18.06    6.92
 -15   3   0  100.49    5.54
  15  -3   0   95.87    6.98
 -13   3  -5  129.33   12.81
 -15  -3   0   93.33    8.88
 -15  -3   0   93.16    6.06
 -15  -3   0   79.43    6.75
 -14  -3   4   -3.92    6.11
 -14  -3   4    3.00    6.11
  12  -7   0   22.27    6.11
 -12   7   0   25.67    4.50
  12  -7   0   28.50    4.50
  14  -3  -4    9.52    8.88
 -14   3   4    1.62    5.60
  14  -3  -4    1.15    3.75
 -13  -3  -5  100.60   11.59
 -13  -3  -5   86.18    4.21
   2   9   6  258.83   12.17
  -2  -9  -6  257.68   11.65
 -12  -7   0   26.65    6.11
 -15   2  -2   59.30    6.17
 -15   2  -2   46.61    4.79
 -15   2  -2   44.88    4.10
 -15  -2  -2   53.47    6.17
 -15  -2  -2   50.94    4.33
 -15  -2  -2   58.15    5.36
  -3 -10   4   -0.58    6.17
  -3 -10   4    5.83    6.17
   2  -4  10  136.42    7.50
  -2   4 -10  147.67    6.69
   2  -4  10  116.81    7.38
  -7  -4   9   -4.15    6.23
  -7  -4   9    9.75    6.40
  -3  10   4   -4.56    6.81
   3 -10  -4   -0.12    6.92
   2   4  10  163.77    8.08
  -2  -4 -10  188.57    7.96
  -8   2  -9   33.51   10.96
  -7   4   9   -2.37    6.75
   7  -4  -9   10.67    6.86
 -14  -4   3   28.90    6.69
 -14  -4   3   18.92    9.86
  14  -4  -3   20.42    5.83
  14  -4  -3   21.75    7.21
 -14   4   3   19.21    5.83
  -6   6  -8    9.46    5.60
  -8  -3   9    1.62    6.06
  -8  -2  -9   55.38    8.13
  -8  -2  -9   40.44    4.56
  -7  -9   4   16.27    3.00
  -7  -9   4   14.48    7.10
  -8   3   9   -5.13    6.75
   8  -3  -9   -1.50    6.98
  15  -3  -1    6.75    7.38
 -15   3   1    1.04    4.33
 -15  -3   1   11.94    4.85
 -15  -3   1    1.79    2.88
 -15  -3   1    7.79    5.02
  -9  -1   9  137.23    9.23
  -7   9   4   38.48   10.27
   7  -9  -4   21.17   10.09
   7  -9  -4    8.94    6.58
   9  -1  -9  110.81    3.46
   9  -1  -9  117.97   14.13
  -9   1   9  128.46    9.29
   6   6   8   26.71    8.19
  -6  -6  -8   13.96    7.90
 -10  -3   8    7.56   11.02
  12  -7  -1   71.99    8.71
 -12   7   1   73.14    6.00
  12  -7  -1   69.63   10.04
 -12  -7   1   71.01    7.50
  10  -3  -8    9.92    3.17
  10  -3  -8   11.88    7.15
 -10   3   8   15.23   11.08
  -4  -8   7   68.01   10.33
  -4  -8   7   52.84    5.36
  -4  -8   7   61.84    7.04
 -14  -1   5  374.55   18.46
 -14   1   5  373.68   13.21
  -4  -7   8   68.13    6.81
  -4  -7   8   73.20    7.15
   4  -8  -7   65.01    8.19
  -4   8   7   65.76   12.58
  13  -6   1   15.98    5.25
 -13   6  -1   19.09    5.60
  13  -6   1   17.02    6.11
 -13  -6  -1   23.19    4.44
 -13  -6  -1   15.92    5.54
   2  -6   9   16.15    3.69
   2  -6   9    8.60    5.36
  -2   6  -9   20.82    4.50
  -8  -9   3   36.92    5.31
  -8  -9   3   33.98    7.61
  -4   7   8   97.89   12.92
   4  -7  -8   78.51    8.42
   8  -9  -3   28.09    9.92
   8  -9  -3   42.34    6.46
  -8   9   3   37.50    6.63
  -5 -10   3   66.40    8.42
  -5 -10   3   83.47    7.27
  -9   9   0   36.00    5.54
   9  -9   0   32.71    5.48
   9  -9   0   38.48    6.58
   9   9   0   54.63    7.96
  -9  -9   0   30.40   11.59
   5 -10  -3   66.80    7.73
  -5  10   3   77.64   12.06
   2   6   9    9.06    5.94
  -2  -6  -9   19.50    5.83
   0 -11   0    7.85    5.77
   0 -11   0  -10.38    6.58
   0  11   0   15.75    6.46
  -3  -4  10   42.86    5.71
   3   4 -10   37.50    3.17
  -3  -4  10   48.46    6.00
  -3  10  -4   10.38    5.02
   3 -10   4    9.23    5.42
   3 -10   4    5.71    4.96
   3  -4 -10   41.53    6.98
  -3   4  10   38.42    7.21
 -10   2  -8   45.63    7.38
 -11   3  -7   -2.25    6.46
 -12  -4   6  137.06    9.75
 -12  -4   6  134.41    9.86
 -10  -2  -8   45.51    7.79
  -5   5  -9   27.23    5.65
   3  10   4    6.06    6.98
  -3 -10  -4    6.81    6.81
  12  -4  -6  123.97   13.67
  12  -4  -6  136.19    5.60
 -12   4   6  131.12    9.06
 -11  -3  -7    6.69    3.98
 -11  -3  -7    8.31   11.25
  -5  -3  10    2.19    5.60
  -7  -7   7    4.67    6.40
  -7  -7   7    9.00    6.86
   5   5   9   34.84    5.36
  -5  -5  -9   33.63    5.19
 -13  -2   6  117.85    9.11
  13  -2  -6  134.12    8.94
  13  -2  -6  105.51    5.88
 -13   2   6  117.04    8.71
  -5   3  10    0.98    6.52
   5  -3 -10    9.52    6.46
  -6  -2  10   23.13    6.06
   7  -7  -7  -10.04    6.81
  -7   7   7    3.92   10.61
  -3  -9   6   34.44    6.00
  -3  -9   6   29.59    6.00
   6  -2 -10  -10.67    6.35
  -6   2  10    8.31    6.17
  -6 -10   2   26.36    7.56
   6  10  -2   32.77    7.90
  -9   8  -4    0.87    2.65
   9  -8   4    3.46    2.77
   9  -8   4   14.88    6.40
   6 -10  -2   21.63    6.40
   6 -10  -2   31.44    6.98
  -6  10   2   25.38    6.69
 -10  -8   3   77.07    8.42
 -12   7  -1   14.94    3.86
  12  -7   1    6.98    6.35
  12  -7   1   17.71    3.75
  10  -8  -3   74.88    9.69
 -10   8   3   79.26    7.10
  10  -8  -3   68.13   10.79
   3  -9  -6   27.34    7.44
  -3   9   6   12.69    7.27
  -6   0 -10    7.90    6.35
   6   0  10    9.11    2.60
 -12  -7  -1   28.67    6.00
   1 -11   0    9.69    5.94
  -1  11   0    9.52    6.52
   1 -11   0    5.31    6.52
  -1 -11   0   34.90   10.96
   1  11   0   13.73    7.10
   9   8   4   -4.67    9.11
  -9  -8  -4   -4.38    5.65
 -15   3  -1    4.73    3.29
 -15   3  -1   -0.40    7.73
 -15  -3  -1    1.90    3.98
 -15  -3  -1   -3.29    6.29
 -15  -3  -1    3.69    5.83
 -12  -6   4   67.26    8.94
 -12  -6   4   81.34    8.48
  -9   9   1  179.63    8.36
   9  -9  -1  176.80   12.06
   9  -9  -1  181.94    8.88
  -9  -9   1  195.84   10.56
  12  -6  -4   99.10   10.67
  12  -6  -4   69.22    5.65
 -12   6   4   66.16    6.98
 -14   5   0  223.76    7.67
  14  -5   0  241.76   14.65
  14  -5   0  233.34    7.38
 -15   0  -3    8.31    5.13
 -15   0  -3   -0.17    2.13
 -15   0  -3    2.19    2.02
 -14  -5   0  231.61    9.58
 -14  -5   0  227.39    9.58
 -14  -5   0  260.79   10.27
 -10  -5   7  107.18    9.63
 -10  -5   7  122.64    9.75
 -11   0   8   51.97   12.06
 -10   5   7  102.16    8.94
  10  -5  -7   93.45    9.06
  10  -5  -7  111.97    7.67
  -3  -6   9  140.87   11.48
  -3  -6   9  142.60    7.79
   3  -6  -9  154.02    9.63
  -3   6   9  162.61    9.92
 -12  -2   7   20.54    7.04
   5 -10   3  153.10    7.44
   5 -10   3  152.52    8.54
  -5  10  -3  160.88    7.27
  12  -2  -7    7.21   11.13
 -12   2   7   11.42    7.10
  12  -2  -7   13.44    2.60
 -10  -7   5   35.13    7.90
 -10  -7   5   43.21    8.19
   0 -11   1   91.89   12.63
   0  11  -1   98.58   12.63
   0 -11   1  100.95    6.98
   0  11   1   93.97    8.88
   0 -11  -1   84.74    8.77
   5  10   3  173.29   10.44
  -5 -10  -3  176.75   10.15
  10  -7  -5   53.76    8.42
  10  -7  -5   50.24    7.21
 -10   7   5   43.67    7.21
   6 -10   2   -8.94    6.00
  -6  10  -2    4.38    4.85
   6 -10   2   10.27    4.73
 -14   5   1   26.65    4.79
  14  -5  -1   26.07    7.50
  14  -5  -1   45.28    5.88
 -14  -5   1   30.05    6.23
 -14  -5   1   41.82    6.81
 -14  -5   1   27.23    3.23
  -9   9  -1   45.92    7.85
   9  -9   1   40.96    6.86
   9  -9   1   35.30    5.19
   6  10   2    6.23    6.98
  -6 -10  -2    6.86    6.81
   9   9   1   57.17   11.94
  -9  -9  -1   30.05    7.21
   8  -8   5   26.30    6.63
   8  -8   5   23.71    3.17
   7  -9   4    7.56    6.11
  -7   9  -4    4.79    3.75
   7  -9   4    6.46    6.06
   8   8   5   22.15    6.29
  -8  -8  -5   22.84    6.06
  -7  -9  -4   12.81    6.35
   7   9   4    8.83    6.63
  -1 -11   1   50.30    6.23
   1  11  -1   43.49    7.50
  -1 -11   1   64.09    7.56
  -6   1 -10   59.88    7.33
  -1  11   1   42.98    7.67
   1 -11  -1   54.80   11.94
  -6  -1 -10   43.15    3.52
   6   1  10   51.40    3.75
  -6  -1 -10   49.49    7.79
  -8   9  -3   10.61    3.98
   8  -9   3   13.84    6.52
   8  -9   3   12.17    4.10
   1 -11   1  119.12    7.61
   1 -11   1  112.54    8.42
  -1  11  -1  121.89    8.60
 -13  -4   5   -5.77   10.73
 -13  -4   5    5.13    6.63
 -13  -6   2    1.56    6.06
 -13  -6   2   12.75    6.40
 -13  -6   2    0.29    2.19
 -13   6   2    8.08    5.02
  13  -6  -2    6.29    5.02
  13  -6  -2    5.19    4.90
  -1 -11  -1  123.68    9.17
   1  11   1  117.74    9.34
 -13   4   5    7.27    5.94
  13  -4  -5   -5.65    5.94
  13  -4  -5    2.37    5.94
  -8  -9  -3   32.19    6.69
   8   9   3   19.15   10.84
   3  -9   6  212.92   10.96
   3  -9   6  225.72    9.46
 -15  -2   3    1.04    5.65
 -15  -2   3   -0.29    5.65
   4  -8   7   40.38    9.34
   4  -8   7   26.77    3.75
   4  -8   7   22.55    5.83
  15  -2  -3   10.21    3.75
 -15   2   3    3.58    5.19
 -13   0  -6   26.48    7.04
 -15   1  -3   59.59    6.40
 -15  -1  -3   54.51    6.11
 -15  -1  -3   36.17    4.67
 -15  -1  -3   35.76    3.23
 -11  -1   8   17.42   11.25
   3   9   6  216.49   16.61
  -3  -9  -6  253.81   15.98
 -11   1   8   23.82   11.02
  11  -1  -8    6.98    7.38
   4   8   7   46.38    6.98
  -4  -8  -7   45.69    6.75
 -11  -4   7    4.79    7.04
 -11  -4   7    0.23    6.98
 -13  -5   4    4.27    6.52
 -13  -5   4   -2.42    6.63
  13  -5  -4    2.37    4.27
  13  -5  -4    1.33    5.71
 -13   5   4   -9.86    5.60
  11  -4  -7   -5.08    6.86
  11  -4  -7   -1.67    3.40
 -11   4   7   -9.00   10.67
 -11   6  -5   65.30    7.96
  11  -6   5   61.03    7.96
  -2  11   0   16.61    6.17
   2 -11   0   -4.96    5.94
   2 -11   0   -4.44    6.46
   2  11   0   12.23   10.67
  -2 -11   0   -4.73    6.75
   4  -7   8   37.61    6.40
   4  -7   8   42.46    3.58
  -4   7  -8   29.02    5.71
   0   0 -11   -1.67    5.08
   0   0 -11   -3.29    4.73
   0   0  11    8.71    4.56
 -15  -3   2   23.19    3.75
 -15  -3   2   41.30    9.23
 -15  -3   2   -3.23    9.00
 -15   3   2   18.40    5.31
  15  -3  -2   17.31    4.79
 -11  -6  -5   71.82    5.77
  11   6   5   70.55    6.00
   3  -4  10  138.96    6.92
  -3   4 -10  171.27   10.56
  -6  -9   5  180.09   10.33
  -6  -9   5  183.73    7.33
   1   0 -11    6.86    4.79
  -1   0  11    1.27    4.85
   1   0 -11    7.67    4.96
   4   7   8   69.34    6.92
  -4  -7  -8   47.53    6.63
   3   4  10  174.73    8.02
  -3  -4 -10  175.59   11.19
  14  -5   1   10.50    3.06
  14  -5   1    6.40    6.06
 -14   5  -1    9.92    3.40
   6  -9  -5  170.52   10.38
  -6   9   5  186.38   10.15
  -6  -5   9    7.38    6.40
  -6  -5   9   20.77    6.06
 -14  -5  -1   13.79    5.13
 -14  -5  -1    8.94    4.15
 -14  -5  -1   10.21    5.02
  -7  -6   8   -9.17    6.46
  -7  -6   8    5.31    6.29
  14  -4   3   13.50    6.40
 -14   4  -3    8.71    6.00
 -12  -7   2   95.47    8.36
 -12  -7   2   91.83    3.86
  -7  -8   6   65.93    7.85
  -7  -8   6   68.70    8.19
 -12   7   2   91.43    6.92
  12  -7  -2  104.53   10.04
  12  -7  -2  101.76    6.86
   6  -5  -9    1.56    6.98
  -6   5   9    6.23    7.04
 -14  -4  -3    5.65    3.92
 -14  -4  -3    3.06    5.08
 -14  -4  -3    4.27    6.00
   7  -6  -8    5.54    7.21
  -7   6   8    6.35    7.10
   7  -8  -6   71.88    8.08
  -7   8   6   45.46    8.08
   7   0 -10  135.10    9.29
  -7   0  10  153.27   13.84
 -11  -7   4   97.08    9.46
 -11  -7   4  126.16    9.58
  -9   4  -8   34.61    6.98
  11  -7  -4   93.91    6.17
  11  -7  -4   93.33    7.67
 -11   7   4   83.18    7.67
 -10   8  -3    8.88    3.23
  10  -8   3   -3.23    6.46
  10  -8   3    6.06    4.90
 -12   5  -5    7.85    6.69
  12  -5   5  -11.02    6.63
  -9  -2   9   10.33    6.98
 -11   5  -6   25.27    7.21
   9  -2  -9   23.94    7.38
  -9   2   9    5.71    7.38
   9   4   8   30.34    3.92
  -9  -4  -8   21.11    5.94
 -10  -8  -3   13.79    5.77
  10   8   3    3.11    6.29
 -12  -5  -5    7.90    6.35
  -9  -6   7  102.28    8.88
  -9  -6   7   86.59    9.17
  -4 -10   4   -1.15    6.29
  -4 -10   4    1.44    3.69
 -11  -5  -6   21.40    6.40
  11   5   6   18.29    4.44
 -13   1  -6   28.84    6.81
   3  -6   9   93.97    4.67
  -3   6  -9  118.20    9.46
   9  -6  -7   89.58    9.00
  -9   6   7   92.07    8.77
   4 -10  -4    1.33    6.81
  -4  10   4   -3.92   10.15
  -9  -7   6   77.24    9.17
  -9  -7   6   91.26    8.71
 -13  -1  -6   26.94    7.15
  11  -8   0   97.83    7.56
  11  -8   0   91.49    5.88
 -11   8   0   84.10    5.94
 -14  -2   5   -5.54    9.86
 -11  -8   0   98.30   12.69
 -14   2   5    4.61    6.00
  14  -2  -5    3.35    2.94
   9  -7  -6   74.93   13.04
   9  -7  -6   93.33    6.69
  -9   7   6   72.28    8.36
 -12   0  -7   -0.06    6.58
  -3  -6  -9  110.29    7.50
   3   6   9  127.20    7.79
  -8   5  -8   28.67    6.58
 -14   3  -4    7.73    5.94
  -1   0 -11    3.11    4.73
  -1   0 -11    5.36    5.31
   1   0  11   -4.27    6.52
   8   5   8   28.50    7.56
  -8  -5  -8   24.34    4.56
 -14  -3  -4    1.56    5.02
 -14  -3  -4   12.92    3.52
 -14  -3  -4   13.50    5.65
  -2 -11   1   10.67    5.25
   2  11  -1   -8.88   10.44
  -2 -11   1    0.52    7.04
  -2  11   1   16.09    6.86
   2 -11  -1   20.36    6.58
   2 -11  -1    5.60    6.86
 -10   6  -6    9.06    6.58
  10  -6   6    8.60    6.86
   0  -1  11    5.25    4.33
   0   1 -11    5.31    6.86
   0   1  11   -4.21    4.85
   0  -1 -11   -6.23    7.90
   0  -1 -11   -0.06    5.36
  10   6   6    9.52    4.67
 -10  -6  -6   10.09    7.10
  -2  11  -1   87.16    7.61
   2 -11   1   79.20   11.19
   2 -11   1   71.82    7.44
  -2 -11  -1   65.30    8.60
   2  11   1   67.61    8.71
  -1  -1  11   15.75    4.96
   1   1 -11   13.04    6.58
  -4  -4  10   63.45    7.10
  -4  -4  10   69.16    6.58
   1  -1 -11   37.61    5.83
  -1   1  11   15.69    5.60
   7 -10   0    9.69    5.48
   7 -10   0    4.61    6.35
  -7  10   0   11.88    8.71
   7  10   0   29.65    7.73
  -7 -10   0   21.23   11.65
  -4   4  10   68.70   12.40
   4  -4 -10   69.97   11.83
   2   0 -11   -4.96    5.25
   2   0 -11    3.75    4.04
  -2   0  11   -0.40    5.02
 -13   6  -2   21.92    4.56
  13  -6   2   23.30    6.75
  13  -6   2   19.21    4.21
 -11   8   1    5.42    7.56
  11  -8  -1    6.58    5.60
  11  -8  -1   -0.87    4.73
 -11  -8   1   18.92   10.73
 -13  -6  -2   18.29    5.36
  -9  -9   2   20.65    7.67
  -7  -1  10    3.00    6.17
  -9   9   2   37.73    6.35
   9  -9  -2   44.94    6.52
   9  -9  -2   51.22   10.15
  -7   1  10    6.35    9.98
   7  -1 -10    6.00    6.98
 -14   0  -5    0.58    5.83
  -7   7  -7   35.76    9.58
   7  -7   7    6.86   10.50
  -4  -9   6   63.68    7.38
  -4  -9   6   71.30    6.29
  -7   4  -9   26.71    9.81
   4 -10   4   24.05    5.13
  -4  10  -4   25.67    5.31
   4 -10   4   38.53    9.46
  -5   3 -10   29.42    6.06
  -4   9   6   68.99    8.31
   4  -9  -6   72.80    8.36
   7   4   9    6.17    4.21
  -7  -4  -9    8.36    6.00
 -12   1  -7   84.62    8.31
   7   7   7   15.63    5.65
  -7  -7  -7   27.63    8.54
  -5  -3 -10   26.94    6.75
   5   3  10   23.42    6.92
 -12  -1  -7   69.97    8.08
   4  10   4   25.04   11.94
  -4 -10  -4   36.40    7.38
 -14  -5   2   31.27    6.23
 -14  -5   2    7.96    7.15
  14  -5  -2   13.21    5.08
 -14   5   2    9.06    8.65
  14  -5  -2   15.06    5.19
  -1   1 -11   -0.17    7.85
   1  -1  11    4.73    6.29
  -5  -8   7   76.95    7.73
  -5  -8   7   82.14    7.90
   1   1  11    3.75    4.56
  -1  -1 -11    1.04    5.77
  -1  -1 -11   -2.25    7.27
 -12   7  -2   16.38    3.40
  12  -7   2   30.75    6.63
  12  -7   2   16.15    4.85
 -12   6  -4   13.21    6.98
  12  -6   4   15.23    6.92
  -4  -6   9  194.63   13.50
  -4  -6   9  203.69   13.84
   7  10  -1   -6.06    7.73
  -7 -10   1   -3.69    7.27
  -7  10   1   10.67    9.17
   7 -10  -1   10.04    9.06
   7 -10  -1   10.96    6.23
  -5  -7   8   88.43    7.90
  -5  -7   8   79.61    7.56
 -12  -7  -2   31.15    5.94
 -12  -6  -4   18.34    4.85
  -5   8   7   86.82    8.94
   5  -8  -7  105.74   13.73
   0 -11   2  103.78    7.10
   0  11  -2  108.79   12.75
   0 -11   2  107.06    8.36
  -4   6   9  244.12   17.13
   4  -6  -9  225.49   11.65
  11  -8   1    9.81    6.17
 -11   8  -1    1.21    4.10
  11  -8   1   10.09    4.04
   5  -7  -8   98.24   13.79
  -5   7   8  101.81    9.06
 -15   3  -2    8.60    2.54
 -15   3  -2   -2.08    5.54
 -15   3  -2    4.96    2.13
  -9   0  -9   -0.92    6.81
   0 -11  -2  116.99   14.13
   0  11   2  110.12    9.40
 -11  -8  -1    8.36    9.58
 -15  -3  -2   11.54    3.86
 -15  -3  -2   11.54    4.61
 -15  -3  -2   12.00    4.10
   6  -9   5   35.01    9.58
  -6   9  -5   11.54    3.81
 -15   0   4  212.34    9.86
  -2  -1  11    4.44    7.96
   2   1 -11   15.23    5.88
   2  -1 -11    0.63    5.54
  -2   1  11    5.08    5.54
   6   9   5    8.36    6.58
  -6  -9  -5    2.31    9.81
  -8   3  -9    4.21    9.58
   0 -10   5   11.08    5.60
   0 -10   5   11.88    4.79
  -7  10  -1  246.55   13.67
   7 -10   1  252.26   13.79
   7 -10   1  265.00   11.36
 -10   7  -5    6.06    6.58
  10  -7   5   -5.31   10.50
   8   3   9    1.04    4.96
  -8  -3  -9   -3.00    3.29
   3 -11   0   12.98    6.35
   3 -11   0   19.61    6.40
  -3  11   0   -3.11    9.98
  -3 -11   0    5.02    7.38
   3  11   0   14.36    7.10
   7  10   1  288.42   12.75
  -7 -10  -1  256.76   17.94
  -6   2 -10    9.92    6.23
  -1 -11   2  153.33    9.52
  -1 -11   2  154.42   11.02
   1  11  -2  154.37    9.52
   0 -10  -5    3.92    7.44
   0  10   5   16.90    7.33
  -6  -2 -10    9.75    7.44
  -6  -2 -10   10.15    5.54
   6   2  10   11.02    5.48
 -14   1  -5   48.69    7.27
  -1  11   2  133.94    9.86
   1 -11  -2  134.00   10.04
  10   7   5    5.60    5.31
 -10  -7  -5    3.58    5.08
 -14  -1  -5   55.95    7.15
   1 -11   2   12.52    9.81
  -1  11  -2   17.94    6.40
   1 -11   2   15.52    5.65
  -9   9  -2   67.90    5.19
   9  -9   2   62.76    5.36
   9  -9   2   73.09    7.61
   1  11   2   16.56   12.06
  -1 -11  -2   32.82    7.96
  -9  -9  -2   74.93    7.85
   9   9   2   81.05    8.36
  -1 -10   5   94.95    7.67
  -1 -10   5  111.27    9.23
 -15   2  -3   62.99    6.63
 -15  -2  -3   67.09    5.94
 -15  -2  -3   50.01    3.92
 -15  -2  -3   44.88    3.69
 -11  -2   8   -5.94   11.13
  -2   0 -11    5.54    4.21
  -2   0 -11   -0.69    5.60
   2   0  11   -2.08    6.17
  11  -2  -8    7.27    3.81
 -11   2   8   12.75   11.42
  11  -2  -8   16.90    7.38
   1 -10  -5  122.52   14.83
  -1  10   5  110.70    9.46
   1 -10   5   18.69    5.31
   1 -10   5   24.40    5.60
  -9   1  -9   67.26    8.13
 -12   4  -6    8.19    6.69
  -9  -1  -9   78.57    9.11
 -10   3  -8    8.54    6.63
  -1 -10  -5   12.40   11.54
   1  10   5   15.98    7.38
 -12  -4  -6    6.75    7.27
 -12  -4  -6   12.46    3.52
   7  -8   6   44.48    3.63
   7  -8   6   54.40    7.38
  10   3   8    1.38    4.10
 -10  -3  -8    8.08    2.71
 -10  -3  -8   -2.37    7.44
 -15  -1   4   11.48    9.40
 -15   1   4   -6.23    5.71
   4  -9   6   52.38    4.96
   4  -9   6   65.82    6.92
  -6 -10   3   47.99    4.38
  -6 -10   3   61.67    7.96
 -13  -3   6   19.09    7.61
 -13  -3   6   46.38    7.73
  -7  -8  -6   54.92    6.69
   7   8   6   57.97    7.21
 -16   0   0   20.88    4.44
 -16   0   0   29.30    4.15
 -16   0   0   36.46    4.33
  13  -3  -6   28.27    3.63
  13  -3  -6   21.86    7.50
 -13   3   6   35.76    7.21
  -3   0  11   -0.58    5.31
   3   0 -11    7.10    5.48
   3   0 -11    1.50    3.69
   6 -10  -3   56.65    7.50
   6 -10  -3   33.40    7.33
  -6  10   3   36.34    7.33
  -6  -3  10    7.21    6.00
  -3 -11   1   15.98    7.21
   3  11  -1    8.31    7.15
   3 -11  -1   12.00    6.63
   3 -11  -1   -0.23    6.58
  -3  11   1   13.84   10.21
   4   9   6   72.57    7.96
  -4  -9  -6   70.09    7.85
   6  -3 -10    0.23    6.63
  -6   3  10    6.63    6.63
  13  -5   4   28.27    7.50
 -13   5  -4   39.69    6.75
  11  -7   4   32.02    7.73
 -13  -5  -4   38.01    6.40
 -13  -5  -4   27.92    4.61
 -10   5  -7    9.40    6.52
  11   7   4   39.40    9.52
 -11  -7  -4   44.65    9.06
   3 -11   1   97.20   11.94
  -3  11  -1   85.60   11.88
   3 -11   1   98.47    7.61
  -3 -11  -1   94.37    9.40
   3  11   1   99.91    9.11
   0   5 -10   14.25    3.81
   0  -5  10    9.58    4.10
   0  -5  10    9.52    4.33
 -10  -5  -7    6.00    3.92
  10   5   7   -0.40    6.29
 -13   2  -6    6.98    6.69
 -13  -2  -6   -3.98   10.27
  14  -5   2    7.15    6.17
 -14   5  -2   -2.54    5.77
 -14   5  -2    5.02    2.42
   0   5  10   39.69   10.04
   0  -5 -10   25.27    9.69
  -2   1 -11    3.06    5.36
   2  -1  11   -2.13    5.71
 -14  -5  -2   -6.63    4.56
 -14  -5  -2   -2.19    7.21
   2   1  11    4.15    6.86
  -2  -1 -11    2.54    7.85
  -2  -1 -11    8.71    6.06
  -1  -5  10   23.19    4.79
  -1  -5  10   25.50    4.79
   1   5 -10   17.31    5.71
 -16   0   1    2.19    4.27
 -16   0   1  -12.92    6.81
 -16   0   1   -2.54    3.40
   1  -5 -10   24.17    6.52
  -1   5  10   21.40    6.75
   4  -4  10  102.51    3.98
   4  -4  10   87.10    3.86
  -2 -11   2   54.57    5.77
   2  11  -2   41.59    7.73
  -2 -11   2   44.65    7.85
  -6   5  -9   23.13    5.94
  -2  11   2   57.17    8.13
   2 -11  -2   51.63    8.13
 -12  -3   7   51.57    8.31
  -4  -4 -10  159.44   10.84
   4   4  10  186.55    7.96
   0  -2  11   70.03    7.90
   0   2 -11   65.01    5.13
 -12   3   7   41.53    7.79
  12  -3  -7   49.44    3.92
  12  -3  -7   67.15   12.75
  -2 -10   5   36.51    6.69
  -2 -10   5   35.76    4.79
 -15   4   0   44.88    4.79
  15  -4   0   40.03    6.29
 -13   4  -5    3.29    9.98
 -11  -8   2  123.68    9.34
 -15  -4   0   28.44    6.06
 -15  -4   0   32.88    5.77
 -15  -4   0   42.69    5.60
 -11   8   2  125.75    7.73
  11  -8  -2  121.66    7.61
  11  -8  -2  129.62    7.73
  -6  -5  -9   29.88    4.90
   6   5   9   28.15    5.31
 -14  -4   4  170.63   10.04
 -14  -4   4  171.67   10.38
   0   2  11   65.30    6.63
   0  -2 -11   67.61    6.63
  14  -4  -4  160.60    7.10
  14  -4  -4  162.90    9.34
 -14   4   4  172.88   13.27
 -13  -4  -5   -8.48    6.29
 -13  -4  -5    4.73    5.31
   1   2 -11   76.78    5.08
  -1  -2  11   83.41    6.11
  -7   6  -8    1.15    5.77
  -2  10   5   30.75    8.13
   2 -10  -5   45.51    8.19
  -1   2  11   86.18    7.10
   1  -2 -11   84.97   10.96
   2 -11   2   15.23    8.94
   2 -11   2    0.63    6.11
  -2  11  -2    7.44    5.94
 -13  -6   3   23.65    7.10
 -13  -6   3   15.75    7.73
  13  -6  -3   19.15    5.08
  13  -6  -3   18.00    5.83
 -13   6   3   21.92    8.94
   2  11   2   13.79    7.33
  -2 -11  -2    8.65    7.50
   7   6   8   20.59    8.02
  -7  -6  -8    0.81    7.56
   5  -8   7    1.33    3.23
   5  -8   7   -1.62    5.83
   5  -8   7    2.02    2.88
 -16   1   0   23.30    4.56
 -16   1   0   24.63    6.17
 -16   1   0   29.82    6.40
 -16  -1   0   26.13    6.06
 -16  -1   0   23.94    4.33
 -16  -1   0   23.42    4.38
   3   1 -11   -0.40    3.35
  -3  -1  11    9.23    5.31
  -3   1  11    9.92    5.71
   3  -1 -11    6.58    6.11
  -9   7  -6   13.38    6.52
   9  -7   6   -0.29    6.92
  -7  -2  10   21.92    6.58
  -8  -4   9   11.48    6.75
  -8  -4   9    5.65    6.63
   4  -6   9  107.93    6.23
   4  -6   9   99.33    4.15
  -5  -8  -7   11.25    6.00
   5   8   7    7.10    6.29
   1  -5  10    2.42    3.63
  -1   5 -10   -0.46    6.11
   1  -5  10   -4.85    5.60
  -7   2  10   34.15    7.15
   7  -2 -10   15.34    7.15
   9   7   6   17.25    8.36
  -9  -7  -6   -4.33    5.02
   8  -4  -9   -3.23   11.19
  -8   4   9   -1.56    7.27
   6 -10   3   80.87    7.73
   6 -10   3   66.16    5.94
  -6  10  -3   78.86    5.88
 -15   4   1    7.56    4.90
  15  -4  -1   24.75    8.36
  -9  -5   8   -1.90    7.56
  -9  -5   8   27.23    7.44
 -15  -4   1   25.21    6.00
 -15  -4   1   16.09    3.11
 -15  -4   1   24.75    5.71
  -4  -6  -9  181.30   12.23
   4   6   9  173.52   12.69
   1   5  10    5.13    5.71
  -1  -5 -10    0.75    5.48
  -6 -10  -3   73.26   13.44
   6  10   3  101.12    9.11
   9  -5  -8   10.96    7.67
  -9   5   8    9.34    7.44
 -15  -3   3   90.85    7.50
 -15  -3   3   83.41    7.73
  15  -3  -3   79.32    8.48
 -15   3   3   87.16   10.33
 -10  -4   8  252.49   12.17
 -10  -4   8  220.65   11.88
   2 -10   5   62.47    6.29
   2 -10   5   62.70    6.40
  10  -4  -8  229.93    6.75
  10  -4  -8  212.80   12.29
 -10   4   8  241.41   12.23
   5  -7   8   67.61    3.75
  -5   7  -8   99.05   10.21
  -8  -9   4   -4.50    7.10
  -8  -9   4   -0.23    2.60
 -12   2  -7   67.90    8.31
  -7 -10   2   38.19    8.13
 -16   1   1   72.34    5.48
 -12  -2  -7   76.32    8.48
 -16  -1   1   61.95    4.33
 -16  -1   1   67.26    5.71
 -16  -1   1   66.51    5.65
   8  -9  -4    8.71    9.34
   8  -9  -4   -6.11    6.17
  -8   9   4    3.58    6.35
  -7  10   2   24.23    6.63
   7 -10  -2   24.34    6.52
   7 -10  -2   26.94   10.56
 -11   0  -8  191.05   11.31
  -9  -8   5   -6.98    7.38
  -2 -10  -5   68.59    8.36
   2  10   5   64.61    8.65
  -5  -7  -8   94.72   11.13
   5   7   8  109.43    7.90
   1  -2  11   38.76    6.69
  -1   2 -11   32.82    5.08
 -16   0  -1    1.73    3.23
 -16   0  -1   -2.19    3.35
 -16   0  -1   -2.25    4.21
   9  -8  -5   -5.88    8.54
   9  -8  -5  -11.42    6.75
  -9   8   5    2.31   10.33
  -5 -10   4    7.90    3.75
  -5 -10   4    4.33   10.79
  -9   6  -7    3.46    6.40
   2   5 -10    9.23    3.06
  -2  -5  10   10.73    7.56
  -2  -5  10    6.35    4.90
   1   2  11   38.82    5.77
  -1  -2 -11   46.55    5.77
 -12  -7   3    7.61    7.21
 -12  -7   3  -12.29    7.04
  -5  10   4   18.06    7.04
   5 -10  -4   -6.17    7.15
 -12   7   3    7.10    5.60
  12  -7  -3    8.71    5.54
  12  -7  -3    7.56    5.02
  -9  -6  -7    4.33    6.98
   9   6   7   -0.06    4.90
  -2   5  10    2.42    9.98
   2  -5 -10    3.63    6.23
 -11   4  -7   17.42   11.02
 -11  -4  -7    6.69    7.21
 -11  -4  -7   -0.46    5.25
  11   4   7    6.58    5.31
  -2  -2  11   66.68    9.00
   2   2 -11   62.47    6.46
 -10  -8   4   14.71    7.61
  -5  -4  10   82.37    7.96
  -5  -4  10   83.01    7.27
  -7   0 -10    3.40    6.98
   2  -2 -11   65.18   11.02
  -2   2  11   72.68    7.10
  10  -8  -4   19.90    5.60
 -10   8   4   14.31    6.40
  10  -8  -4   17.13    6.29
  -5   4  10   82.84    8.71
   5  -4 -10   90.68    8.42
  -8  -7   7    0.12   10.61
  -8  -7   7   -7.15   11.48
  11  -8   2   14.31    6.52
  11  -8   2   12.40    3.69
 -11   8  -2   14.08    3.69
  -9  -3   9   26.54    7.21
 -14   2  -5   20.13    6.63
  -8   7   7   -6.98    7.15
   8  -7  -7    5.02   10.96
 -15   4  -1   -0.17    3.46
  15  -4   1   11.13    9.17
 -14  -2  -5   14.25    6.40
   9  -3  -9   10.15    7.73
  -9   3   9   22.79    7.67
 -15  -4  -1    3.52    7.50
 -15  -4  -1   -0.23    7.10
 -15  -4  -1    0.17    6.11
 -11  -8  -2   11.25    9.40
  11   8   2    4.79    6.46
   3   0  11   -0.17    3.63
  -3   0 -11    5.77    9.29
 -10   0   9    4.79    7.04
 -14  -3   5   10.50    6.92
 -14  -3   5    8.94   11.02
   7 -10   2   -5.65    4.90
   7 -10   2    6.40    6.29
  -7  10  -2   -1.79    4.73
  14  -3  -5    6.29    5.60
  14  -3  -5   -7.04    9.98
 -14   3   5    3.58    6.17
  -7 -10  -2   -2.25    6.92
   7  10   2   13.84   10.90
 -11   1  -8    1.73    6.98
 -11  -1  -8    4.61    7.04
  -5  -9   6  151.88    5.48
  -5  -9   6  182.98   14.08
 -16   1  -1   -3.00    3.17
 -16   1  -1    1.33    3.40
 -16   1  -1    1.85    4.61
 -16  -1  -1    4.04    4.21
 -16  -1  -1    4.21    3.69
 -16  -1  -1    1.62    3.58
  -4  11   0    1.73    6.06
   4 -11   0    0.23    6.00
   4 -11   0   -7.50    9.81
  -4 -11   0   -2.88    7.15
   4  11   0   10.67   11.25
  -5   9   6  199.24   11.48
   5  -9  -6  196.01   16.56
   0  -8   8  209.80    8.71
   0  -8   8  214.01    9.11
   0  -8   8  204.15    8.19
  -9   2  -9    6.58    6.75
  -5  -6   9  170.06   13.84
  -5  -6   9  174.73   13.61
  -9  -2  -9    3.06    7.61
   0   8   8  231.26   11.59
   0  -8  -8  235.82   11.54
  -9  -9   3    8.48    4.67
  -9  -9   3   12.17    7.56
  -5   6   9  188.28   11.13
   5  -6  -9  184.36   11.08
 -15  -2   4   -3.40    9.46
 -15  -2   4    2.31    6.46
  -9   9   3   13.79    9.86
   9  -9  -3   15.46    6.17
   9  -9  -3   13.44    9.58
  -1  -8   8  134.64    6.58
  -1  -8   8  140.46   10.96
  -1  -8   8  147.33    8.02
 -15   2   4    2.77    5.65
  15  -2  -4   -3.35    5.25
  -7   1 -10   47.76    7.85
  -5  10  -4    8.25    7.56
   5 -10   4   10.56    4.61
   5 -10   4    6.81    6.06
  -7  -1 -10   53.42    8.36
   2  -5  10    6.75    4.96
  -2   5 -10    1.50    4.15
   2  -5  10    0.75    3.46
 -16   0   2  225.89    9.29
 -16   0   2  256.64    9.58
  -3 -11   2  196.99    8.19
  -3 -11   2  189.55   10.96
   3  11  -2  181.25   11.25
  -3 -10   5    4.96    6.23
  -3 -10   5    4.50    4.04
  -7  -5   9   15.23    6.69
  -7  -5   9    6.00    6.46
   3 -11  -2  210.67   11.08
  -3  11   2  199.47   11.08
 -15   0  -4    6.69    5.94
  -5 -10  -4    1.10    6.86
   5  10   4   -5.48    7.33
  -7  -9   5   67.09   12.52
  -7  -9   5   56.76    3.40
  -1   8   8  177.27   10.56
   1  -8  -8  152.12   10.44
  -2  -5 -10   -0.52    5.36
   2   5  10   -5.77    5.60
   4   0 -11    1.67    3.40
   4   0 -11   -3.58    5.83
  -4   0  11    6.11    5.83
 -14  -5   3  188.11   15.29
 -14  -5   3  201.90   11.19
   3 -10  -5   18.81   11.19
  -3  10   5   -6.63    7.10
  -7   5   9   -3.86   11.02
   7  -5  -9   -4.79    7.27
  14  -5  -3  189.50    8.36
  14  -5  -3  222.84    9.46
 -14   5   3  210.78    9.46
  -7   9   5   64.78    8.13
   7  -9  -5   72.45    8.36
  -3   1 -11   -6.63    5.83
   3  -1  11    2.42    5.19
 -10  -1   9  116.93    9.75
  10  -1  -9  125.75   10.09
 -10   1   9  119.58    9.75
   3   1  11   -3.11    3.98
  -3  -1 -11   13.44    9.81
  -3  -1 -11    1.10    4.44
   3 -11   2    7.33    5.88
  -3  11  -2   24.29    9.29
  -2   2 -11   -1.04    4.96
   2  -2  11    7.33    3.63
   3  11   2   -2.37   11.65
  -3 -11  -2    4.04    7.44
   1  -8   8  113.58    6.92
   1  -8   8  119.12    6.75
   2   2  11   -1.79    7.21
  -2  -2 -11   -0.06    4.67
  -4 -11   1    5.94   11.36
   4  11  -1   16.61    7.50
   4 -11  -1    8.25    6.46
  -4  11   1    3.40    6.52
   4 -11  -1    4.33    6.52
  13  -6   3   -2.54   10.56
   8  -9   4   68.01    5.25
  -8   9  -4   74.82    4.73
   8  -9   4   91.08    8.31
 -13  -6  -3    0.40    7.38
   1   8   8  172.54   10.04
  -1  -8  -8  142.89   14.77
 -11  -6   6    7.73    7.61
 -11  -6   6   -0.06    7.56
  -8  -9  -4   99.97    8.25
   8   9   4   91.78    8.42
   3   5 -10   18.23    3.00
  -3  -5  10   29.88    8.77
  -3  -5  10    9.86    8.65
  -4  11  -1   40.15    6.98
   4 -11   1   46.84    6.81
   4 -11   1   40.96   10.90
 -15  -4   2  186.90   14.02
 -15  -4   2  199.99   10.21
  15  -4  -2  197.74    8.83
  15  -4  -2  193.99    8.36
 -15   4   2  208.42    8.94
  11  -6  -6    8.13   10.79
 -11   6   6   12.86    6.69
  11  -6  -6    9.17    4.38
 -13   0   7    2.25    7.10
  -4 -11  -1   26.59    8.25
   4  11   1   32.42    8.02
  -6  -8   7   34.67    6.92
  -6  -8   7   33.34   11.54
  -6  -7   8   19.73    6.98
  -6  -7   8   28.03   10.56
   0  11  -3   29.77    7.21
   0 -11   3   47.07    5.65
   0 -11   3   37.09    6.98
  -3   5  10   26.77    7.33
   3  -5 -10   16.61   10.79
 -12  -5   6   16.50    7.44
 -12  -5   6    3.35    7.50
   6  -8  -7   37.09    8.02
  -6   8   7   23.13    7.90
  12  -5  -6   -3.58    6.81
 -12   5   6   22.38   10.56
  12  -5  -6    5.94    3.92
   0 -11  -3   33.34    8.31
   0  11   3   36.75   12.86
  -6   7   8   12.40    7.67
   6  -7  -8   23.42    7.85
 -16  -1   2   -1.44    5.08
 -16  -1   2   -1.67    7.96
 -16   1   2    3.17    4.73
  -3  -2  11   53.42    5.94
   3   2 -11   41.36    3.69
 -16   2   0    2.25    4.44
 -16   2   0   -0.98    6.11
 -16  -2   0    0.52    5.54
 -16  -2   0   -0.23    4.21
 -16  -2   0   -1.04    4.27
   3 -10   5   61.61    5.94
   3 -10   5   64.49    6.58
  10  -9   0   31.03    5.48
 -10   9   0   27.17    5.42
  10  -9   0   32.94    6.63
 -15   1  -4    4.33    5.94
  -3   2  11   45.46    7.04
   3  -2 -11   47.76    7.15
 -15  -1  -4   14.19    5.94
 -10  -9   0   36.05    7.61
 -12  -6   5   12.58    7.15
 -12  -6   5   -3.46    7.21
  -4  -1  11    9.52    5.60
   4   1 -11    4.04    3.00
  -8  -6   8   32.19    7.79
  -8  -6   8   27.98    7.61
  12  -7   3   46.61   11.83
   4  -1 -11    5.88    6.40
  -4   1  11    5.94    6.06
 -14   0   6  129.04    9.17
  -2  -8   8   18.34    5.54
  -2  -8   8    9.11    5.88
 -12   6   5   -0.40    6.35
  12  -6  -5    4.15    6.23
  12  -6  -5    5.19    4.27
   3  10   5   62.30   13.04
  -3 -10  -5   50.65    8.60
  -6   3 -10   47.71    7.10
 -12  -7  -3   56.24    6.40
  -8  -8   6   19.09    7.85
  -8  -8   6   36.17    7.79
  -8   0  10  127.43   14.13
  -8   6   8   39.80    8.54
   8  -6  -8   43.32    8.31
  -1 -11   3   30.17    5.54
  -1 -11   3   30.52   10.84
   1  11  -3   41.94    7.21
  -6  -3 -10   51.40    6.86
   6   3  10   43.09    4.90
  -2   8   8   31.27    7.33
   2  -8  -8   20.07    7.38
   8  -8  -6    6.75   11.13
  -8   8   6   16.67   11.36
   1 -11  -3   17.59    7.67
  -1  11   3   32.48    7.90
 -15   3  -3    7.15    5.94
 -11  -3   8   27.17    7.90
   1 -11   3   29.07    6.69
   1 -11   3   38.94    5.88
  -1  11  -3   33.34    6.58
 -15  -3  -3   24.92    8.25
 -15  -3  -3   12.52    3.81
 -15  -3  -3    9.34    3.86
   0  -9   7    1.33    4.67
   0  -9   7    8.42    7.90
 -11   3   8   30.46   12.63
  11  -3  -8   32.59    8.25
  11  -3  -8   35.19    5.60
 -16   2   1   32.77    5.02
 -16  -2   1   22.44    3.69
 -16  -2   1   31.50    5.36
 -16  -2   1   37.44    5.25
  -1 -11  -3   39.23    8.36
   1  11   3   30.34    8.25
 -14   4  -4   16.56    6.63
   9  -8   5   22.50    7.38
   0   9   7   -4.50    7.10
   0  -9  -7   -8.02    7.15
   5  -9   6  138.21    8.65
   5  -9   6  124.37    5.83
 -14  -4  -4    5.08    5.94
 -14  -4  -4   26.65    9.23
  10  -8   4   13.67    7.04
  -9  -8  -5   19.27    9.17
   9   8   5    6.35    6.11
  -1  -9   7   18.75    4.73
  -1  -9   7   26.02    5.77
   9  -9   3   17.13    6.58
   9  -9   3   38.76   10.67
  -9   9  -3   19.09    4.04
  10  -9  -1  178.48   12.46
  10  -9  -1  186.78    9.46
 -10   9   1  187.13    8.60
 -10  -9   1  194.17   16.73
  10   8   4   13.33   10.15
 -10  -8  -4   28.50    6.06
   5   9   6  159.61    9.69
  -5  -9  -6  142.65    9.34
 -13  -1   7   39.17    8.02
 -13   1   7   36.05    7.73
   9   9   3   26.94    7.15
  -9  -9  -3   31.27   10.79
  -1   9   7   12.29    7.61
   1  -9  -7   23.94    7.61
   0  -7   9  103.08    6.40
   0  -7   9   96.39    6.06
 -14  -1   6   31.32    7.44
 -14   1   6   32.48    7.15
   0   7   9  140.98    9.11
   0  -7  -9  108.85    8.77
  -1  -7   9   47.30    5.77
  -1  -7   9   52.44    5.83
 -16   0  -2   46.84    3.86
 -16   0  -2   45.46    5.31
  -8  -1  10   -1.10   10.33
   1  -9   7   10.33    5.25
   1  -9   7   11.54    5.02
   8  -1 -10   -1.73   11.13
  -8   1  10    5.83   10.84
   2  -8   8  151.77    7.21
   2  -8   8  185.98    8.42
   2  -8   8  159.73    7.27
 -13  -5   5    3.92    7.04
 -13  -5   5   -7.73    7.21
   8 -10   0    9.00    9.86
   8 -10   0    5.36    5.48
  -8  10   0    3.35    5.42
 -13   5   5   11.94    9.92
  13  -5  -5    6.11    4.38
  13  -5  -5    8.65    6.35
  -8 -10   0   11.54    7.56
   8  10   0   18.63   12.00
   1  -7  -9   62.99    7.79
  -1   7   9   53.76    8.25
  -1  -9  -7   13.79    7.15
   1   9   7   28.67    7.67
 -13   3  -6   63.05    8.13
  -2  -8  -8  200.11   10.61
   2   8   8  216.61   15.92
  -5   4 -10  155.75   12.52
  10  -9   1    2.60    4.61
  10  -9   1    3.17    9.92
 -10   9  -1   11.31    4.79
 -13  -3  -6   81.34   12.58
 -11  -8   3   79.61    9.06
  10   9   1    0.40    6.98
 -10  -9  -1   10.09    6.69
  11  -8  -3   90.68   11.02
 -11   8   3   85.89    7.44
  11  -8  -3   84.85    6.92
   7  -9   5   48.17    4.50
   7  -9   5   60.80    7.56
  -7   9  -5   44.42    4.21
  -5  -4 -10  169.13    7.50
   5   4  10  173.98    7.85
 -11   2  -8    1.21    6.98
 -11  -2  -8  -12.58   12.34
 -11  -5   7  153.44   16.56
 -11  -5   7  151.42   16.21
  -7  -9  -5   59.70    7.44
   7   9   5   70.89    8.02
 -16   2  -1  107.93    5.25
 -16   2  -1  111.56    7.10
 -16  -2  -1   93.80    5.71
 -16  -2  -1  100.49    5.71
 -16  -2  -1  112.02    6.06
  -2 -11   3    0.52    6.52
  -2 -11   3   14.83    7.61
   2  11  -3   -7.61   10.73
 -11   5   7  137.69   14.83
  11  -5  -7  139.14    5.94
  11  -5  -7  160.02   15.46
   2 -11  -3    9.00   11.08
  -2  11   3    4.67   11.54
   0  -3  11   95.18    8.36
   0  -3  11   94.89    6.11
   0   3 -11   82.55    5.48
   0   3  11  122.00    7.96
   0  -3 -11  123.62    7.73
   3  -5  10    8.54    4.67
   3  -5  10   10.33    4.85
  -3   5 -10    3.40    4.79
   1  -7   9   72.80    5.60
   1  -7   9   79.09    7.96
  15  -4   2    5.48    6.29
 -15   4  -2    1.38    5.77
   1   3 -11    7.21    3.92
  -1  -3  11   22.55    4.73
 -15  -4  -2    0.69    4.56
 -15  -4  -2    0.98    4.21
 -15  -4  -2    2.60    4.61
   1  -3 -11   22.32    9.40
  -1   3  11   20.94    6.17
  -5   6  -9  143.87    7.96
   3   5  10    7.04    5.31
  -3  -5 -10   -5.13    8.02
 -11  -7   5  178.88   12.23
 -11  -7   5  179.11   11.31
  -7   2 -10    2.83    6.29
   1   7   9   97.95    8.48
  -1  -7  -9   84.51    8.13
  -2  -9   7   13.90    8.77
  -2  -9   7   12.00    4.21
  11  -7  -5  182.11    7.85
 -11   7   5  177.15   10.21
  11  -7  -5  179.92   14.77
  -8   7  -7   83.93   12.11
   8  -7   7   77.70    8.60
 -14   5  -3   29.59    6.75
  14  -5   3    4.73   11.25
   7   2  10    3.52    4.90
  -7  -2 -10    2.19    3.06
  -7  -2 -10   -0.35    7.73
  -5  -6  -9  148.42    7.96
   5   6   9  140.41   12.17
   2 -11   3   75.05    7.04
  -2  11  -3   68.07    7.38
   2 -11   3   84.16   10.96
 -14  -5  -3   23.94    5.77
 -14  -5  -3   28.90    4.90
   8  10  -1   10.90    7.67
  -8 -10   1    3.46   12.00
   8 -10  -1   17.13    6.63
   8 -10  -1    3.81    9.17
  -8  10   1   11.25    6.06
  -8   4  -9   -0.40    6.23
 -13   7   0   11.42    4.61
  13  -7   0   22.21    6.29
  13  -7   0   18.34    4.38
   2  11   3   87.22   14.19
  -2 -11  -3   64.90   14.19
   2  -9  -7   -3.52    7.21
  -2   9   7    4.73    7.21
  -8  -7  -7   78.22   10.04
   8   7   7   78.51    7.15
 -13  -7   0    7.73    6.29
  -7  -3  10   10.21    6.52
   4   0  11    2.88    3.40
  -4   0 -11    8.54    6.23
   8   4   9   -0.81    6.23
  -8  -4  -9   -3.92    5.88
  -9   5  -8   15.69    6.63
   7  -3 -10  -10.15   11.42
  -7   3  10   -2.25    6.92
 -16   1  -2   32.71    4.61
 -16   1  -2   32.71    3.58
 -16  -1  -2   44.07    3.98
 -16  -1  -2   33.05    6.11
 -16  -1  -2   62.76    8.65
  -9  -5  -8   11.25    6.58
   9   5   8    5.60    4.50
  -3   2 -11   12.98    5.88
   3  -2  11   10.67    5.25
 -10  -2   9    3.46    7.33
  -4 -10   5    6.81    6.52
  -4 -10   5   -0.58    3.81
  -7 -10   3    8.83   11.25
  -7 -10   3   -1.73    3.58
  10  -2  -9    5.54    8.08
 -10   2   9   26.71    7.96
  -3  -2 -11   17.65    4.73
   3   2  11   15.86    7.27
  -3  -8   8   18.17    6.29
  -3  -8   8   11.71    8.88
  -2  -7   9   30.05    8.54
  -2  -7   9   24.86    5.71
   7 -10  -3    5.13    6.46
   7 -10  -3    7.85    6.52
  -7  10   3   -5.60    6.46
  -4 -11   2  102.74    9.40
  -4 -11   2   95.47    9.34
   4  11  -2   89.35    9.63
   4 -10  -5   -7.79    7.33
  -4  10   5    0.12    7.21
 -14   6   0    5.88    4.44
  14  -6   0   11.02    4.15
  14  -6   0   10.56    6.17
 -10  -6   7   -9.86   11.59
 -10  -6   7    3.00   11.77
   4 -11  -2  110.93    9.34
  -4  11   2  100.14   14.02
   4 -11  -2  105.16    9.17
 -14  -6   0   15.17    5.94
 -14  -6   0   -0.17    5.94
 -12   3  -7   12.63    7.27
   3  -8  -8   10.84    7.33
  -3   8   8    6.06    7.33
  -2   7   9   30.17    7.61
   2  -7  -9   40.96    7.38
 -12  -3  -7   26.82    7.90
 -10   6   7   11.88    7.15
  10  -6  -7    3.40    7.10
  10  -6  -7    1.96    7.10
 -12   0   8   26.94   11.88
 -10  -7   6   86.01    9.17
 -10  -7   6   91.20    9.86
   1  -3  11  106.37    5.71
  -1   3 -11  100.78    9.17
   1  -3  11  107.81    5.94
  -8  10  -1   95.76   10.50
   8 -10   1  112.25    8.25
   8 -10   1  104.70    7.10
  -8 -10  -1  103.20    9.52
   8  10   1  122.29   10.09
 -10   7   6   66.45    8.54
  10  -7  -6   81.11    6.29
  10  -7  -6   74.18    8.77
  -1  -3 -11  123.22    7.79
   1   3  11  153.04    8.02
 -13   7   1   12.92    5.08
  13  -7  -1    9.46    7.73
  13  -7  -1   18.46    6.06
   6  -8   7    5.60    6.23
 -13  -7   1    8.02    6.63
 -13  -7   1    8.88    3.52
  -6  -8  -7    0.46    5.77
   6   8   7    0.63    6.06
 -10   4  -8    2.13    6.81
  -4  -5  10   44.19    6.63
  -4  -5  10   33.57    6.40
  -6 -10   4    4.73    3.46
  -6 -10   4    4.67    7.10
  -2  -3  11    6.35    7.61
   2   3 -11    8.65    5.19
 -10  -4  -8    9.92    5.54
  10   4   8   17.13    3.58
   2  -9   7   11.08    4.79
   2  -9   7   21.63    5.48
  -4  11  -2   44.94    6.52
   4 -11   2   43.78   10.04
   4 -11   2   33.86   10.50
  14  -6  -1  211.30   11.71
  14  -6  -1  199.07    9.58
 -14   6   1  212.34    8.31
  -4   5  10   47.65   12.52
   4  -5 -10   54.22    8.13
 -14  -6   1  197.92   10.15
 -14  -6   1  219.90   10.90
  -6  10   4   11.25    7.21
   6 -10  -4   20.54   11.08
  -2   3  11   -1.85    5.94
   2  -3 -11    4.50    9.29
 -16  -2   2   72.91    6.69
 -16  -2   2   73.95    6.86
 -16   2   2   72.22    9.52
   4  11   2   54.40    8.71
  -4 -11  -2   50.76    8.77
 -13  -4   6    5.42    7.61
 -13  -4   6    9.29    7.38
 -13   4   6   12.00    6.86
  13  -4  -6   13.09    6.92
  13  -4  -6    8.54    4.04
  -6  -4  10   29.02    6.98
  -6  -4  10   26.02    6.63
 -15   2  -4    9.40    9.58
   5 -11   0   31.67    7.15
   5 -11   0   19.04   10.38
  -5  11   0   28.44    6.69
  -2  -9  -7   17.71    7.10
   2   9   7   22.84   11.42
   5  11   0   32.36    7.96
  -5 -11   0   21.34    8.13
 -15  -2  -4    9.11    5.88
  -4  -2  11   41.94    6.29
   4   2 -11   36.40    4.85
  -6   4  10   27.63    7.56
   6  -4 -10   27.00    7.73
   4  -1  11    2.71    3.00
  -4   1 -11    3.75    6.11
  -6   7  -8  101.06    7.85
   4  -2 -11   44.82    7.38
  -4   2  11   35.59    7.38
  -4  -1 -11    8.19    6.46
  -4  -1 -11    0.63    4.21
   4   1  11    0.12    3.63
   5   0 -11   -1.44    3.17
  -5   0  11    2.71    9.46
   5   0 -11    1.21    6.29
 -14   3  -5   30.75    7.21
 -14  -3  -5   29.36    3.46
 -14  -3  -5   55.09    7.04
  -6  -7  -8  106.72    7.56
   6   7   8  107.47    7.90
  -7   5  -9   27.86    6.40
 -10  -9   2   68.88    8.94
  10  -9  -2   45.11    7.04
 -10   9   2   65.01    6.86
  10  -9  -2   64.38    7.04
   7   5   9   25.50    5.19
  -7  -5  -9   20.25    7.27
   8  -8   6   92.01    8.65
 -12  -1   8   28.15   12.46
 -16   0   3    0.87    5.42
 -12   1   8    3.86   11.36
  13  -7   1   14.31   10.04
  13  -7   1    5.48    3.69
 -13   7  -1    8.25    3.98
 -13  -6   4   14.13    7.44
 -13  -6   4   33.28   12.11
 -15   0   5    6.98    6.35
 -13  -7  -1   -2.02    5.83
   2  -7   9   44.53    7.04
   2  -7   9   39.23    6.86
  -2   7  -9   57.11    5.48
  13  -6  -4   16.56    4.73
 -13   6   4    9.75    6.06
  13  -6  -4    2.48    6.17
   8   8   6   84.28    7.61
  -8  -8  -6   67.84    7.33
   4 -10   5   45.51    5.36
   4 -10   5   42.74    6.69
  -4  10  -5   34.38    5.48
 -12  -4   7   14.19   11.36
 -12  -4   7    5.88   11.94
 -11   8  -3    1.90    2.94
  11  -8   3    2.83    6.63
  11  -8   3    4.61    4.38
  12  -4  -7    8.13    5.88
 -12   4   7   17.82   11.36
  12  -4  -7   11.36    7.38
   7 -10   3  125.98    7.21
  -7  10  -3  152.58   10.09
   7 -10   3  162.21   13.79
  -2  -7  -9   56.76   11.02
   2   7   9   67.84    7.61
  11   8   3    0.92    6.23
 -11  -8  -3   -2.02    5.77
 -13  -2   7   32.77    8.02
  -9   3  -9   33.86    7.15
   4  10   5   26.36    7.90
  -4 -10  -5   36.63    7.90
  -6  -9   6   53.19    7.73
  13  -2  -7   44.42    7.85
 -13   2   7   32.02    7.90
   7  10   3  151.83   10.67
  -7 -10  -3  158.29   10.27
  -9  -3  -9   28.84    8.48
   6  -9  -6   33.17    8.31
  -6   9   6   47.53    8.19
 -14   6  -1   76.66    7.15
  14  -6   1   83.30    7.96
  14  -6   1   77.01    6.69
  -5 -11   1   47.65    8.19
   5  11  -1   34.73    8.54
  -5  11   1   46.38    7.15
   5 -11  -1   26.88    7.33
   5 -11  -1   39.57    7.33
  -6  -6   9   96.80   12.81
  -6  -6   9   96.33    8.31
 -15  -3   4   11.54   10.04
 -15  -3   4   -4.21    6.69
 -15   3   4   -7.67    9.11
  15  -3  -4    6.40    5.94
  15  -3  -4    0.52    4.04
 -14  -6  -1   75.51    7.10
 -14  -6  -1   88.08    5.83
  -3 -11   3    4.61    6.86
  -3 -11   3    6.06    4.73
   3  11  -3    6.00    7.21
   3  -8   8   86.64    8.02
   3  -8   8  111.22    7.61
   3  -8   8   91.32    5.60
   6  -6  -9   92.53    9.52
  -6   6   9   93.91    9.58
  -3  11   3    2.19    7.27
   3 -11  -3    2.19    7.33
 -14  -2   6    5.71    6.98
   3   8   8  114.74    9.11
  -3  -8  -8  121.83    8.83
 -14   2   6    9.23    6.92
  14  -2  -6   24.05    7.10
  -5  -1  11   11.54    6.06
   5   1 -11    6.35    4.21
  -5   1  11    2.54    9.81
   5  -1 -11   -0.98    6.63
  -8  -2  10   24.69    7.15
  -3  -9   7    7.50    5.77
  -3  -9   7    6.52    5.88
  12  -6   5   22.32    7.85
 -12   6  -5   15.52    7.33
  -8   2  10    9.17   11.19
   8  -2 -10   11.65    7.79
   5 -11   1   15.86    6.00
   5 -11   1   12.17    6.40
  -5  11  -1    3.63    6.17
  11  -6   6   -3.75    7.38
 -11   6  -6    4.33    6.63
   5  11   1   -3.46    7.85
  -5 -11  -1   23.48    7.79
  12   6   5   19.32    5.19
 -12  -6  -5    7.27    4.96
 -15  -4   3    1.04    6.35
 -15  -4   3    0.63    6.63
  -3   9   7   19.90    7.50
   3  -9  -7   11.71    7.67
 -15   4   3    4.73    5.83
  15  -4  -3   16.56    8.88
  15  -4  -3    8.88    7.56
  11   6   6    2.94    4.90
 -11  -6  -6   16.84    7.27
 -12  -7   4   14.42    7.56
 -12  -7   4   -2.71   12.11
  12  -7  -4   11.65    6.46
 -12   7   4   17.19    6.35
  12  -7  -4   11.13    5.13
  -2   3 -11   71.70    9.17
   2  -3  11   65.30    4.79
   2  -3  11   71.36    4.90
 -10   0  -9   10.33    7.85
   2   3  11  101.64   10.38
  -2  -3 -11  103.54    6.81
  -8   6  -8   15.23    6.58
  -3  -7   9   18.06    6.00
  -3  -7   9   25.38    5.71
 -16  -1   3   18.63    6.40
 -16  -1   3   28.32    6.11
 -16   1   3   26.25    6.00
  -6  10  -4    3.98    7.10
   6 -10   4    0.52    4.44
   6 -10   4   -3.06    6.17
 -15  -1   5    8.88    6.69
 -15   1   5   15.57    6.46
  -3  11  -3   54.97    6.69
   3 -11   3   46.38    6.69
   3 -11   3   50.99    6.58
   8   6   8    4.61    5.19
  -8  -6  -8    8.65    4.85
   6  10   4   11.65    7.21
  -6 -10  -4    6.86   11.19
   3  -7  -9   32.02   11.88
  -3   7   9   27.40    7.85
   3  11   3   61.84    8.83
  -3 -11  -3   36.00    8.94
  12  -8   0   23.30    6.46
  12  -8   0   18.57    4.85
 -12   8   0   14.08    7.67
 -12  -8   0   42.98   11.08
  10  -9   2   33.51    4.90
 -10   9  -2   39.46    4.67
  10  -9   2   37.03    7.67
 -12   5  -6   44.13    7.85
  -8 -10   2    6.00    7.90
  -8  10   2    2.08    9.86
   8 -10  -2    7.67    6.40
   8 -10  -2   10.21    6.11
 -10  -9  -2   37.67    7.38
  10   9   2   51.63   12.29
 -12  -5  -6   20.82    6.58
   3   3 -11    3.17    3.00
  -3  -3  11   13.15    5.25
 -16   3   0   80.87    5.60
 -16  -3   0   77.30    6.11
 -16  -3   0   62.30    7.21
 -16  -3   0   90.74    9.40
  -3   3  11   -7.79    6.46
   3  -3 -11   -6.17    6.46
 -16   2  -2   62.88    6.63
 -16  -2  -2   51.92    8.60
 -16  -2  -2   38.36    4.27
 -16  -2  -2   38.42    4.50
  -9  -4   9   20.07    7.79
  -9  -4   9   24.05    8.08
 -13  -7   2   61.84    8.02
  13  -7  -2   85.66   10.27
  13  -7  -2   65.41   10.44
 -13   7   2   77.01    6.75
  -9   4   9   49.32    8.65
   9  -4  -9   32.13    8.77
 -12   8   1   10.56    8.08
  12  -8  -1   -5.94    5.94
  12  -8  -1    6.58    4.96
 -12  -8   1   -4.85   10.67
 -14  -4   5  -12.23   11.13
 -14  -4   5    4.67    7.10
  14  -4  -5   10.67    6.46
 -14   4   5   -5.25   10.09
  14  -4  -5    0.81    6.63
 -16   3   1   19.84    7.61
  16  -3  -1   11.71    5.42
 -10   1  -9   40.78    8.19
 -16  -3   1    8.19    3.23
 -16  -3   1   15.06    5.54
 -16  -3   1   24.23    5.42
 -10  -1  -9   37.90    8.54
  -4  -8   8  -12.40    6.58
  -4  -8   8    7.04    6.00
 -14  -6   2    8.94    6.58
 -14  -6   2    2.25    7.33
  14  -6  -2   -0.35    5.31
  14  -6  -2    8.02    5.48
 -14   6   2   -4.50    5.31
  -4   5 -10   37.21    5.71
   3  -9   7    5.54    4.33
   3  -9   7    1.50    5.65
  -4   8   8   12.92    7.61
   4  -8  -8    6.98    7.44
 -11   7  -5    4.96    7.27
  11  -7   5   12.69    7.33
  -9  -9   4   91.14    9.46
  -8   0 -10   53.19   13.15
  -4  -5 -10   36.46    8.83
   4   5  10   30.98    6.00
 -13   5  -5   78.62   13.38
  15  -5   0   86.12    7.38
  15  -5   0   65.65    4.85
 -15   5   0   75.57    8.48
 -15  -5   0   62.47    7.50
 -15  -5   0   58.03    7.04
 -15  -5   0   70.78    6.58
  -9   9   4   83.53    8.13
   9  -9  -4   73.09    8.08
   9  -9  -4   78.05    7.67
 -14  -5   4    9.23   11.36
 -14  -5   4    2.25    7.15
  14  -5  -4    3.52    6.23
 -14   5   4    8.08    6.40
  14  -5  -4    6.46    4.79
 -11  -7  -5    0.12    5.25
  11   7   5   11.59    5.60
   3   9   7   -0.98    6.81
  -3  -9  -7    0.00   10.61
 -13  -5  -5   74.99    8.42
 -13  -5  -5   78.16    8.08
   8 -10   2   19.79    5.31
  -8  10  -2   30.00    5.25
   8 -10   2   21.75    6.92
 -14   0  -6   11.65    6.98
   8  10   2   30.57    7.90
  -8 -10  -2   16.32    7.67
  -7  -8   7   33.63    7.85
  -7  -8   7   49.38    8.25
  -7  -7   8   43.67   11.94
  -7  -7   8   43.78    8.02
 -13   0  -7    6.00    7.15
  -7   8   7   36.28   12.75
   7  -8  -7   43.67   13.27
  -7   7   8   42.80   13.33
   7  -7  -8   43.78   13.38
  -4   2 -11   17.36    6.23
  -8  -5   9    8.71    7.10
  -8  -5   9   13.79   11.02
  -4  -2 -11   22.61    7.61
  -4  -2 -11   25.09    4.90
   4   2  11   19.21    4.50
 -12   8  -1   28.38    4.73
  12  -8   1   29.36    7.10
  12  -8   1   21.92    4.44
  -8   5   9   20.94    7.61
   8  -5  -9   15.69    8.13
 -12  -8  -1   30.46    6.98
 -15   5   1    0.40    7.73
  15  -5  -1    3.11    5.65
  15  -5  -1   -1.67    7.21
 -15  -5   1   15.81   10.04
 -15  -5   1   -4.56    5.94
 -15  -5   1    4.56    2.88
   6  -9   6    5.83   10.09
   6  -9   6    6.23    5.71
   0 -10   6   44.36    5.65
   0 -10   6   50.99    6.40
  -9  -7   7   23.59    8.02
  -9  -7   7   30.92   12.34
  -8  -9   5   11.31    7.33
 -10  -5   8   21.57    8.02
 -10  -5   8   19.32    7.73
   3  -7   9   11.54    3.63
   3  -7   9   12.06    5.94
  -3   7  -9   23.71    5.19
  -9   7   7    3.23    7.85
   9  -7  -7   33.00    7.85
  -8   9   5    1.67    6.92
   8  -9  -5    6.11    6.92
   8  -9  -5    1.90    6.69
  -6  -9  -6   12.40   10.27
   6   9   6    0.35   10.38
   0 -10  -6   72.74    8.88
   0  10   6   45.51    8.83
  10  -5  -8   21.17    4.27
 -10   5   8   15.17    7.90
  10  -5  -8   32.02    8.08
 -11   3  -8   13.38    7.21
 -12  -2   8   -4.04    7.44
  -3  -7  -9   32.65    6.58
   3   7   9   22.55   10.50
 -11  -3  -8   17.13    8.02
 -12   2   8   17.65   11.65
  12  -2  -8   -4.90   11.65
  -1 -10   6   48.51    6.63
  -1 -10   6   42.05    5.42
  -5 -10   5    7.96    6.75
  -5 -10   5   -4.96    3.58
 -16   3  -1    2.02    3.06
 -16   3  -1   -5.88    5.13
 -16   3  -1    0.98    3.46
 -16  -3  -1    4.73    6.52
 -16  -3  -1    1.15    4.27
 -16  -3  -1   -1.04    4.44
 -10   7  -6   -4.38    7.10
  10  -7   6   19.15    7.27
  -5  10   5    1.27   11.88
   5 -10  -5   15.46   11.88
  -1  10   6   65.53    8.88
   1 -10  -6   50.94    9.00
  -8   1 -10   29.82   12.17
  -8  -1 -10   50.82   13.09
 -10  -8   5   49.84    9.34
 -10  -8   5   54.92    8.83
  -5 -11   2    2.31   11.94
  -5 -11   2   12.52    4.85
   5  11  -2   11.31    7.90
  10   7   6    4.38    8.54
 -10  -7  -6    5.54    8.08
  10  -8  -5   62.93   10.09
  10  -8  -5   51.34    8.13
 -10   8   5   59.76    7.85
   5 -11  -2   13.27    6.81
  -5  11   2    8.88    7.15
   5 -11  -2   15.75   11.71
 -16   0  -3    5.13    5.54
 -11   5  -7    0.23   10.56
 -14   1  -6  -10.27   10.67
 -14  -1  -6    2.65    6.63
  -7   3 -10   47.99   11.42
 -11  -5  -7    3.29    6.40
  11   5   7    9.75    4.27
   0  11  -4   -3.58    6.29
   0 -11   4    9.58    5.19
   0 -11   4   -1.90    6.11
  -5  -5  10   54.74    7.38
  -5  -5  10   41.01    6.86
   1 -10   6    3.98    8.60
   1 -10   6   17.07    5.36
  -5   0 -11   13.27    7.04
   7   3  10   39.69    7.33
  -7  -3 -10   39.74    6.86
 -13   1  -7   -0.23    7.04
  13  -7   2   -1.33    6.86
 -13   7  -2    3.58    3.23
   0  11   4    2.37    8.02
   0 -11  -4   -6.29    7.44
  -5   5  10   36.05    8.42
   5  -5 -10   48.57    7.96
 -13  -1  -7   -7.44    7.21
 -13  -7  -2   -6.63    5.71
  -1 -10  -6    9.75    7.67
   1  10   6   18.75    7.85
  13  -6   4   -4.38    6.98
 -13   6  -4    9.23    6.98
  -5  -2  11   13.67    6.23
  -6   4 -10   63.11   11.48
 -13  -6  -4    4.44    4.85
  -5   2  11  -11.02   10.27
   5  -2 -11    8.02    6.75
 -10   6  -7   11.08   11.19
  15  -5   1    6.35    6.58
 -15   5  -1   15.17    3.81
   6   4  10   59.42    8.77
  -6  -4 -10   67.55    5.54
  -3   3 -11   66.28    9.46
   3  -3  11   47.42    3.92
   3  -3  11   45.97    6.00
 -15  -5  -1    9.58    5.13
 -15  -5  -1   15.40    8.48
 -15  -5  -1    6.81    4.50
 -10  -3   9   11.88    7.50
  -1 -11   4   10.56    6.58
  -1 -11   4   23.19    5.25
   1  11  -4   14.08    7.04
   0   6 -10    8.36    5.94
   0  -6  10    5.02    4.50
   0  -6  10    6.17    4.44
  -4 -11   3   83.76    9.11
  -4 -11   3   75.16    6.06
   4  11  -3   73.89    9.29
  10  -3  -9    6.92    8.08
 -10   3   9    9.00    7.50
  10  -3  -9    2.88    5.31
 -10  -6  -7    2.94    4.61
  10   6   7   -0.81    4.90
   3   3  11   87.22    9.52
  -3  -3 -11   75.39    6.35
   4 -11  -3   81.11    8.88
  -4  11   3   86.93    9.29
  -1  11   4   16.04   12.52
   1 -11  -4    9.69    7.90
 -15   4  -3   -6.06    6.29
  -4  -9   7    6.69    9.86
  -4  -9   7    9.98    5.19
 -11  -4   8  130.60   10.33
 -11  -4   8  128.98   10.79
  14  -6   2    4.96    6.58
   5 -11   2   29.59    9.63
   5 -11   2   34.78    7.21
  -5  11  -2   40.73    6.35
 -15  -4  -3    7.27    4.10
 -15  -4  -3   -2.13    4.33
 -15  -4  -3   -0.87    8.31
   0  -6 -10    5.54    6.40
   0   6  10    4.73   10.27
  -1  -6  10    5.42    7.33
   1   6 -10    0.40    3.40
  -1  -6  10   -1.85    4.61
 -14  -6  -2    3.63    5.19
  11  -4  -8  130.20    8.25
 -11   4   8  140.46   10.56
  11  -4  -8  127.54   16.38
   5  11   2   34.32    8.42
  -5 -11  -2   30.52   13.38
 -16  -2   3    8.13    9.23
 -16  -2   3  -12.17    6.11
 -16   2   3    8.94    8.65
   4  -9  -7   30.40    7.96
  -4   9   7   30.17   12.92
 -15  -2   5   21.98    7.21
 -15  -2   5   32.65    7.38
 -15   2   5   18.69    6.46
  15  -2  -5    7.10    5.02
  -1  11  -4    3.75    9.75
   1 -11   4   16.04    8.54
   1 -11   4    8.60    6.00
  -1   6  10    6.29    6.81
   1  -6 -10  -11.54    6.46
  -6   6  -9   61.32    7.33
  12  -7   4   15.34   11.65
  -4  -7   9    2.13    6.11
  -4  -7   9    6.35    6.00
  -1 -11  -4   -3.17    7.90
   1  11   4   -7.79    7.73
   4  -8   8   -0.63    3.58
   4  -8   8    2.19    3.35
   4  -8   8   13.61    6.00
 -12  -7  -4   18.86    8.77
   6   6   9   80.30   10.27
  -6  -6  -9   69.22    6.63
  -4   7   9   -7.85   11.77
   4  -7  -9   -3.23    7.15
 -16   1  -3   95.64   11.42
  -2 -10   6    0.12    6.17
  -2 -10   6    7.56    4.33
 -16  -1  -3  121.43    7.79
   4   8   8    7.50    6.52
  -4  -8  -8    6.81    9.98
  -5   1 -11    6.81    6.63
   2 -10  -6    9.75    7.85
  -2  10   6   -6.81   12.17
   5   1  11   12.46    5.48
  -5  -1 -11   21.17    7.27
  -5  -1 -11   15.23    5.94
 -16  -3   2    1.79    5.83
 -16  -3   2    5.08    5.54
  16  -3  -2   -8.25    4.90
 -16   3   2    1.85    5.19
 -12  -8   2   23.94    7.79
  12  -8  -2   22.04    6.23
  12  -8  -2   35.19    5.88
 -12   8   2   23.36    9.34
 -15   3  -4   -1.27    9.92
  -4  -3  11   48.34    6.58
 -15  -3  -4   10.27    5.08
 -15  -3  -4    4.21    3.46
 -15  -3  -4    6.52    6.06
  -9   9  -4   36.11    3.86
   9  -9   4   23.54   12.06
   9  -9   4   42.57    6.40
   4 -11   3   21.75    6.11
   4 -11   3   26.65   10.21
  -4  11  -3   39.34    9.46
  -4   3  11   58.15    7.96
   4  -3 -11   59.47    8.08
 -11  -8   4   60.40   14.13
  -1   6 -10    6.81    4.21
   1  -6  10    3.06    4.10
   1  -6  10    1.90    3.98
 -10  -9   3   10.67    7.79
  10  -9  -3   15.98    9.46
  10  -9  -3   18.52    6.52
 -10   9   3   14.31    6.52
  11  -8  -4   89.07    6.92
  11  -8  -4   83.70    8.02
 -11   8   4   80.64   12.34
  -6   0  11   -1.56   10.04
  -9  -6   8   -5.25    7.33
  -9  -6   8    9.52    7.10
   4  11   3    0.98   13.15
  -4 -11  -3   26.59    8.13
  -9  -9  -4   64.66   11.42
   9   9   4   50.82    7.67
  -9   0  10  188.46   16.67
  -5  10  -5   37.73    5.31
   5 -10   5   47.01    7.10
   5 -10   5   36.34    5.19
  -1  -6 -10   18.98    9.63
   1   6  10   -2.42    6.40
  -9   6   8    0.75    7.61
   9  -6  -8    1.67    7.38
 -13   4  -6   54.69    7.96
 -11   0   9   -5.19    7.67
  -9  -8   6   24.98    8.02
  -9  -8   6   19.04    8.19
   5  10   5   48.57    8.42
  -5 -10  -5   37.26    7.90
 -13  -4  -6   26.42    3.98
 -13  -4  -6   40.32    7.67
   9  -8  -6    8.71    7.61
  -9   8   6    5.48    7.50
   9  -8  -6   19.04    6.46
 -10   2  -9   16.90    7.38
   6 -11   0    5.48    6.06
  -6  11   0    1.44    9.40
   6 -11   0    6.00   10.56
  -6 -11   0   14.83   12.58
   6  11   0    6.06   12.34
 -10  -2  -9    3.58    7.73
  -2  -6  10   26.30    5.42
  -2  -6  10   14.42    5.48
   2 -10   6   15.75    8.31
   2 -10   6   15.81    9.00
  -2 -11   4   69.16    6.00
  -2 -11   4   73.95   11.94
   0  -4  11    4.27    6.69
   0   4 -11    5.36    3.98
   0  -4  11    6.86    4.56
 -15   0  -5    0.81    6.23
   2  -6 -10   14.19   11.19
  -2   6  10   24.29   11.36
  -2  11   4   58.26    8.94
   2 -11  -4   66.16    9.46
 -15  -5   2   63.80   11.59
 -15  -5   2   50.99    8.08
  15  -5  -2   60.68    6.46
  15  -5  -2   54.86    6.52
 -15   5   2   50.19    6.69
 -13  -3   7   69.34   13.61
 -13  -3   7   42.69    8.94
   0   4  11   13.73    6.17
   0  -4 -11   12.06    6.06
   2  10   6   14.36   12.11
  -2 -10  -6    9.52    7.67
  -1  -4  11   16.09    5.08
  -1  -4  11   12.58    4.85
   1   4 -11   11.42    3.75
 -13   3   7   55.49    8.54
  13  -3  -7   49.84    5.94
  13  -3  -7   47.30    8.77
   1  -4 -11   11.36    9.92
  -1   4  11    7.73    6.40
   8  -9   5    5.77    3.63
   8  -9   5    6.00    7.10
  -7  -4  10   22.79    7.27
  -7  -4  10   23.36    7.15
 -14  -3   6   11.25    7.61
 -14  -3   6    7.15    7.27
 -12   0  -8   61.49    8.83
 -14   3   6    6.17    6.92
  14  -3  -6    0.23   11.08
  14  -3  -6    7.10    5.36
   8   9   5   11.83   10.73
  -8  -9  -5    7.73    6.40
  -7 -10   4    6.23    7.27
  -7 -10   4    5.54    3.46
  -8  -3  10  -12.17    7.15
   2 -11   4    4.38    5.71
   2 -11   4    9.52    5.83
  -2  11  -4    2.88    5.77
   7  -4 -10   36.40    8.19
  -7   4  10   27.00    7.96
  -6  -1  11  -11.71   10.27
  -6   1  11   -0.35    6.63
   6  -1 -11   18.52   11.08
  -8   3  10   -3.11   11.88
   8  -3 -10   -4.21    7.50
  -9  -1  10   22.55   12.11
   7 -10  -4    3.40    6.98
   7 -10  -4    0.23    7.33
  -7  10   4    9.00   10.50
   9  -1 -10    2.37    7.50
  -9   1  10   11.13   11.94
   6  11  -1  102.74    9.92
  -6 -11   1   89.41    9.69
   2  11   4    4.38    7.67
  -2 -11  -4    9.86    7.90
   6 -11  -1  107.47    9.11
   6 -11  -1   74.07    8.25
  -6  11   1   90.85   12.75
   4  -9   7   27.17    6.58
   4  -9   7   23.54    6.75
   7  -8   7   26.25    7.38
 -11  -1   9   40.44    8.42
 -11   1   9   20.07    8.42
  11  -1  -9   35.42    8.65
 -12   4  -7   14.42    7.27
   7   8   7   13.38    9.98
  -7  -8  -7   10.15    9.46
   4   9   7   26.54    7.61
  -4  -9  -7   24.46    7.44
 -12  -4  -7    5.54    5.42
 -12  -4  -7   20.54    7.90
  -1   4 -11    8.19    4.44
   1  -4  11    6.23    3.92
   1  -4  11    3.06    3.98
  14  -5   4    1.62    7.15
 -14   5  -4    6.98    6.81
  -8 -10   3   33.23    4.04
  -8 -10   3   48.51    8.48
  12  -8   2   89.18    6.92
  12  -8   2  102.39   13.21
 -12   8  -2   92.18    5.19
 -14  -5  -4    6.23    4.38
 -14  -5  -4    1.90    5.94
   8 -10  -3   42.11   10.84
   8 -10  -3   42.74   11.48
  -8  10   3   26.36    7.21
   1   4  11   14.71    9.17
  -1  -4 -11    0.81    5.88
   9 -10   0    9.58    5.42
  -9  10   0    7.56    5.65
   9 -10   0   -0.35    6.58
  -5  -8   8   27.46    6.92
  -5  -8   8   22.09    7.27
  -8   2 -10   12.81   11.31
   6 -11   1   30.92   10.61
  -6  11  -1    5.88    9.40
   6 -11   1   11.42    5.94
 -12  -8  -2  111.97   12.34
  -9 -10   0   -8.83    7.38
   9  10   0    6.69    7.67
 -15   1  -5   14.13    6.92
 -15  -1  -5   40.90   10.84
  -8  -2 -10   18.23    8.02
  -6 -11  -1    1.67    7.61
   6  11   1    6.11    7.61
  -5   8   8   32.19    8.19
   5  -8  -8   24.23    8.48
  -7   7  -8   23.30    6.75
 -13  -7   3   17.13    7.61
 -13  -7   3   -5.48    7.15
   2   4 -11    4.79    3.35
  -2  -4  11    1.85    8.36
  -2  -4  11    8.48    7.96
  13  -7  -3    9.29    5.36
  13  -7  -3  -14.65    9.17
 -13   7   3    8.71    5.83
 -14  -2  -6   30.98    7.67
   7   7   8   29.19    6.35
  -7  -7  -8   24.17    5.94
   2  -6  10    5.25    3.52
   2  -6  10    8.36    3.81
  -2   6 -10    5.25    7.10
   2  -4 -11    7.21    6.46
  -2   4  11    5.88    6.63
  -7  -9   6   46.67    8.02
  -7  -6   9   47.07    7.73
  -7  -6   9   51.34    7.85
 -13   2  -7   33.63    7.79
 -13  -2  -7   55.84   13.50
  -3 -10   6    2.77    6.23
  -3 -10   6    0.46    4.10
 -16   0   4   15.40    6.40
   7  -9  -6   34.44   12.69
  -7   9   6   38.07    8.08
  -2  -6 -10   -2.25    6.06
   2   6  10   15.40    6.23
 -14  -6   3   16.15    7.73
 -14  -6   3   16.61   11.31
 -12   1  -8   -3.98    7.21
  -4   7  -9    4.44    8.02
   7  -6  -9   59.93    9.06
  -7   6   9   59.70   14.19
 -14   6   3   -3.58    8.71
  14  -6  -3   -4.73    5.02
  14  -6  -3    6.58    5.77
  10  -8   5    9.86    7.38
 -12  -1  -8    7.50    7.73
 -16   3  -2   14.88    6.17
  10  -9   3   11.77    4.10
  10  -9   3   16.79    7.56
 -10   9  -3   19.15    4.04
 -16  -3  -2   26.77    4.67
 -16  -3  -2   22.79    7.85
 -16  -3  -2   26.02    6.86
  -3  10   6    1.21    7.61
   3 -10  -6   14.02    7.67
 -14   4  -5   -4.04    6.92
  10   8   5   17.07    6.35
 -10  -8  -5    7.79    6.11
 -14  -4  -5   -8.48   10.21
 -14  -4  -5   -4.50    5.60
   4   7   9   -4.67    6.00
  -4  -7  -9    4.96    5.77
  10   9   3    5.08    7.15
 -10  -9  -3   21.06    6.81
  -5   5 -10   13.90    5.83
   9 -10  -1   -0.17    6.52
   9 -10  -1   -1.27    5.94
  -9  10   1   12.40    5.83
  -9 -10   1   -5.54   11.88
  11  -9   0   31.84    7.15
  11  -9   0   40.55    5.65
 -11   9   0   35.19    5.88
 -11  -9   0   30.69    7.73
  -5  -5 -10    9.92    5.19
   5   5  10    4.21    5.42
   9  -7   7  153.21   10.79
  -9   7  -7  147.96   15.11
  -3  -6  10    7.38    5.65
  -3  -6  10   15.29    5.77
  -9  -7  -7  149.00    8.13
   9   7   7  144.90    8.54
  -9   4  -9    7.79    6.98
  15  -5   2   25.73   10.84
 -16   2  -3   58.95   10.96
 -16  -2  -3   34.50    4.10
 -16  -2  -3   34.44    3.81
 -15  -5  -2   19.61    5.31
 -15  -5  -2   19.27    5.36
 -15  -5  -2   21.40    5.31
 -12  -6   6    6.17    7.73
 -12  -6   6   11.08   12.63
  -3   6  10    7.27    7.56
   3  -6 -10   15.11    7.10
   9   4   9    0.98    3.69
  -9  -4  -9   -0.35    5.42
  12  -6  -6   -2.42    4.33
  12  -6  -6    6.81    7.10
 -12   6   6    6.63    6.98
 -15  -4   4  133.31    9.92
 -15  -4   4  141.21   10.21
  -5   2 -11   31.09    6.92
 -15   4   4  131.93    9.11
  15  -4  -4  136.31    8.94
  15  -4  -4  121.72    7.10
  -3 -11   4    8.25    6.81
  -3 -11   4   10.27    4.85
  -5  -2 -11   29.71    7.38
  -5  -2 -11   32.19    8.08
   5   2  11   28.27    4.50
   9 -10   1  187.76    8.65
   9 -10   1  190.53   10.38
  -9  10  -1  154.77    8.48
  -9 -10  -1  204.32   11.59
   9  10   1  189.03   18.23
 -11   9   1   23.36    5.83
  11  -9  -1   28.09    9.11
  11  -9  -1   14.19   10.61
  -8   5  -9    5.19    6.35
 -11  -9   1   26.36   12.34
   3 -11  -4    2.71    7.61
  -3  11   4   -6.86   11.77
   7 -10   4   16.15    7.38
   7 -10   4   30.63   11.25
  -7  10  -4   17.71    4.67
 -16  -1   4    5.60    6.35
 -16   1   4   -5.31    6.00
  -4   3 -11   27.98    9.69
  11  -8   4   87.45   14.19
   8   5   9   -4.10    7.73
  -8  -5  -9    7.21    6.92
  -4  -3 -11   29.59    5.36
   4   3  11   37.78    8.02
  -7 -10  -4   18.46    7.56
   7  10   4   23.82   12.29
  -8  10  -3  107.52   10.04
   8 -10   3  139.71    9.46
   8 -10   3  127.37    7.04
 -11  -8  -4   75.28    7.56
  11   8   4   87.39    8.25
   3 -10   6   36.28    9.75
   3 -10   6   20.42    5.25
  -8 -10  -3  149.75   10.21
   8  10   3  148.08   10.27
   2  -4  11   -1.33    3.52
  -2   4 -11   -0.98    4.67
   2  -4  11    0.87    5.65
  -3 -10  -6   11.31   11.94
   3  10   6   19.50    7.96
 -12  -3   8   36.46    8.48
  -2  -4 -11    1.04    5.54
   2   4  11   14.54    8.71
 -12   3   8   39.63   13.21
  12  -3  -8   27.57    8.65
  -5  -9   7    5.25    6.58
  -5  -9   7   17.94    6.98
  -5 -11   3   85.95    6.00
  -5 -11   3   87.51    9.46
   5 -11  -3   83.93    9.52
  -5  11   3   54.11   13.84
   5 -11  -3   78.86    8.88
   5  -9  -7    5.48    7.67
  -5   9   7    7.27    8.08
  -5  -7   9   20.31   10.84
  -5  -7   9   31.21    7.04
  -3  11  -4    6.17    5.83
   3 -11   4   14.42    5.88
   3 -11   4    0.12    5.54
  11  -9   1   -0.92    4.61
  11  -9   1    5.65    6.58
 -11   9  -1    1.27    4.67
 -10   5  -8   13.09    7.21
  -6 -10   5    4.33    3.35
  -6 -10   5    5.02    7.15
 -11  -9  -1    5.42    6.98
  -3 -11  -4   -8.19    7.96
   3  11   4  -15.98   12.46
  -6  10   5    2.42    7.21
   6 -10  -5    5.60    7.44
  -5   7   9   20.82    8.31
   5  -7  -9   22.32    8.13
 -10  -5  -8   10.27    6.63
  10   5   8    9.23    4.38
  -3  -4  11    4.85    5.36
  -3  -4  11    1.73    5.77
 -13  -5   6   37.90    8.13
 -13  -5   6    3.69    8.25
 -16   4   0    4.61    4.50
  16  -4   0   16.09    9.29
  -6  -5  10   32.13    7.56
  -6  -5  10   30.00    7.21
 -16  -4   0    2.83    5.83
 -16  -4   0    3.35    8.36
 -16  -4   0    3.35    7.96
  13  -5  -6   11.13    4.44
  13  -5  -6   11.31   11.13
 -13   5   6   -6.52   11.19
   9  -8   6   29.59    7.90
  -3   4  11   11.54    7.04
   3  -4 -11    7.90    6.92
  -6 -11   2    4.27    7.73
  -6 -11   2    4.04    4.67
   6  11  -2  -11.83    7.79
  -6   5  10   43.90    8.54
   6  -5 -10   52.38   13.67
  -5  -3  11  137.81    9.06
  -6  11   2   -3.29    6.92
   6 -11  -2   10.84    6.75
   6 -11  -2    3.46    7.27
  -6  -2  11    5.71    9.86
  -9  -8  -6   48.80    6.81
   9   8   6   48.80    7.21
   5  -3 -11  161.81   10.50
  -5   3  11  177.84   15.40
  -9  -2  10   57.68    8.54
   6  -2 -11   -2.54   11.65
  -6   2  11    5.60    7.04
 -13  -6   5   25.79    8.08
 -13  -6   5   -0.35    8.13
   9  -2 -10   49.61    9.40
  -9   2  10   62.18    8.83
 -17   0   0   59.47    5.31
 -17   0   0   58.09    8.08
 -17   0   0   61.43    5.25
 -13   6   5    5.13    6.69
  13  -6  -5   14.54    4.79
  13  -6  -5   18.57   10.84
 -11  -2   9   74.41    9.17
 -11   2   9   71.18    9.81
  11  -2  -9   60.74   15.00
   5  -8   8   -0.98    6.35
 -16   4   1    0.58    4.90
  16  -4  -1    7.67    5.54
 -16  -4   1    6.35    3.06
 -16  -4   1    6.00    6.00
 -16  -4   1    7.79    8.94
 -16  -3   3   50.30    7.38
 -16  -3   3   47.36   11.48
  16  -3  -3   29.65    5.31
 -16   3   3   53.24    6.52
 -11  -6   7    9.00   12.69
 -11  -6   7    8.65    7.96
 -15  -3   5   65.07    9.00
 -15  -3   5   86.12    9.00
  13  -7   3  138.56   10.33
  15  -3  -5   73.78    8.42
 -15   3   5   68.93    7.79
  -5  -8  -8    6.40    6.29
   5   8   8    5.02    6.52
  11  -6  -7    3.52    7.56
  11  -6  -7    8.54    7.10
 -11   6   7    7.44    7.67
 -13  -7  -3  128.00    8.25
 -12  -5   7   14.42    8.54
 -12  -5   7   27.52   13.33
 -12  -8   3    0.58    7.15
   5 -11   3   23.94    6.86
   5 -11   3   27.23    5.83
  -5  11  -3   16.96    5.83
 -12   8   3   16.38    6.06
  12  -8  -3   -0.23    5.77
  12  -8  -3    3.00    6.06
 -15   2  -5   18.29    6.81
 -11  -7   6   15.00    8.19
 -11  -7   6   12.81   13.33
  12  -5  -7   23.48    4.38
 -12   5   7   -2.42   12.52
  12  -5  -7   15.57    8.02
 -17   0   1   10.56    4.73
 -17   0   1    6.98    4.79
 -17   0   1   -4.96    3.81
 -15  -2  -5    2.48    6.58
  -6   0 -11    1.33    6.98
   5  11   3   38.65    8.42
  -5 -11  -3   19.79    8.19
   3  -6  10   -5.94    3.11
  -3   6 -10   -3.17    5.02
   3  -6  10    2.25    3.35
  11  -7  -6   14.94    5.08
 -11   7   6   14.42    7.50
  11  -7  -6   11.02    7.61
 -14   0   7  -12.98   11.65
   7  -9   6   36.28    7.38
  -3  -6 -10    1.10    5.83
   3   6  10    9.29    6.06
  -6  11  -2   92.64    7.27
   6 -11   2   84.57    8.54
   6 -11   2   93.97   10.90
  14  -6   3   16.79    7.21
   6  11   2   93.97   10.21
  -6 -11  -2   89.18   10.15
   7   9   6   44.19    7.61
  -7  -9  -6   42.74    7.33
 -14  -6  -3   13.96    8.19
 -12  -7   5  115.02   11.25
 -12  -7   5  123.45   10.44
  -8  -7   8   46.09    8.13
  -8  -7   8   25.44    8.36
 -12   2  -8   11.08   11.88
  -9 -10   2    9.17    8.19
  -8  -8   7   16.67   11.88
  -8  -8   7   12.75    8.13
   9 -10  -2    2.31    6.11
  -9  10   2    9.81    6.11
   9 -10  -2   -0.81    6.40
  12  -7  -5   94.08    9.11
 -12   7   5  108.74    9.11
  12  -7  -5  113.52    6.75
 -12  -2  -8   -4.44    7.96
  -9   6  -8   12.40    7.21
   8  -7  -8   48.34    9.11
  -8   7   8   44.48    9.00
   8  -8  -7   19.67    7.96
  -8   8   7    4.10    7.79
   9   6   8   18.17    5.25
  -9  -6  -8    6.06    5.02
 -17   1   0   19.90    7.67
 -17   1   0   21.29    4.61
 -17   1   0   16.04    4.33
 -17  -1   0   13.27    4.56
 -17  -1   0   15.98    4.73
 -17  -1   0   18.00    4.38
 -15  -5   3  107.35    9.06
 -15  -5   3  104.87   14.42
  -4 -10   6   10.67    6.69
  -4 -10   6    4.90    3.81
  15  -5  -3  102.91   10.56
 -15   5   3  103.60    8.02
  15  -5  -3  105.62    8.13
   4 -10  -6    5.88    7.85
  -4  10   6   14.08   12.29
 -10   3  -9    6.92    7.27
 -11   4  -8    7.10    7.38
 -10  -3  -9   26.36   14.36
 -11  -4  -8    7.15    8.42
  16  -4   1    0.29    6.17
 -16  -4  -1   10.73    4.90
 -16  -4  -1    3.86    5.08
 -16  -4  -1   11.08    6.69
 -11  -9   2  199.88   11.48
   0  12   0   54.28    8.77
   0 -12   0   53.07   13.15
   0 -12   0   50.71    7.67
 -17   1   1  245.39    9.34
 -17   1   1  262.12   12.98
 -17  -1   1  268.00   10.04
 -17  -1   1  239.22   10.44
 -17  -1   1  263.97    9.81
 -11   9   2  162.09    9.06
  11  -9  -2  146.46    9.06
  11  -9  -2  179.69    9.46
  -6   1 -11   34.61    7.85
  -6  -1 -11   14.83    7.50
  -4  -6  10   17.71    9.46
  -4  -6  10   -0.63    9.34
 -14  -1   7   -5.19   11.94
 -14   1   7   -3.46   11.36
   6 -10   5   25.61    6.75
   6 -10   5   19.44    4.79
  -6  10  -5   18.57    4.56
 -17   0  -1    0.06    3.58
 -17   0  -1    6.81    3.69
 -17   0  -1   -1.73    4.67
  -7   4 -10   -0.29    6.40
   4  -6 -10    3.35    7.33
  -4   6  10   -3.40   11.59
   5  -9   7   -1.44    9.81
   5  -9   7    1.90    5.71
   6  10   5   10.84    7.90
  -6 -10  -5   22.67    7.38
  -7  -4 -10    7.79    4.15
   7   4  10   -4.56    4.56
 -16  -2   4  107.41    8.88
 -16  -2   4  130.08   13.67
 -16   2   4   97.08    8.02
   5   9   7    5.31   10.96
  -5  -9  -7    2.83    6.86
  -9  -5   9   23.13   12.11
  -9  -5   9    4.85    7.90
   1 -12   0   40.61   11.59
  -1  12   0   43.21    8.36
   1 -12   0   35.88    8.13
  -1 -12   0   46.03    8.83
   1  12   0   24.92   13.09
  -1 -12   0   47.36    7.44
 -15   0   6   40.96    7.90
  -3   4 -11    9.34    5.31
  -7   0  11   -2.19    7.04
 -10  -4   9   12.23    7.85
 -10  -4   9   19.61   11.88
   9  -5  -9    9.69    8.88
  -9   5   9   39.51    8.25
  -4 -11   4   -2.60    7.10
  -4 -11   4   -8.25    7.10
   9 -10   2   24.00    7.50
  -9  10  -2   19.15    5.36
   9 -10   2   47.71    8.48
  -7   6  -9   21.75    6.81
  10  -4  -9   12.11    3.81
 -10   4   9   18.92    8.25
  10  -4  -9   14.59   13.15
  -3  -4 -11    6.17    5.36
   3   4  11    8.36    5.54
  -4  11   4   -5.19    7.56
   4 -11  -4   -2.25    7.67
   9  10   2   25.32    8.31
  -9 -10  -2   43.15    7.79
 -14  -5   5    8.88   11.88
 -14  -5   5    0.75    7.56
  -9   0 -10   44.94    8.94
 -14   5   5    9.46    6.98
  14  -5  -5   11.83    6.86
  14  -5  -5    5.77    4.61
   7   6   9   19.50    9.17
  -7  -6  -9   19.84    5.48
 -16   0  -4   13.27    6.35
  -9  -9   5   11.77    7.90
 -13   0   8   53.13    8.77
   9  -9  -5   -5.08    7.04
   9  -9  -5    9.86    6.81
  -9   9   5   13.38   11.25
  -8   3 -10   59.65    8.08
   0  12  -1    8.25    7.33
   0 -12   1   12.81    7.10
   0 -12   1   -4.15    6.29
  -8  -3 -10   36.34    9.52
   0  12   1    1.62    7.50
   0 -12  -1    2.31    7.61
  -6  -8   8   32.48    7.44
  -6  -8   8   33.92   12.34
  -5   7  -9   -2.31    5.65
 -14   3  -6   16.38   11.54
  -7  11   0   17.31    6.11
   7 -11   0    8.25    6.29
   7 -11   0    6.46    6.98
 -17   1  -1   22.09    8.31
 -17   1  -1   25.32    6.23
 -17   1  -1   20.07    3.75
 -17  -1  -1   20.65    4.50
 -17  -1  -1   13.67    6.52
 -17  -1  -1   22.90    5.02
  -7 -11   0   16.27    7.85
   7  11   0   12.52    8.31
 -10  -9   4   84.51   15.63
 -14  -3  -6   30.52    7.73
   6  -8  -8   35.59    8.83
  -6   8   8   44.53    8.83
   4 -10   6    6.00    7.38
   4 -10   6    4.90    6.40
  10  -9  -4   95.99    8.08
  10  -9  -4   93.10   13.27
 -10   9   4   85.32    8.71
 -16  -4   2   21.57    6.86
 -16  -4   2   17.77    6.52
  16  -4  -2    6.98    5.48
 -16   4   2   16.61    8.60
 -13   3  -7   -3.75    7.33
   5   7   9    1.56    6.17
  -5  -7  -9    6.86    5.88
 -15   4  -4   36.63   12.00
  -4  -4  11   11.48    6.46
  -4  -4  11    2.08    5.88
 -13  -3  -7   15.46    8.02
 -15  -4  -4   43.49    7.50
 -15  -4  -4   46.03    6.86
 -15  -4  -4   37.96    6.92
  12  -8   3   17.65    7.67
  -4 -10  -6    0.98    7.38
   4  10   6    3.63   11.71
  -4   4  11    8.94    6.98
   4  -4 -11    5.25    6.98
 -11   0  -9   12.86   12.63
  -1 -12   1    9.00    6.06
   1  12  -1    1.10    7.44
  -1 -12   1    7.79   11.36
 -12  -8  -3   23.30   10.27
 -17   0   2  196.30    8.83
 -17   0   2  189.26    9.00
 -11   9  -2    8.71    4.15
  11  -9   2   -2.13    6.92
  11  -9   2    1.79    6.63
   1 -12  -1    0.29    7.15
   1 -12  -1   -5.36    7.73
  -1  12   1   18.75    7.61
 -15  -1   6   34.03    7.79
 -15   1   6   18.92    7.33
  -7  -1  11    9.52    6.81
   1 -12   1   11.02   11.77
   1 -12   1   20.82   10.67
  -1  12  -1   31.73    7.50
   7  -1 -11   11.83    7.38
  -7   1  11    8.83    7.44
  11   9   2    6.92    7.21
 -11  -9  -2   -7.33    6.75
   1  12   1   17.88    8.54
  -1 -12  -1   28.90    8.13
  -4  11  -4   12.06    5.88
   4 -11   4   22.73    5.83
   4 -11   4   31.50   10.15
  14  -7   0   78.91    5.54
 -14   7   0   76.61    6.06
  14  -7   0   73.72   12.11
 -10  -7   7    0.69    8.02
 -10  -7   7   -6.06   12.06
  -9   1 -10   15.81    7.67
 -14  -7   0   71.64    8.02
  -9  -1 -10   34.84    8.71
 -16   1  -4   13.90    6.58
  -4 -11  -4   14.02   12.86
   4  11   4   15.69    8.13
 -16  -1  -4    8.48    6.29
  10  -7  -7   -7.27    8.77
 -10   7   7   14.25    7.56
  10  -7  -7    7.27    7.73
 -13  -1   8   15.23    7.96
 -13   1   8   -0.23   11.88
  -7 -11   1   51.22   14.13
   7  11  -1   49.61    9.00
  -7  11   1   34.09    7.33
   7 -11  -1   51.28   11.02
   7 -11  -1   38.59    8.13
  -2  12   0   29.36   11.77
   2 -12   0   11.65    6.98
   2 -12   0   11.25    7.27
   2  12   0   22.90    8.25
  -2 -12   0   12.00   13.15
   0  -9   8   -0.87    7.50
   0  -9   8    4.61    8.25
   0  -9   8    7.21    5.31
 -13  -4   7    4.85    8.13
 -13  -4   7    4.79    7.90
 -12   6  -6   20.71    7.79
 -16   3  -3   10.84    6.58
 -13   4   7    2.94   11.94
  13  -4  -7   -0.12    6.29
  13  -4  -7    7.38    7.44
 -16  -3  -3    9.40    5.83
 -16  -3  -3    0.12    3.98
 -16  -3  -3   -0.12    5.42
   0   9   8   -2.71    7.56
   0  -9  -8    9.00    7.33
 -12  -6  -6   15.57    7.44
  12   6   6    4.04    5.08
  -5   3 -11   38.13   10.90
  -1  -9   8   11.13    7.21
  -1  -9   8    3.06    8.77
  -1  -9   8    2.77    8.65
 -14   7   1   47.36    5.94
  14  -7  -1   52.49    7.04
  14  -7  -1   53.07    9.06
 -14  -7   1   60.80    7.85
   0  -8   9   35.88    5.65
   0  -8   9   36.11    8.48
   5   3  11   28.15    5.13
  -5  -3 -11   45.23    5.60
   0 -11   5   18.92    6.58
   0 -11   5   26.54    5.83
   1  -9  -8    9.81    7.79
  -1   9   8   12.75   12.23
 -14  -4   6   22.27    8.48
 -14  -4   6   28.67   12.63
   0   0 -12   20.94    6.11
   0   0  12   18.46    8.42
   7 -11   1    0.81    5.94
   7 -11   1   20.65    6.92
  -7  11  -1    4.27    5.83
  -6   5 -10   -2.77    5.94
  14  -4  -6    5.36    7.79
 -14   4   6   42.28   11.65
  14  -4  -6   24.11    4.61
   0  -8  -9   41.07    7.85
   0   8   9   32.13    8.19
 -11   1  -9  -11.54    7.90
  -8  -4  10   53.76    8.48
  -8  -4  10   54.45    8.48
  -1  -8   9    0.75    5.13
  -1  -8   9   -5.25    5.31
 -11  -1  -9    9.81   12.63
   7  11   1   -1.79   12.92
  -7 -11  -1   10.67    8.13
   1   0 -12   31.21    8.54
  -1   0  12   35.82    6.06
 -17   1   2    7.96    8.31
 -17  -1   2    4.33    5.60
 -17  -1   2    3.69    5.42
   0 -11  -5   20.07    8.36
   0  11   5   -0.58   13.21
  -8   4  10   49.21   13.90
   8  -4 -10   55.67    9.46
  -6  -5 -10    5.42    4.85
   6   5  10   -4.04    5.19
 -17   2   0   -0.81    3.98
 -17   2   0    9.23    4.27
 -17  -2   0    6.86    7.44
 -17  -2   0    4.90    4.67
 -17  -2   0    4.33    3.92
  -1   8   9    0.63    7.10
   1  -8  -9    1.10    7.10
  15  -5   3  -16.32    7.15
 -15   5  -3   10.27    6.52
  -1 -11   5   64.78   11.48
  -1 -11   5   69.80    9.46
 -11  -5   8    3.98    7.90
 -11  -5   8    3.81    7.90
  -8 -10   4    9.29    8.31
 -15  -5  -3    3.86    5.48
 -15  -5  -3    4.73    4.85
 -15  -5  -3   -1.21    4.79
   1  -9   8   41.48    8.77
   1  -9   8   40.67    9.11
   1  -9   8   28.67    5.77
 -11   5   8   13.38    7.79
  11  -5  -8   -1.73    3.98
  11  -5  -8   -3.35    7.85
   8 -10  -4   13.15    7.67
  -8  10   4   16.15    7.44
   8 -10  -4    8.08    7.21
   1 -11  -5   57.51   14.71
  -1  11   5   55.55    9.81
 -13  -7   4    5.13    8.42
 -13  -7   4   20.88    7.90
  -4   6 -10    2.48    5.36
  13  -7  -4    4.38    6.40
 -13   7   4    1.38    6.40
  13  -7  -4   11.94    8.25
   2  12  -1  -14.65    7.79
  -2 -12   1   -2.94    9.46
  -2 -12   1    0.12    7.38
  -1  -9  -8   61.09    8.60
   1   9   8   53.01    8.88
   2 -12  -1    8.65    7.90
  -2  12   1    0.87   12.11
   2 -12  -1   28.03    7.61
  13  -6   5    9.52    7.79
 -13   6  -5   -8.54   11.59
  15  -6   0   40.03   11.54
 -15   6   0   53.88    5.65
  15  -6   0   43.03    4.96
   4   6  10   -6.86    9.46
  -4  -6 -10  -11.19    5.83
 -17   2   1    0.69    4.73
  -6   2 -11   22.09   11.36
 -17  -2   1   10.90    8.08
 -17  -2   1    7.61    5.19
 -17  -2   1    1.04    5.13
 -15  -6   0   53.82    7.21
 -15  -6   0   59.99    7.56
 -15  -6   0   52.49    7.33
   1 -11   5   14.08    5.88
   1 -11   5   18.17    6.35
 -14  -6   4   18.40    7.67
 -14  -6   4   18.11    7.96
   2 -12   1   48.86    7.44
   2 -12   1   30.23    8.02
  -2  12  -1   46.78    7.79
  14  -6  -4   -4.15    5.08
  14  -6  -4    4.96    6.29
 -14   6   4   14.42    6.23
  -6  -2 -11   59.53   14.65
   1  -8   9   21.69    5.02
   1  -8   9   16.21    7.73
  -6  -9   7    9.11    7.04
  -6  -9   7   -3.58    7.27
 -13  -6  -5    4.21    7.44
   2  12   1   43.96    9.46
  -2 -12  -1   57.22    9.06
 -14  -2   7  116.41   15.75
  -1 -11  -5   35.71   13.15
   1  11   5    1.96    8.54
 -14   2   7   88.49   14.48
  14  -7   1   18.00    7.21
  14  -7   1   11.54    5.88
 -14   7  -1   14.59    4.44
  -6  -7   9   43.21    8.13
  -6  -7   9   51.28   11.83
 -11  -8   5   15.98    8.31
 -11  -8   5   -8.54    8.31
  -6   9   7    9.40    8.19
   6  -9  -7   21.63    8.08
 -14  -7  -1   27.28    6.75
   1   8   9   24.92    7.73
  -1  -8  -9   11.88   11.48
   8  -8   7   18.69    7.61
 -11   8   5   20.71    7.21
  11  -8  -5   11.77    7.10
  11  -8  -5    4.85    5.88
  -6 -11   3   81.74    8.71
  -6 -11   3   75.51   14.48
  -1   0 -12   12.00    6.11
   1   0  12   -2.94    4.67
  -6   7   9   62.42    8.88
   6  -7  -9   35.07    9.11
  -6  11   3   80.36    8.88
   6 -11  -3   67.49    9.00
   6 -11  -3  100.14   14.77
  13  -8   0    7.21    9.98
  13  -8   0    1.50    4.79
 -13   8   0    2.31    7.67
   0   1 -12   48.11    5.83
   0  -1  12   33.86    8.60
  -8  -6   9  -12.40    7.38
  -8  -6   9    6.86    7.38
   8   8   7    4.15    9.86
  -8  -8  -7    2.71    5.94
 -13  -8   0   14.25   10.84
   0  -1 -12   57.86   11.48
   0  -1 -12   56.01   10.21
  -2  -9   8    9.69    5.83
  -2  -9   8    5.36    4.15
  -2  -9   8   -6.35    9.58
 -16   4  -2   19.44    6.63
   1   1 -12   36.23    5.25
  -1  -1  12   29.25    5.83
  -6  -3  11   78.91    8.13
  12  -7   5   26.19    8.36
 -12   7  -5   26.07    8.02
  -8  -9   6   63.34    9.17
  -8  -9   6   74.01    9.40
   1  -1 -12   37.15    6.81
   1  -1 -12   30.28   10.50
  -1   1  12   39.40    6.29
 -16  -4  -2   22.61    5.31
 -16  -4  -2   19.44    5.13
 -16  -4  -2   12.58    4.90
  -9  -3  10   18.40    7.73
   8  -6  -9  -15.46    8.31
  -8   6   9   -7.67    8.48
  15  -6  -1   54.34    7.04
  15  -6  -1   40.21    8.71
 -15   6   1   54.69    6.40
  11  -7   6   14.88    8.25
 -11   7  -6   30.80    8.02
 -15  -6   1   36.34    7.90
 -15  -6   1   26.94    7.10
   6  -3 -11   88.03   10.09
  -6   3  11  113.64    9.86
   2   0 -12   98.01    9.29
  -2   0  12  104.01   11.42
 -10   0  10  159.56   16.79
   9  -3 -10    9.52    8.08
  -9   3  10    5.83    8.36
  -2   9   8   -2.77    7.56
 -12  -7  -5   23.13    5.83
  12   7   5   17.54    6.23
  -8   9   6   79.32   14.02
   8  -9  -6   79.72    9.81
 -10  -6   8   22.27    8.60
 -10  -6   8   27.98    8.36
 -11  -3   9   11.13    8.13
 -13   5  -6   38.94    8.31
  -2  -8   9   12.81    5.83
  -2  -8   9    0.98    5.65
 -11  -7  -6   16.79    8.71
  11   7   6   12.52    9.11
 -11   3   9   32.94    9.00
  11  -3  -9   39.86    9.46
 -10   6   8   22.67    8.54
  10  -6  -8   24.80    8.36
  10  -6  -8   22.15    5.48
 -13  -5  -6   20.59    6.98
 -13  -5  -6   24.52    7.96
  -8   7  -8   17.65    7.15
   2  -8  -9   -3.63    7.61
  -2   8   9   11.65    7.56
 -17   0  -2   15.92    5.65
 -10  -8   6  102.16   10.90
 -10  -8   6  108.22   11.08
  -5 -10   6    5.60    5.48
  -5 -10   6   12.63   11.08
   9  -9   5   31.32   12.58
   8   7   8   21.46    6.29
  -8  -7  -8   16.56    5.71
 -10   8   6   98.30    9.58
  10  -8  -6  111.33    8.31
  10  -8  -6  102.56    9.81
  10  -9   4   15.57    7.67
  13  -8  -1   48.17    7.10
  13  -8  -1   44.94    6.11
 -13   8   1   40.90    9.63
   0  -5  11   36.86    5.31
   0   5 -11   45.46    4.90
   0  -5  11   44.30    7.90
 -13  -8   1   31.78   12.40
  -5  10   6    7.21    7.79
   5 -10  -6   -1.79    8.02
 -15   3  -5  126.79    9.69
  -2 -11   5   27.11    8.13
  -2 -11   5   21.69    7.21
   9   9   5   31.21    7.44
  -9  -9  -5   28.50    7.15
 -15  -3  -5  109.95    9.34
 -10  -9  -4   13.96    6.75
  10   9   4   10.67   11.13
   0 -12   2   50.59    7.04
   0  12  -2   50.71    8.19
   0 -12   2   44.24    8.13
  -1  -5  11    2.71    4.85
  -1  -5  11   -0.63    4.79
   1   5 -11    0.46    5.71
   0  -5 -11   37.90   11.08
   0   5  11   41.24    7.56
   0  12   2   32.59    8.88
   0 -12  -2   25.84    9.00
 -11   6  -7    6.81   11.88
  -2  11   5   34.21   13.67
   2 -11  -5   24.98    8.83
  -9 -10   3   28.32    3.75
  -9 -10   3   74.41    9.34
 -17   2  -1  228.49   13.79
   1  -5 -11    3.92    6.46
  -1   5  11    0.12    6.58
 -17  -2  -1  216.55    8.31
 -17  -2  -1  194.63   11.13
 -17  -2  -1  180.09   11.42
   9 -10  -3   71.70    8.42
  -9  10   3   79.14   13.21
   9 -10  -3  107.35    8.88
  -5  -6  10   -6.00   10.33
  -5  -6  10   15.11    9.92
 -11  -6  -7    0.75    4.79
  11   6   7   15.75    7.85
  -1   1 -12   22.96    5.65
   1  -1  12   17.02    5.02
  -1  -1 -12   45.28   11.36
  -1  -1 -12   43.26   10.44
  -5   6  10  -11.88    7.85
   5  -6 -10   22.09   11.94
  -7 -10   5   20.31   12.23
  -4   4 -11   -5.48    5.54
 -12   3  -8   -0.81   11.54
  -7  -5  10    0.75    6.81
  -7  -5  10   -6.58    7.10
   6  -8   8   27.92    7.38
  -7  10   5   11.13    7.33
   7 -10  -5    5.83    7.96
   7 -10  -5   11.02    7.67
 -12  -3  -8    3.29    8.42
  -3  12   0   65.13    8.48
   3 -12   0   73.66    8.65
   3 -12   0   68.76   12.92
   3  12   0   71.18   14.42
  -3 -12   0   57.68    9.34
  -4  -4 -11   -0.98    7.96
   4   4  11   -1.15    5.08
  -1 -12   2    9.86    7.50
   1  12  -2    0.12    7.27
  -1 -12   2   12.81    6.06
  -7   5  10  -17.02    7.85
   7  -5 -10    6.98    7.85
   6 -11   3   12.98    5.48
   6 -11   3   15.57    6.98
  -6  11  -3   13.33    5.48
 -15  -2   6   -0.69    7.21
   2  -9   8   27.11    7.56
   2  -9   8    7.38    8.94
   2  -9   8   -0.06    4.79
  -7  -2  11   -3.52   10.73
 -15   2   6   14.08    7.33
  15  -6   1   59.01    7.90
  -1  12   2   -1.27    7.85
   1 -12  -2   16.09   12.06
   2   1 -12   24.40    4.67
  -2  -1  12   27.52    9.17
 -10  -1  10    0.98   11.88
  -2   1  12   32.07    6.52
   2  -1 -12   13.84   10.73
   2  -1 -12   22.96    6.29
   6   8   8   36.51   10.90
  -6  -8  -8   19.73    6.69
  -7   2  11    1.15    7.38
   7  -2 -11    4.96    7.73
 -15  -6  -1   51.74    5.65
 -15  -6  -1   52.26    7.04
 -15  -6  -1   40.84    6.75
 -10   1  10   32.42    8.42
  10  -1 -10    4.50    8.42
  -6 -11  -3    8.08    8.36
   6  11   3   27.00    8.19
   1 -12   2  152.29   13.09
  -1  12  -2  151.31   14.83
   1 -12   2  139.25   10.21
   1  12   2  178.48   12.00
  -1 -12  -2  165.79   18.06
   2 -11   5   12.46    9.23
   2 -11   5   21.57    6.06
   2   9   8   13.50    7.67
  -2  -9  -8   23.30    7.56
  -9   2 -10   15.23    7.67
 -11  -9   3   30.23    8.60
 -12   5  -7   -3.29    7.38
  11  -9  -3   17.94    6.40
 -11   9   3   25.73    7.04
  11  -9  -3   22.61    7.04
  -9  -2 -10   11.48    8.54
  -7 -11   2    6.46    8.13
  -7 -11   2   -3.86    4.61
 -16   2  -4   32.36    7.10
 -12  -4   8  138.56   10.96
 -12  -4   8  148.94   17.77
 -16  -2  -4   20.82   10.27
  -7  11   2    9.40   10.61
   7 -11  -2   -2.42    7.79
   7 -11  -2    4.27    6.98
 -12  -5  -7   13.33    8.42
  12   5   7   10.67    4.38
 -12  -5  -7    4.56    6.52
 -14  -7   2    9.17    7.61
 -14  -7   2    6.23    7.04
   2  11   5    0.69   13.27
  -2 -11  -5   12.75    8.19
  14  -7  -2    4.10    8.88
 -14   7   2    7.73    5.71
  14  -7  -2    8.54    5.94
 -17   1  -2   35.88    6.40
   1  -5  11   47.71    7.44
  -1   5 -11   54.45    7.96
   1  -5  11   43.38    4.90
 -17  -1  -2   37.15    6.06
 -17  -1  -2   38.30    6.52
 -17  -1  -2   52.15    6.11
  13  -8   1   18.98    7.21
  13  -8   1    9.46    6.75
 -13   8  -1   26.42    4.61
  12  -4  -8  137.12    6.11
  12  -4  -8  126.39   10.79
 -12   4   8  131.35   10.96
 -13  -2   8   39.46    8.94
   2  -8   9   -2.31    6.81
   2  -8   9   -0.81    4.21
 -13  -8  -1   13.44    6.81
  -5 -11   4   55.90    7.90
  -5 -11   4   56.42    8.77
 -13   2   8   33.34   13.27
  13  -2  -8   37.44    8.31
   8 -10   4    6.11    4.38
   8 -10   4   -6.11    6.86
  -8  10  -4   -4.21    4.27
   1   5  11   92.24   11.65
  -1  -5 -11   65.88    7.44
   5 -11  -4   43.84    8.77
  -5  11   4   66.63    8.94
 -16   0   5    2.08    6.75
   8  10   4   -2.42    7.27
  -8 -10  -4    8.65    7.10
  -2  -8  -9   15.40    6.92
   2   8   9   19.67   11.59
   2   5 -11   13.21    3.58
  -2  -5  11   16.90    5.36
  -2  -5  11    3.86    5.48
  -2   0 -12    6.40    6.75
   2   0  12    6.86    4.56
  -2   5  11    8.94    7.27
   2  -5 -11   16.73    7.27
  10 -10   0    6.00    5.54
 -10  10   0    4.10    5.77
  10 -10   0   -8.02   10.61
  -3 -12   1   15.92   12.75
  -3 -12   1   21.17    6.35
   3  12  -1   33.80    8.54
 -10 -10   0    3.06    7.56
 -16  -3   4   14.77   11.08
 -16  -3   4   -2.94    6.92
   3 -12  -1   31.78    7.67
   3 -12  -1   23.77    7.79
  -3  12   1   27.92    8.02
  16  -3  -4    4.85    4.38
 -16   3   4   -7.15    9.92
  -5  -4  11    9.52    6.35
  -5  -4  11    8.02    7.04
 -11   2  -9   -4.67    7.67
 -11  -2  -9    7.15    8.54
 -17   2   2   27.00    5.77
 -17  -2   2   23.36    6.06
 -17  -2   2   31.90    6.29
 -14   5  -5   51.57    8.13
  -5   4  11  -11.88   12.17
   5  -4 -11  -10.73   11.77
   3 -12   1    6.46    6.81
   3 -12   1    6.06    6.92
  -3  12  -1    9.69    7.04
 -14  -5  -5   36.57    7.33
 -14  -5  -5   23.07    7.04
  -3 -12  -1    3.46    7.96
   3  12   1    0.81    8.19
  -3   0  12  124.60    8.25
   3   0 -12   86.30    6.00
  -3  -9   8   13.09   10.09
  -3  -9   8   -3.17    5.94
 -12  -8   4   56.76    9.00
 -12  -8   4   41.88    9.69
 -12   0   9    7.79    7.90
 -12   8   4   31.55   11.77
  12  -8  -4   56.42    9.86
  12  -8  -4   52.49   11.88
  -7  11  -2  165.04   12.86
   7 -11   2  146.17    8.65
   7 -11   2  175.59   10.21
   0 -10   7   67.38   10.56
   0 -10   7   56.07    9.69
  -3   9   8    1.15    7.90
   3  -9  -8    4.79    7.85
  -7 -11  -2  193.94   12.11
   7  11   2  191.46   12.75
  -3  -8   9   -2.19    5.88
  -3  -8   9  -11.88    6.11
 -16  -4   3    0.87    6.98
 -16  -4   3   14.77    6.75
  16  -4  -3    5.13    5.08
 -16   4   3   -9.81    5.88
  16  -4  -3   -3.81    5.88
 -15  -4   5    0.92    7.67
 -15  -4   5    3.46    7.50
  -7   0 -11   34.09   12.86
  15  -4  -5    8.88    7.15
 -15   4   5   12.40   10.90
  15  -4  -5    4.73    7.15
 -14   0  -7    0.06   11.59
  -2 -12   2    7.73    7.67
  -2 -12   2    2.13    9.23
   2  12  -2   12.34    7.73
   5 -10   6   -3.11    6.58
   5 -10   6   10.84    6.98
   0  10   7   75.97    9.69
   0 -10  -7   73.38    9.58
  -2  12   2    9.92    7.79
   2 -12  -2   12.06    7.67
  -3   8   9    7.33    8.02
   3  -8  -9    7.38    7.56
   6  -9   7    0.75   10.21
 -16  -1   5    3.29    6.92
 -16   1   5    1.38    6.35
 -17   0   3    7.10    5.83
  -1 -10   7    2.65    5.94
  -1 -10   7    3.06    4.96
   9 -10   3   17.71    7.96
  -9  10  -3   13.84    7.38
   9 -10   3   17.65   11.54
 -10  10   1    0.52    6.00
  10 -10  -1    3.69    5.77
  10 -10  -1   -8.71    6.75
 -10 -10   1   -7.61    7.96
  -9   5  -9   45.11    7.96
 -15  -6   2   -2.77    6.58
 -15  -6   2    4.04    7.33
  15  -6  -2    3.46    9.11
  15  -6  -2   10.15    5.54
 -15   6   2    6.40    6.06
   5  10   6   14.77    7.56
  -5 -10  -6   -0.75    7.15
  -9 -10  -3    2.42    7.21
   9  10   3   -0.92    7.21
  -6  -9  -7    9.40    6.69
   6   9   7   -7.90    6.86
   1 -10  -7    3.46    8.02
  -1  10   7   16.73   12.81
   9   5   9   29.53    5.36
  -9  -5  -9   34.26    7.67
  -2  12  -2  207.61   11.31
   2 -12   2  223.82   10.61
   2 -12   2  221.57   16.79
   2  -1  12    8.19    4.38
  -2   1 -12   14.83    6.46
 -15  -5   4    9.06    7.79
 -15  -5   4   27.86    8.19
  -2  -1 -12   12.69    6.92
  -2  -1 -12    9.23    8.54
   2   1  12   10.44    4.85
  -2 -12  -2  213.95   13.27
   2  12   2  224.28   19.79
  15  -5  -4    8.65    5.25
 -15   5   4    7.67    6.69
  15  -5  -4    8.65   10.44
   5 -11   4   18.11    8.42
   5 -11   4    7.44    6.58
  -5  11  -4    3.58    5.54
  -3 -11   5   26.36    6.86
  -3 -11   5    3.06    4.73
   5  11   4   17.71   12.81
  -5 -11  -4    3.52    7.79
   0  -2  12    4.85    7.61
   0   2 -12    4.15    7.21
  13  -7   4    5.88    7.73
   3 -11  -5   18.92   12.92
  -3  11   5    3.63    8.54
   0  -2 -12   11.71    6.17
   0   2  12   19.56    9.29
   1   2 -12    3.69    6.63
  -1  -2  12    3.46    5.08
   1 -10   7  142.37    8.13
   1 -10   7  120.68    8.31
 -13  -7  -4   17.31    8.94
  10  -7   7   70.38    9.75
 -10   7  -7   82.72   14.13
   1  -2 -12    0.75    6.29
  -1   2  12   15.57    6.06
 -13  -8   2   -9.06    7.61
  13  -8  -2    8.02    6.17
  13  -8  -2    7.61    5.65
 -13   8   2    1.67    9.17
  -3  -1  12   19.32    6.11
   3   1 -12   21.63    6.40
   0  -7  10    0.92    7.27
   0  -7  10    0.69    7.33
  -3   1  12   20.82    6.86
   3  -1 -12   10.09   10.67
   3  -1 -12   19.27    5.25
 -10  -7  -7   98.58    7.10
  10   7   7   83.12    7.44
  -1 -10  -7  140.87   11.71
   1  10   7  186.09   17.65
 -12  -1   9   13.04    8.25
  -2   5 -11   34.96    5.48
   2  -5  11   35.76    4.38
   2  -5  11   30.40    4.21
  10 -10   1   31.96    5.94
  10 -10   1   48.22    7.73
 -10  10  -1   29.88    5.88
 -12   1   9   -3.86    8.19
 -15   0  -6   11.08    7.33
  14  -7   2   13.96    7.56
 -10 -10  -1   24.57    8.25
  10  10   1   39.34    8.83
 -10   4  -9   16.38    7.56
  -7  10  -5    5.19    4.15
   7 -10   5   -2.88   10.67
   7 -10   5   -1.33    6.58
  -1  -7  10    1.21    5.08
  -1  -7  10   -0.75    4.96
   0  -7 -10  -10.61    6.98
   0   7  10    3.81    7.21
   8  -9   6    3.58    7.21
 -14  -7  -2   18.29    6.23
  -2  -5 -11   46.21    7.21
   2   5  11   69.80    7.38
  -7   1 -11   16.67   12.23
 -10  -4  -9    6.29    9.06
  -7  -1 -11   42.46    8.88
 -14   6  -4   21.75    7.85
  14  -6   4   24.29    8.36
   7  10   5    5.94    7.33
  -7 -10  -5   -0.46    7.27
 -14   1  -7   -3.06   11.36
  -6   7  -9   27.63    6.52
   1  -7 -10   10.15   11.19
  -1   7  10    9.98    7.56
 -14  -1  -7   -8.02    7.67
  -8  -9  -6   13.56    6.63
   8   9   6    1.50    7.04
 -14  -6  -4   21.29    5.31
  11  -9   3   87.51   14.13
  11  -8   5   18.57   12.86
 -17  -1   3    7.85    6.00
 -17  -1   3    1.96   10.04
 -17   1   3   -4.85    8.83
 -11  -9  -3   85.32    8.54
  11   9   3   82.03    8.94
   6   7   9   28.67    6.63
  -6  -7  -9   28.27    9.98
  11   8   5   -1.96    6.29
 -11  -8  -5   -1.50    5.88
  -2 -10   7   -3.86    4.61
  -2 -10   7   26.59    9.52
   3  -9   8    8.13    4.44
   3  -9   8    3.23    4.44
   3  -9   8    6.86    9.17
  -7  -8   8   18.11   12.69
  -7  -8   8   39.23    8.13
  -3  -5  11   13.90    6.11
  -3  -5  11   30.23    9.11
   1  -2  12    5.88    4.50
  -1   2 -12   25.67    8.13
  16  -5   0   -2.71    6.17
 -16   5   0    2.94    7.10
   3 -11   5   10.73    8.54
   3 -11   5    2.19    6.23
 -16  -5   0   -8.25    9.29
 -16  -5   0   -1.96    6.00
 -16  -5   0   20.94    8.77
  -1  -2 -12   16.32    5.94
   1   2  12   19.32    5.77
  -3   5  11   16.61    8.02
   3  -5 -11   21.86    7.67
   7  -8  -8   27.57    9.00
  -7   8   8   60.05   13.96
   2 -10  -7  -15.23   12.75
  -2  10   7    6.00    7.90
   3   9   8    8.25    7.33
  -3  -9  -8   -8.83    7.04
   1  -7  10   11.25    4.56
   1  -7  10   16.32    4.61
   3  11   5   13.04    8.48
  -3 -11  -5    7.61    7.85
  -9  -7   8   13.33   12.63
  -9  -7   8   10.27    7.90
  -2  -2  12    5.71    8.31
   2   2 -12    5.65    3.92
 -10  -2  10   81.91    9.58
  -8   0  11  -11.31    7.56
  -9  -8   7    6.35   12.29
  -9  -8   7   -3.81    8.08
  -2   2  12    8.54    6.29
   2  -2 -12   -2.02    6.40
 -17   3   0   23.71    7.61
  10  -2 -10   58.95   10.33
 -10   2  10   73.14    9.69
   1   7  10   21.40    7.44
  -1  -7 -10   21.75    7.21
 -17  -3   0   15.81    5.36
 -17  -3   0   15.92    4.27
 -17  -3   0    7.67    5.48
   9  -7  -8   19.15    8.36
  -9   7   8   10.61    8.36
   3  -8   9    5.77    6.29
   3  -8   9    2.88    3.86
  -5   6 -10    6.46    5.88
  -9   8   7   -0.75    7.73
   9  -8  -7    2.83    7.96
   9  -8  -7    6.40    6.81
 -15   1  -6   17.54    7.56
 -15  -1  -6   19.04    7.44
 -16   5   1   -5.13    7.96
  16  -5  -1    3.46    4.67
  16  -5  -1    0.29    5.94
 -16  -5   1   -5.19    9.46
 -16  -5   1    5.94    6.52
   5   6  10   -0.81    9.52
  -5  -6 -10   24.57    9.00
   3   8   9    6.81    7.04
  -3  -8  -9   12.98    6.86
 -17   2  -2   16.50    9.52
 -17  -2  -2   16.44    5.36
 -17  -2  -2    9.34    6.46
 -17  -2  -2    6.69    3.98
  -2  -7  10    4.21    5.65
  -2  -7  10   10.44    8.71
  -4  12   0   59.30    8.42
   4 -12   0   66.05    8.54
   4 -12   0   65.01    8.71
  -4 -12   0   67.38    9.69
   4  12   0   59.18    9.75
  10  -8   6    1.44    7.73
  -8   4 -10   21.57    7.67
  -6   3 -11   16.09   11.19
 -17   3   1   -0.23    4.85
 -17  -3   1    4.67    8.88
 -17  -3   1    6.92    5.42
 -13   0  -8   20.48    8.31
  -2   7  10    5.83    7.79
   2  -7 -10   10.09    7.33
  12  -9   0   12.34    6.92
  12  -9   0   -5.02    8.42
 -12   9   0   17.54    5.48
   8   4  10   18.69    4.61
  -8  -4 -10   14.88    4.56
 -12  -9   0    5.54    7.44
 -10  -8  -6   19.32    9.69
  10   8   6   -1.10    9.86
  -3   0 -12   50.99    7.79
   3   0  12   32.36    4.67
  15  -6   2   42.80    8.13
  -6  -3 -11    8.19    4.61
   6   3  11    9.11    4.50
 -14  -3   7   57.63    9.34
 -14  -3   7   51.63    9.46
 -15  -6  -2   33.23    6.29
 -14   4  -6  124.02   10.15
 -14   3   7   56.07   13.21
  14  -3  -7   24.92   13.33
   2 -10   7   73.72    7.33
   2 -10   7   75.28    6.58
 -14  -4  -6  126.79   15.29
 -13   4  -7   25.27    8.19
  -3 -12   2   20.59    8.08
   3  12  -2   21.17    8.65
  -3 -12   2   23.42    6.00
  13  -8   2  100.31    9.63
  -8   6  -9   29.71    7.33
   3 -12  -2   35.71    8.65
   3 -12  -2   32.82   13.21
  -3  12   2   34.61   13.04
  -2 -10  -7   95.81    9.63
   2  10   7   71.47    9.92
 -13  -4  -7   12.17    8.31
 -13  -8  -2  107.81   12.69
   8   6   9   20.48    9.29
  -8  -6  -9   29.19    5.60
  -8  -1  11   28.27    7.90
  -8   1  11   35.19    8.13
   8  -1 -11   27.75    8.42
   8 -11   0   29.53    6.63
   8 -11   0   18.17   12.11
  -8  11   0   24.98    6.52
   8  11   0   31.96    8.94
  -8 -11   0   18.75    8.60
  -4   0  12   41.76   10.96
   4   0 -12   29.65    4.61
  12  -9  -1    2.37    8.77
  12  -9  -1   -5.54    6.52
 -12   9   1   -6.35    8.88
 -12  -9   1    3.11    7.50
   3 -12   2  133.71    9.06
   3 -12   2  119.64    9.52
  -3  12  -2  129.04    9.46
 -10 -10   2   -0.29   12.81
  10 -10  -2    3.58    9.92
 -10  10   2    7.67    6.58
  10 -10  -2    6.92    6.75
 -11   5  -8   12.40    7.73
   3  12   2  153.85   12.17
  -3 -12  -2  156.15   11.71
   4  12  -1   10.90   13.33
  -4 -12   1    4.27    6.00
  -4 -12   1   12.58    8.08
  -4  -9   8  -13.38    7.04
  -4  -9   8   13.84    6.29
  -4  12   1   -4.90    7.44
   4 -12  -1   18.06   12.00
   4 -12  -1   23.42    7.67
 -11  -5  -8    7.44    6.63
  11   5   8   17.65    6.81
  16  -5   1   -0.63   10.15
 -16  -5  -1   12.86    8.54
 -16  -5  -1   10.09    7.10
 -16  -5  -1    4.79    5.77
  12  -8   4   59.42    9.06
  -4  -8   9   16.56    6.69
  -4  -8   9    3.75    6.40
   4  -9  -8    5.25   12.40
  -4   9   8   -0.92    8.08
 -16  -2   5   51.46    8.65
 -16  -2   5   48.46    8.25
 -16   2   5   51.28   12.06
 -13   1  -8    4.85    8.02
  12   8   4   43.09    7.61
 -12  -8  -4   42.11    6.98
 -13  -1  -8    8.65    8.08
  -4  12  -1   13.21    7.10
   4 -12   1   14.54    7.15
   4 -12   1   19.04   10.90
  -3   1 -12   23.13    6.98
  -6 -10   6   20.13    7.67
  -4 -12  -1   20.36   13.33
   4  12   1   21.40    8.88
 -16   4  -3   14.83    6.81
  -4   8   9    2.71    8.02
   4  -8  -9    1.67   12.52
  -3  -1 -12   15.46    7.27
  -3  -1 -12    9.92    5.02
   3   1  12    9.17    4.56
 -10   6  -8   42.80    8.42
   0 -12   3    5.83    7.04
   0  12  -3    6.35    7.21
   0 -12   3    1.85    5.77
 -16  -4  -3    4.85    4.44
 -16  -4  -3    6.23    5.83
 -16  -4  -3    7.79    4.67
  -2   2 -12   -4.96    8.42
   2  -2  12    3.40    4.04
 -17   3  -1   64.72    7.21
  -7   5 -10   10.09    6.58
  -5   4 -11    2.19    5.94
  -6  10   6    8.54    7.96
   6 -10  -6   -3.11    7.90
 -17  -3  -1   56.47    5.71
 -17  -3  -1   64.72    6.11
 -17  -3  -1   54.57    5.71
   0  12   3  -10.67    8.36
   0 -12  -3   -2.13    8.36
  10   6   8   27.28    5.71
 -10  -6  -8   33.86    5.48
   2   2  12    4.56    5.08
  -2  -2 -12    5.25    7.04
  -2  -2 -12   -2.48    5.31
  -2   7 -10    5.71    4.79
   2  -7  10    4.73    3.98
   2  -7  10    0.52    4.15
  -7  -9   7    5.36    7.79
  -7  -9   7   17.36    8.13
 -13  -6   6   59.59    9.75
 -13  -6   6   50.30    9.34
  -5  -4 -11   -9.81    7.79
   5   4  11    0.58    5.08
  -7  -7   9   95.58    9.75
  -7  -7   9   94.78    9.52
  -6  -6  10   12.69   10.96
  -6  -6  10   16.50    6.98
  -7  -5 -10    6.58    4.96
   7   5  10    5.83    5.31
   8  11  -1   30.63    9.29
  -8 -11   1   30.34    9.17
   8 -11  -1   32.42   11.02
  -8  11   1   28.55    7.33
   8 -11  -1   40.21    7.79
  13  -6  -6   65.53    8.71
 -13   6   6   39.92    8.48
  13  -6  -6   50.88    5.65
  -7   9   7   12.11   12.63
   7  -9  -7    4.96    8.42
 -14  -7   3    6.00    8.19
 -14  -7   3    4.27   12.00
   2   7  10    6.86    6.81
  -2  -7 -10    0.52    6.58
  14  -7  -3   -3.29    9.75
  14  -7  -3    6.35    5.65
 -14   7   3    9.63    6.17
  -7   7   9  128.75   16.56
   7  -7  -9  112.60   11.19
   6  -6 -10  -16.67    8.48
  -6   6  10   -0.17    8.02
  12  -9   1   11.02   11.25
 -12   9  -1   10.73    5.02
  12  -9   1   11.71    7.67
  -3 -10   7   -6.40    4.15
  -3 -10   7   12.46    6.29
 -17   0  -3   11.42    6.11
 -15  -3   6   39.63   13.50
 -15  -3   6   12.23   12.81
  -7  -3  11   69.05    8.60
 -12  -9  -1   17.02    7.50
   1  12  -3    5.31    7.33
  -1 -12   3    3.17    5.60
  -1 -12   3    4.85    7.21
  -3   5 -11   49.09    6.17
  15  -3  -6   20.31    7.85
 -15   3   6   35.88   12.17
 -10  -5   9   -0.29    7.79
 -10  -5   9    3.46    7.96
   3   2 -12    7.85    3.40
  -3  -2  12   -3.29    5.77
  -4 -11   5   11.71    7.67
  -4 -11   5   20.71    4.73
  -7   3  11   97.78    9.86
   7  -3 -11   83.18    9.92
  -7 -11   3  127.02   11.42
  -7 -11   3  135.79    9.40
  -1  12   3   21.29    8.25
   1 -12  -3   -3.11    8.48
  -3  10   7    8.71    8.19
   3 -10  -7    3.75    8.42
  -3   2  12    0.35    6.40
   3  -2 -12   -9.86   10.61
  -4  -1  12   22.09    6.69
 -10   5   9    0.63    8.19
  10  -5  -9    7.73    8.71
  10  -5  -9    9.34    4.73
  -7  11   3  124.43   10.27
   7 -11  -3  160.71   10.84
   7 -11  -3  123.85   15.23
   4  -1 -12   16.73    7.04
  -4   1  12   25.27   10.96
   4  -1 -12   21.92    4.85
  -3  -5 -11   58.72    7.21
   3   5  11   62.99    7.21
 -12  -2   9   33.63    9.06
  -9   3 -10   -9.34    7.61
  -4  11   5    4.44    8.42
   4 -11  -5   16.67    8.25
 -12   2   9   51.46    9.63
  12  -2  -9   54.63    9.34
   1 -12   3   36.63   10.44
   1 -12   3   15.57   11.65
  -1  12  -3   27.52    7.61
 -16   3  -4    2.13    6.63
  -9  -3 -10   22.73    9.29
 -16  -3  -4    9.17    6.46
  -1 -12  -3   32.53    9.17
   1  12   3   42.11   14.83
  -7   2 -11   42.98   12.58
 -13  -3   8   22.73    8.77
 -13  -3   8    1.96    8.42
  -8  11  -1    6.98    6.06
   8 -11   1    9.46    6.06
   8 -11   1   15.23    7.56
  -7  -2 -11   40.73    9.29
 -14   2  -7   92.47    9.92
  13  -3  -8   10.33    8.48
 -13   3   8    2.08   12.98
  -8 -11  -1   29.36    8.83
   8  11   1   22.67    8.71
 -14  -2  -7  105.68   10.38
 -12  -6   7   24.75   13.56
 -12  -6   7   20.94    8.88
 -17  -2   3   21.17   10.84
 -17  -2   3   29.88    6.98
 -17   2   3   22.73    6.29
  -3  -7  10   34.32    6.63
  -3  -7  10   34.78    6.58
 -10  -9   5   18.46    8.42
  12  -6  -7   13.04    7.44
 -12   6   7   17.42    8.25
  12  -6  -7   15.34   12.81
  10 -10   2   13.38    7.44
  10 -10   2    6.35    5.25
 -10  10  -2    5.94    7.50
  10  -9  -5   37.73   11.19
 -10   9   5   38.07   12.40
  10  -9  -5   23.54    8.02
 -12  -7   6   25.90    9.52
 -12  -7   6   45.74    8.94
  10  10   2  -14.31   12.46
 -10 -10  -2   23.48    7.56
   3  -7 -10   24.17    8.42
  -3   7  10   34.03    8.65
  -6 -11   4   -3.06    7.67
  -6 -11   4    0.87    6.40
 -12   7   6   40.49    8.42
  12  -7  -6   39.69    5.83
  12  -7  -6   35.76   12.92
   6 -11  -4  -12.23    8.13
  -6  11   4    3.17   11.88
   6 -11  -4   21.52   11.65
 -16  -5   2   79.09   12.52
 -16  -5   2   73.43   13.50
  16  -5  -2   73.66    6.69
  16  -5  -2   56.65    7.27
 -16   5   2   78.39    7.33
 -15   5  -4   14.88    7.38
  -4  -5  11   67.38   11.19
  -4  -5  11   70.09   11.88
 -15  -5  -4   -2.25    9.75
 -15  -5  -4    3.81    4.50
 -11   3  -9   37.03    8.54
 -10   0 -10    5.77    7.96
   4  -5 -11   91.89   13.84
  -4   5  11   58.15    9.29
  -6  -4  11   16.73    6.75
  -6  -4  11    5.25    7.04
 -16   0  -5   -8.25    7.15
 -17   3   2    5.48    5.48
 -17   1  -3    3.52    6.17
 -17  -3   2   -0.40    6.06
 -17  -3   2   -1.85    5.94
 -11  -3  -9   34.38    9.46
  -9  -4  10   15.69    7.67
  -9  -4  10   19.27    8.08
 -17  -1  -3   12.11    5.94
   6  -4 -11   -6.98    7.79
  -6   4  11    4.56    7.56
  -9   4  10   12.00    8.48
   9  -4 -10   -7.33   13.09
 -15  -6   3   66.11    8.88
 -15  -6   3   68.59    9.46
 -11  -4   9    3.69    8.36
 -11  -4   9   12.34    8.36
  15  -6  -3   47.88    7.33
 -15   6   3   60.80   11.65
  15  -6  -3   47.36    6.52
  11  -4  -9   15.86    6.46
  11  -4  -9   16.90    8.60
 -11   4   9    9.98    8.65
 -15   2  -6    1.50    7.27
 -15  -2  -6   21.92   11.83
   2  12  -3    9.11   12.23
  -2 -12   3    5.65    5.65
  -2 -12   3   20.88    7.67
   3 -10   7   47.76    6.00
   3 -10   7   61.26    7.50
   4 -11   5   29.07   10.33
   4 -11   5   12.63    5.71
  -9 -10   4   -4.56   13.44
   2 -12  -3    9.17    8.19
  -2  12   3   -2.42    8.48
 -15   4  -5    2.94    7.33
   4  -9   8    5.65   10.15
   4  -9   8   11.36    4.33
   4  -9   8   14.71    4.21
   7 -11   3   -3.98   11.13
   7 -11   3   -8.19    5.31
  -7  11  -3    1.56    5.31
   9 -10  -4    1.56   11.08
   9 -10  -4   -1.44   10.79
  -9  10   4    5.08    7.15
 -13  -5   7   28.96    9.23
 -13  -5   7   26.36    9.00
 -15  -4  -5   -8.08    6.92
   3  10   7   65.01    9.69
  -3 -10  -7   66.80   14.08
   4  11   5   24.98   13.61
  -4 -11  -5   14.25   13.27
  -7   8  -8   92.12    8.83
   7  -8   8  117.22    9.69
  13  -5  -7   14.77    4.96
  13  -5  -7   24.52   12.86
 -13   5   7   39.34   12.81
  -7 -11  -3    9.29    7.73
   7  11   3  -21.92    8.13
   4   9   8   40.78   12.00
  -4  -9  -8   16.61    7.67
 -13  -8   3   10.96    8.42
 -13  -8   3   13.79    7.90
  13  -8  -3    5.25    6.06
  13  -8  -3    0.40    6.40
 -13   8   3   14.08    6.23
   7   8   8   97.55    8.60
  -7  -8  -8   95.87    8.19
 -12  -9   2    5.88    8.13
   2 -12   3   52.95    7.96
   2 -12   3   55.09    7.44
  -2  12  -3   62.42   12.29
 -12   9   2   10.44    6.23
  12  -9  -2    3.98   10.04
  12  -9  -2    9.11    9.63
   0  -3  12   29.48    8.13
   0   3 -12   32.53    5.08
   0  -3  12   31.27    5.54
 -12   4  -8   20.13   12.98
   2  12   3   74.70   10.09
  -2 -12  -3   41.82   10.04
 -14  -5   6    0.29    8.71
 -14  -5   6   25.90    8.42
 -10   1 -10   40.21    8.83
 -11  -9   4   23.82   13.73
  -1  -3  12   32.77    5.60
   1   3 -12   25.09    4.73
  -1  -3  12   29.19    6.17
   0  -3 -12   40.21    6.98
   0   3  12   35.82    6.86
  14  -5  -6   14.48    7.61
  14  -5  -6   14.77    7.73
 -14   5   6   21.29   12.23
  -8  -5  10   17.54    8.19
  -8  -5  10   27.23    8.08
 -10  -1 -10   38.94    9.40
 -12  -4  -8   19.79   13.50
 -16   1  -5    7.15    6.86
  -9  -6   9   11.42    8.02
  -9  -6   9   13.67    8.02
 -16  -1  -5   -1.67    6.81
  11  -9  -4   24.52    6.63
  11  -9  -4   20.07    7.50
 -11   9   4   17.82    7.33
  -1   3  12   40.15    7.15
   1  -3 -12   41.42    7.21
   6 -10   6    4.04    4.33
   6 -10   6    0.58    6.92
 -13  -7   5   34.50   15.34
 -13  -7   5   58.38    9.52
  -8  -2  11   27.69   12.17
   8  -5 -10   21.86    8.94
  -8   5  10   30.80   13.84
  -4  -8  -9   18.46    6.98
   4   8   9   21.52    7.27
  -8 -10   5    6.63    8.42
  -9   6   9    1.62    8.42
   9  -6  -9    3.69    8.60
   8  -2 -11   19.90    8.48
  -8   2  11   17.94    8.31
 -13   7   5   34.55    7.85
  13  -7  -5   45.17    7.79
  13  -7  -5   32.77    5.77
  -9  -9   6   -3.23    8.08
  -9  -9   6   -6.11    8.31
   8 -10  -5   50.30    8.60
   8 -10  -5   28.03   12.86
  -8  10   5   13.15    8.25
  -4 -12   2   88.55   15.00
  -4 -12   2   72.28    6.98
   4  12  -2   55.95   15.40
   6  10   6   -0.35    7.38
  -6 -10  -6   10.21    7.21
 -14  -6   5  -20.59   13.15
 -14  -6   5   20.94   12.06
   4 -12  -2   73.61   15.06
   4 -12  -2   76.66    9.29
  -4  12   2   54.57    9.29
  14  -6  -5   11.42    5.19
  14  -6  -5    8.13    7.15
 -14   6   5   14.88    7.27
   9  -9  -6   -2.60    7.10
   9  -9  -6   -2.60    7.73
  -9   9   6  -15.92    7.79
  -6  11  -4    0.87    8.36
   6 -11   4   -7.44    6.92
   6 -11   4    2.13    8.02
 -11  -7   7   18.46   12.69
 -11  -7   7   -2.60    8.60
   9  -8   7   -4.96    8.02
  11  -7  -7  -15.23    8.02
 -11   7   7   13.61    7.85
  11  -7  -7    8.77    8.25
  -6 -11  -4    2.77    7.79
   6  11   4   -0.40    7.85
  -4   0 -12   87.39    9.11
 -13   2  -8   -6.06    8.08
  -9  -8  -7    5.77    5.94
   9   8   7   -2.94    6.40
 -13  -2  -8   15.81   13.33
  -3   2 -12   14.42    9.23
  -3   7 -10   -0.06    5.08
  -8 -11   2   63.57    5.77
  -8 -11   2   65.41    9.98
  -3  -2 -12    3.98    7.50
  -3  -2 -12   13.33    5.71
   3   2  12    3.69    4.90
  -8  11   2   61.43    8.42
   8 -11  -2   55.32    8.25
   8 -11  -2   60.51    8.94
   4 -12   2  106.89    8.94
   4 -12   2  101.12    8.60
  -4  12  -2   91.60    8.60
   3   7  10   -2.88    6.75
  -3  -7 -10   26.88   10.04
   1  -3  12   13.44    7.15
  -1   3 -12    0.92    4.79
   1  -3  12    1.27    4.33
  14  -7   3  158.63   16.73
  -4 -12  -2  125.18   10.96
   4  12   2  109.31   18.00
 -14  -7  -3  132.96    8.42
   5 -12   0   -1.67    6.86
  -5  12   0   19.96   10.61
   5 -12   0   -1.67    7.50
  -1  -3 -12    7.96    6.00
   1   3  12    8.88    5.88
  -5 -12   0  -31.67   13.15
   5  12   0   11.25    8.54
 -16  -4   4  286.52   19.96
 -16  -4   4  291.94   14.13
 -16   4   4  292.29   13.04
  16  -4  -4  295.23   13.09
  -9   7  -8   10.84    7.27
  16  -5   2   92.18    8.94
 -16  -5  -2   56.36    6.40
 -16  -5  -2   56.82    6.29
 -16  -5  -2   60.86    6.81
   2   3 -12    6.86    3.81
  -2  -3  12   -3.63    8.48
 -17   0   4    3.11    6.35
 -10  -3  10    6.58    7.90
  -9  -7  -8    0.52    8.77
   9   7   8   11.48    5.94
   2  -3 -12   16.04   10.79
  -2   3  12   12.58    6.86
 -10   3  10    8.71    8.48
  10  -3 -10   15.98   13.90
   7  -9   7   14.25    7.38
  -4  -2  12    3.00    6.11
  -4   2  12    8.08   11.25
   4  -2 -12   14.59    7.61
  -5   0  12    8.83    6.98
  -4 -10   7   54.17   12.00
  -7  -9  -7   -2.94   10.73
   7   9   7   16.15    7.10
 -17   3  -2   55.72   11.36
   4 -10  -7   16.90   14.36
  -4  10   7   41.13    9.34
 -17  -3  -2   41.01    6.00
 -17  -3  -2   40.84    5.31
 -17  -3  -2   40.44    5.08
 -12   9  -2    7.56    4.21
  12  -9   2   11.88    7.61
  -4   1 -12   13.67    7.15
  -5  -9   8   35.25    7.90
  -5  -9   8   66.05    8.94
  -4  -1 -12   -9.63    7.50
  -4  -1 -12   -3.23    4.50
 -12  -9  -2   11.71    6.98
  -5  -8   9   -0.75    6.63
  -5  -8   9   20.54   10.96
  -5   9   8   61.38    9.86
   5  -9  -8   49.72    9.52
 -12   0  -9  -11.54    8.65
  -4  -7  10   38.65    7.21
  -4  -7  10   48.40    7.21
   8 -11   2   10.50    7.50
  -8  11  -2    8.65    9.06
   8 -11   2   21.00    9.11
  -5 -12   1   27.11    8.94
   5  12  -1   11.59    9.17
  -5  12   1    2.60   11.71
   5 -12  -1   19.84    7.56
   5 -12  -1   23.48   12.63
 -15   0   7    2.19    7.79
  -5   8   9   13.33    8.08
   5  -8  -9   -6.63    8.25
   8  11   2   23.13   14.13
  -8 -11  -2   29.13    8.48
  -3 -12   3   42.98    9.63
   3  12  -3   54.74    9.00
  -3 -12   3   37.67    8.65
   4  -7 -10   50.88    9.06
  -4   7  10   34.67   14.48
   3 -12  -3   43.84    9.11
  -3  12   3   45.51    9.11
  -4   5 -11   48.34    6.35
  10  -9   5   48.97    8.94
  -6   6 -10    5.19    6.29
   9 -10   4   16.96    7.67
 -10 -10   3  178.42   12.92
 -17   2  -3   -5.48    6.63
  10 -10  -3  167.98   10.38
 -10  10   3  177.61   10.61
  10 -10  -3  178.77   10.50
   4   5  11   54.34    6.92
  -4  -5 -11   63.63   10.27
 -17  -2  -3    0.75    9.06
 -17  -1   4   25.73    7.56
 -17  -1   4   24.86    7.21
   5 -12   1   16.67    6.81
   5 -12   1    9.34    7.33
  -5  12  -1    0.98   10.96
 -17   1   4   22.15   10.38
   0 -11   6   50.65    6.58
   0 -11   6   56.94    7.38
   9  10   4   16.44    7.73
  -9 -10  -4    7.67    7.61
  10   9   5   47.76    8.08
 -10  -9  -5   51.86   11.94
   5  12   1   18.92    8.71
  -5 -12  -1    0.35    8.71
   6   6  10   18.86    6.11
  -6  -6 -10    0.87    8.88
 -11   0  10   14.94   13.27
  -7   7  -9   43.44    7.67
  -8   0 -11    4.73    7.85
  -5  -1  12    6.63   10.67
  15  -6   3   -1.15   12.11
  -5   1  12   11.42    6.92
   5  -1 -12    7.38    7.21
   5  -1 -12    2.88    4.27
   0  11   6   68.30   10.15
   0 -11  -6   67.95   10.27
 -11  -6   8    8.19   13.61
 -11  -6   8   25.84    8.83
 -15  -6  -3   11.88    8.48
   7   7   9   40.78    6.98
  -7  -7  -9   40.38    6.86
 -12  -5   8    5.60   14.13
 -12  -5   8   18.17   13.73
 -11   6   8    9.11    8.60
  11  -6  -8    8.83    8.42
  11  -6  -8   19.04    4.90
  -1 -11   6    6.23    6.52
  -1 -11   6    3.92    5.31
  13  -8   3   13.09    7.96
  -5 -11   5   34.15    7.96
  -5 -11   5    7.56    4.56
  12  -5  -8   12.40    7.21
  12  -5  -8    6.00    8.54
 -12   5   8   13.09    8.54
  -3  12  -3  -10.09    6.46
   3 -12   3   -4.27    6.52
   3 -12   3   18.11    6.63
 -14   0   8    1.67    7.96
 -13  -8  -3   11.83    9.92
   5 -11  -5   27.23   13.61
  -5  11   5   21.57   13.61
   3  12   3    9.81   13.79
  -3 -12  -3  -11.88   13.09
 -16  -3   5   42.11    8.77
 -16  -3   5   55.61   13.56
   1 -11  -6  -18.69    8.71
  -1  11   6   11.77   14.08
 -16   3   5   41.82   12.17
 -11  -8   6   59.01   10.56
 -11  -8   6   78.39   10.90
 -11   8   6   64.95    9.29
  11  -8  -6   73.95   14.48
  11  -8  -6   79.37    7.56
 -12   1  -9  -12.06    8.36
 -12  -1  -9   -4.33    8.54
  -2   3 -12   -1.15    5.19
 -15  -1   7   63.28    9.23
 -15   1   7   50.71   13.73
   1 -11   6   67.95   11.13
   1 -11   6   74.18    7.10
  -2  -3 -12    9.34    5.77
   2   3  12    6.75    5.65
   8 -10   5   25.09    7.79
 -12  -8   5   22.84    9.40
 -12  -8   5   38.19    9.75
  -8  -8   8   59.59    9.52
  -8  -8   8   50.13   14.19
   1  11   6   87.85   16.38
  -1 -11  -6   80.87   16.09
  -5  -5  11   67.49    8.42
  -5  -5  11   57.86    7.96
 -10   2 -10   38.07    8.65
  11  -9   4   19.15    8.31
 -12   8   5   19.04    7.85
  12  -8  -5   23.30    7.96
  12  -8  -5   28.44    6.06
  -8 -10  -5   10.15    7.38
   8  10   5    7.10    7.67
 -16   2  -5   10.44   11.31
 -10  -2 -10   37.09   15.17
 -16  -2  -5    6.06    6.98
  -8   8   8   43.09    9.69
   8  -8  -8   56.99   10.04
   5  -5 -11   75.86    9.75
  -5   5  11   70.03   14.83
  11   9   4   27.92    7.85
 -11  -9  -4   23.59    7.21
  -3  -3  12    9.06    5.83
 -11  -1  10   22.09   13.61
  17  -4   0   45.97    7.33
 -17   4   0   38.30    5.42
 -11   1  10   31.90    8.88
   4 -10   7   54.05    5.94
   4 -10   7   79.55    8.19
 -17  -4   0   31.78    6.98
 -17  -4   0   43.44    6.52
 -17  -4   0   43.84    6.35
  -8   1 -11   21.46    8.02
 -13   6  -6   40.26    8.54
  -8  -1 -11   37.55    9.11
  -3   3  12    6.63    7.15
   3  -3 -12    7.50   11.08
 -12  -3   9   92.82   16.32
 -12   3   9   79.95   10.79
  12  -3  -9   96.45   11.13
 -13  -6  -6   26.77    8.19
   4  10   7   88.95   10.04
  -4 -10  -7   85.26    9.52
  -7   3 -11    6.63    7.44
 -16  -5   3   35.48    8.42
 -16  -5   3   38.42    8.19
  16  -5  -3   23.82    9.63
 -16   5   3   24.57    6.92
  16  -5  -3   32.88   10.50
 -15  -5   5   49.55   14.71
 -15  -5   5   51.22    9.23
 -14   3  -7   28.03    8.77
 -15   5   5   69.86    8.54
  15  -5  -5   54.51   13.09
  15  -5  -5   47.19    6.17
  -7  -3 -11   28.21    9.34
 -14  -1   8   21.80    9.06
 -14  -3  -7   32.65    8.94
 -14   1   8   26.36    8.88
   0  -6  11   21.69    5.25
   0   6 -11   32.13    7.21
   0  -6  11   23.94    7.85
 -17  -3   3   97.95   13.44
 -17  -3   3  116.47    9.23
  17  -3  -3   81.28    6.69
 -17   3   3  105.56    8.08
  -6   4 -11   -3.40    6.46
 -17   4   1    7.15    5.25
  17  -4  -1    2.19    6.35
 -17  -4   1    6.52    6.11
 -17  -4   1    3.17    9.75
  -1  -6  11   21.63    5.48
   1   6 -11   13.21    4.21
  -1  -6  11   16.38    5.36
 -12   7  -6   10.84    8.60
  12  -7   6   19.56    8.88
   0   6  11   44.30    7.96
   0  -6 -11   28.38    7.73
  -2 -11   6   18.17    5.42
  -2 -11   6   21.17    7.10
   6   4  11   11.31    8.02
  -6  -4 -11    2.31    7.67
 -14  -4   7    6.29    8.83
 -14  -4   7    8.08    8.54
 -14   4   7    4.50   12.23
  14  -4  -7   -3.00    7.90
 -12  -7  -6   31.84    5.88
  12   7   6   32.53    9.98
  -1   6  11   29.02    7.85
   1  -6 -11   36.23    7.73
   2 -11  -6   16.73    9.06
  -2  11   6   20.02    9.17
  -7 -10   6   27.75    8.48
   9  -9   6   14.08    7.85
  -7  -6  10   11.13    7.27
  -7  -6  10    0.58    7.56
  -7  10   6    8.08    8.48
   7 -10  -6   47.19   13.33
 -10  10  -3    1.90    6.69
  10 -10   3    2.65    4.56
  10 -10   3   -0.75    7.56
  -7   6  10   14.19    8.31
   7  -6 -10   -3.52    8.54
  -9  -9  -6   27.40    7.04
   9   9   6   17.07    7.56
   5 -11   5   25.79    7.21
   5 -11   5   22.61    5.65
  -5  11  -5   24.05    5.88
  -9   0  11    2.48    7.67
 -10 -10  -3   -2.83    7.33
  10  10   3   10.27    7.73
 -16   0   6  160.25   16.44
 -15   3  -6   10.21    7.85
   5  11   5   20.94    9.00
  -5 -11  -5   35.07    8.83
 -11  10   0    9.46    5.94
  11 -10   0    4.61    7.21
  11 -10   0   12.17    5.88
   5  -9   8   15.11   10.96
 -12   6  -7   73.66    9.34
 -11 -10   0   10.21    8.13
 -10   5  -9   23.13    7.90
 -15  -3  -6   18.57    7.85
 -12  -6  -7   50.88    5.94
  12   6   7   44.30    6.00
   1  -6  11   16.09    4.56
  -1   6 -11   15.81    4.96
   1  -6  11   18.86    4.79
 -18   0   0   51.05    5.60
 -18   0   0   50.76    5.60
 -18   0   0   44.82    5.42
  -4   7 -10   32.59    9.63
   5   9   8  -11.54    7.27
  -5  -9  -8    2.37    7.10
  -4   2 -12    6.86   10.67
   2 -11   6  113.87    8.36
   2 -11   6  125.52    8.60
 -12  -9   3    5.83    8.42
   1   6  11   29.19    7.56
  -1  -6 -11   30.46   11.13
   4   2  12    9.23    4.56
  -4  -2 -12    1.62    7.96
  -4  -2 -12   -6.46    7.96
  12  -9  -3   -1.04    6.35
 -12   9   3    8.13    6.69
  12  -9  -3    5.60    6.69
  13  -7   5   16.61   13.56
 -13   7  -5   16.44    8.36
 -15   7   0    9.11    5.36
  15  -7   0    9.29    4.61
  15  -7   0    6.63    6.81
   4   7  10   45.69    7.50
  -4  -7 -10   37.21    7.27
 -14  -7   4   14.65    9.06
 -14  -7   4   12.81    8.36
 -15  -7   0   12.00    7.15
 -15  -7   0   10.27    6.63
 -15  -7   0    3.69    4.33
  -5 -12   2   25.73    8.60
  -5 -12   2   20.19    5.77
   5  12  -2   12.75    9.06
  14  -7  -4    4.38   10.61
  14  -7  -4    4.15    5.48
 -14   7   4    5.71    6.63
   2  11   6  141.85   11.83
  -2 -11  -6  146.58   12.17
 -13  -7  -5    8.13    5.60
   5 -12  -2   34.44    8.60
   5 -12  -2   15.69    7.96
  -5  12   2    8.94    8.25
  -2  -6  11   16.44    5.83
  -2  -6  11   20.82    5.88
 -17  -4  -1   14.54    5.60
 -17  -4  -1   13.38    4.73
 -17  -4  -1   -1.73    5.31
   0 -12   4   21.06   11.25
   0 -12   4   23.94    9.58
   0  12  -4   10.96    7.38
 -18   0   1   -1.96    4.96
 -18   0   1    5.31    4.85
  -2   6  11    6.92   12.63
   2  -6 -11   26.54    7.61
  -5  -8  -9    9.98   10.38
   5   8   9    3.52   10.56
   0 -12  -4   28.84   14.08
   0  12   4   -1.44   13.90
  11 -10  -1   -4.50   11.13
 -11  10   1   -8.77    6.29
  11 -10  -1   -1.27    6.29
 -11 -10   1    3.17    8.13
  -8  -7   9  105.28   10.33
  -8  -7   9   93.91   10.04
  -8  -9   7    0.23    8.31
  -8  -9   7   -3.29    7.90
  -7 -11   4   12.92    6.29
  -7 -11   4   -2.31    8.42
 -14   6  -5   20.07   12.92
 -15  -4   6   22.84   13.27
 -15  -4   6    5.71    8.25
  -7  -4  11    9.58    7.38
  -7  -4  11    0.87    7.21
  15  -7  -1   33.05   10.90
  15  -7  -1   23.94    8.71
 -15   7   1   26.77    6.40
 -17  -2   4   20.25    7.33
 -17  -2   4   19.61    7.79
  -8   7   9  104.06   10.90
   8  -7  -9   88.08   11.31
 -17   2   4   11.94   10.38
 -15  -7   1   33.51    8.13
 -15  -7   1   27.46    7.67
  -8  -3  11   59.24   13.73
   7 -11  -4   20.54   12.98
  -7  11   4   14.65    7.73
   7 -11  -4   15.06    7.73
 -15   4   6   14.31   11.83
  15  -4  -6    7.33    4.44
  15  -4  -6   -2.25    7.96
   8  -9  -7    2.13    8.19
  -8   9   7   -2.60    8.08
  -9  -1  11   74.53    9.29
 -14  -6  -5    4.27    5.02
   1  12  -4   -1.38    7.27
  -1 -12   4    5.94    5.71
  -1 -12   4    4.79    7.04
  -9   1  11   51.69    9.23
   9  -1 -11   41.82    9.29
   7  -4 -11    0.29    8.08
  -7   4  11   -7.56    7.96
 -16  -1   6   25.09   12.75
  -8   3  11   60.05    9.81
   8  -3 -11   68.41    9.92
 -10  -7   8   22.90    9.40
 -10  -7   8   52.38    8.94
 -16   1   6   50.07   13.21
  -4 -12   3   30.92    8.08
   4  12  -3   18.63    8.71
  -4 -12   3    0.12    8.60
  -5  -2  12   10.15   10.50
  -9   4 -10   20.25    8.08
   4 -12  -3    3.29    8.77
  -4  12   3    3.86   12.69
   4 -12  -3    0.52    7.96
  -1  12   4    0.17    8.60
   1 -12  -4    8.42    8.60
 -14   8   0   -1.15    8.08
  14  -8   0   -1.62    4.73
  14  -8   0   -4.21    6.86
  -5   2  12   13.61    7.50
   5  -2 -12   12.81    7.90
 -10  -8   7   21.63   14.13
 -10  -8   7   25.73   13.96
  10  -7  -8   36.17    7.15
  10  -7  -8   51.69    9.46
  -5  12  -2   31.96   11.31
   5 -12   2   49.72    7.33
   5 -12   2   46.96    8.02
 -14  -8   0    8.65   11.08
 -16   4  -4  102.04    9.40
  -9  -4 -10   22.21    9.81
  -5 -12  -2   32.48    9.69
   5  12   2   48.86   10.09
  -5   0 -12  116.58   15.57
 -16  -4  -4   94.83    8.36
  10  -8  -7   11.36    8.83
  10  -8  -7   37.78   11.02
 -10   8   7   19.21    8.65
 -13  -4   8  107.41   18.40
 -13  -4   8  139.37   11.94
 -18   1   0    8.48    7.50
 -18   1   0   15.52    4.56
 -18   1   0   20.36    5.19
   1 -12   4   12.63    7.15
   1 -12   4   19.50    6.58
  -1  12  -4   33.28    7.38
 -18  -1   0    8.02    7.85
 -18  -1   0   19.09    4.90
 -18  -1   0   16.90    7.27
  -5 -10   7   43.32    8.36
  -8 -11   3   77.99    8.42
  -8 -11   3  108.51   10.84
 -13   4   8  135.10   11.71
  13  -4  -8  135.21   18.40
  -8   5 -10    5.77    7.10
  -8  11   3   75.68    9.40
   8 -11  -3   83.64   10.09
   8 -11  -3   81.68    9.17
   9 -11   0    8.08    7.73
   9 -11   0   16.38    6.46
  -9  11   0   14.83    6.63
  -1 -12  -4   13.09    9.40
   1  12   4   19.84    9.17
  -9 -11   0   11.94    8.48
   9  11   0    1.56    9.11
 -13   3  -8   50.99    9.23
  -5  10   7   61.09    9.98
   5 -10  -7   52.67   10.04
  -9   6  -9   19.84    7.85
  -3   3 -12    7.56    5.83
 -13  -3  -8   41.82    9.86
  -8  -5 -10    2.77    4.85
   8   5  10    3.58    5.48
 -11  10  -1   11.88    5.42
  11 -10   1    6.86    5.48
  11 -10   1   14.54    7.50
 -12   2  -9   38.53   13.50
 -11   7  -7   38.01   13.27
  -3  -3 -12    6.06    5.31
   3   3  12   -5.54    5.36
 -11 -10  -1    8.48    7.56
 -12  -2  -9   12.40    9.29
 -14   5  -6   27.23    8.77
   9   6   9    8.65    5.77
  -9  -6  -9    7.67    8.19
 -17   0  -4   14.48    6.75
 -15  -6   4    5.60    8.42
 -15  -6   4    3.92    7.90
 -15  -2   7   53.70    9.58
  -5  -7  10   54.28   11.94
  -5  -7  10   37.50    7.79
 -15   2   7   72.28   14.65
  15  -6  -4    5.13    6.75
  15  -6  -4    7.10    8.60
 -15   6   4   -5.54    7.10
  11   7   7   26.82    6.29
 -11  -7  -7   24.46    5.88
 -14  -5  -6   46.21    8.71
 -14   8   1   28.55    9.40
  14  -8  -1   26.13    6.11
  14  -8  -1   34.61   11.02
 -14  -8   1   35.82   12.58
 -18   1   1   45.11    5.94
 -18   1   1   37.38    5.77
 -18  -1   1   43.90    9.23
 -18  -1   1   57.68    9.23
 -13   5  -7   14.65    8.60
  -5   7  10   63.11    9.81
   5  -7 -10   59.65    9.81
  -3 -11   6   29.77    5.25
  -3 -11   6   18.63    7.73
 -13  -5  -7    5.13    8.65
 -11   4  -9   49.90    9.11
   4 -12   3    3.92   10.73
   4 -12   3   13.73    9.86
  -4  12  -3    0.58    6.46
 -17   4   2   30.80    9.52
  17  -4  -2   19.73    9.46
 -17  -4   2   12.92    6.92
 -17  -4   2    3.81    6.69
 -18   0  -1    3.69    5.13
 -11  -4  -9   39.80   10.27
  -3  11   6   26.30    9.40
   3 -11  -6   21.00    9.00
  -4 -12  -3   -8.19    8.77
   4  12   3    2.48    8.71
  15  -7   1    0.12    7.15
 -11  -2  10   37.03    8.94
 -15  -7  -1    0.75    6.29
  -8   2 -11   18.06    8.13
 -11   2  10   -1.44    8.60
  11  -2 -10   -1.27    8.65
  -4  -3  12   10.90    6.35
  -8  -2 -11   38.88    9.63
  -2   6 -11    9.46    7.79
  -4   3  12    3.06    7.15
   4  -3 -12    2.88    7.33
  -9  11   1   39.98    7.56
   9 -11  -1   47.76   12.69
   9 -11  -1   28.96    7.33
  -6   0  12    7.61    7.33
  -9 -11   1   27.17    9.23
 -13   0   9   17.54    8.48
   6 -12   0   -2.42   10.56
  -6  12   0    3.46    6.81
   6 -12   0   -1.15    7.38
  -5   1 -12    1.85   11.42
  -6 -12   0   -4.33    8.60
   6  12   0   11.31    9.11
  -5  -1 -12   24.40   12.86
   2   6  11    6.81    6.81
  -2  -6 -11    4.44    6.58
 -13  -8   4   23.59   14.31
 -13  -8   4   11.65    8.83
  13  -8  -4   23.19    7.15
 -13   8   4   11.19   11.36
  13  -8  -4   12.52    6.23
 -14  -2   8   -1.90    8.54
  -2 -12   4   10.79    7.67
  -2 -12   4   14.94    5.83
 -14   2   8    0.06    8.02
   2 -12  -4    9.92    8.94
  -2  12   4   12.81    8.83
 -16   5  -3    8.13    7.27
  -6  -9   8   98.99    9.69
  -6  -9   8   95.70   10.44
 -16  -5  -3    1.73    5.31
 -16  -5  -3   -0.35    4.85
 -16  -5  -3    6.75    9.17
   7 -10   6   17.07   12.06
  -5   5 -11   43.09    6.92
  14  -8   1    1.56    7.38
  -6  -8   9    1.04   11.42
  -6  -8   9   15.34   11.71
 -17   1  -4    0.87   10.15
 -14  -8  -1   13.09    7.10
  -3  -6  11   30.00    6.35
  -3  -6  11   20.48    6.52
  -6   9   8  108.91   11.65
   6  -9  -8  114.27   11.48
   9 -11   1   34.55    9.98
   9 -11   1   25.73    8.13
  -9  11  -1   11.65    6.40
 -16   6   0    1.96    5.02
  16  -6   0    8.19    4.15
  -7 -10  -6    8.65   12.46
   7  10   6   25.84    8.19
  -5  -5 -11   27.63    9.75
   5   5  11   42.92    6.63
 -16  -6   0    1.96    6.35
 -16  -6   0   13.21    7.15
   9  11   1   28.73   14.54
  -9 -11  -1   32.36    8.88
   6  -8  -9    3.40    8.42
  -6   8   9   10.79    8.77
   0  -4  12   28.90    8.08
   0   4 -12    6.17    7.27
   0  -4  12   21.06    7.79
   7 -11   4   24.00    5.71
  -7  11  -4   21.29    8.54
  -3   6  11   10.96    8.31
   1   4 -12    6.11    4.04
   0   4  12   35.76    7.44
   2 -12   4   40.09    7.21
   7  11   4   24.11    8.88
  -7 -11  -4   33.17    8.60
 -12  -9  -3   38.25    8.02
 -18  -1  -1    3.98    7.27
 -18  -1  -1   -2.37    6.75
  -1   4  12   13.21   11.08
   6 -12  -1  109.37   10.61
   3 -11   6  107.76    7.73
   0   0   0    0.00    0.00
_computing_structure_solution     'SHELXT 2018/2 (Sheldrick, 2018)'
;
_shelx_hkl_checksum     88658
_shelx_res_file
;
TITL shelx_trans_a.res in P2(1)/c
    shelx_trans.res
    created by SHELXL-2018/3 at 12:20:42 on 23-Sep-2020
REM Old TITL 200721_Cu(SCN)urea
REM SHELXT solution in P2(1)/c: R1 0.128, Rweak 0.010, Alpha 0.038
REM <I/s> 1.029 for 170 systematic absences, Orientation as input
REM Formula found by SHELXT: C10 Cu N3 S2
CELL 0.71075 13.9881 9.822 9.7446 90 91.391 90
ZERR 2 0.0005 0.0004 0.0004 0 0.006 0
LATT 1
SYMM -X,0.5+Y,0.5-Z
SFAC C H Cu N S
UNIT 40 64 4 12 8
DFIX 0.86 0.01 H5 N5
L.S. 10
PLAN  5
SIZE 0.15 0.1 0.15
TEMP -100.15
CONF
BOND
list 4
MORE -1
BOND $H
fmap 2 53
acta
REM <olex2.extras>
REM <HklSrc "%.\\shelx_trans.hkl">
REM </olex2.extras>
WGHT    0.040600    1.628700
FVAR       0.46825
CU1   3    0.551255    0.626697    0.439532    11.00000    0.03196    0.02612 =
         0.04007   -0.00623    0.00349   -0.00062
S2    5    0.428188    0.514882    0.330253    11.00000    0.03154    0.02210 =
         0.02978   -0.00232    0.00096    0.00111
S3    5    0.832626    0.477743    0.229808    11.00000    0.03483    0.04918 =
         0.09518   -0.02684    0.02181   -0.00680
N4    4    0.238658    0.530672    0.338729    11.00000    0.03278    0.02826 =
         0.05946   -0.00371   -0.00213   -0.00203
N6    4    0.667534    0.568789    0.355555    11.00000    0.03441    0.03334 =
         0.03825   -0.00285    0.00532   -0.00268
N5    4    0.318290    0.731286    0.381939    11.00000    0.03177    0.02412 =
         0.05684   -0.00333   -0.00067    0.00387
AFIX   2
H5    2    0.265455    0.773951    0.368982    11.00000   -1.20000
AFIX   0
C14   1    0.469136    0.786396    0.509008    11.00000    0.04922    0.02202 =
         0.03285   -0.00250    0.00470    0.00441
C16   1    0.735797    0.530394    0.304396    11.00000    0.03194    0.02704 =
[truncated: 2,844 more chars]
