# Supplementary material for: Crystal structure of bis­[μ-N-(η2-prop-2-en-1-yl)piperidine-1-carbo­thio­amide-κ2 S:S]bis­[(thio­cyanato-κN)copper(I)]
Source: Acta Crystallogr E Crystallogr Commun. 2020 Oct 6;76(Pt 11):1712–5. doi: 10.1107/S2056989020013146 (PMC7643236; doi:10.1107/S2056989020013146)
Supplement: Supplementary file 2 [file e-76-01712-Isup2.hkl]

data_I                                                                          
_shelx_title ' shelx_trans_a.res in P2(1)/c'                                    
_shelx_refln_list_code          4                                               
_shelx_F_calc_maximum      189.39                                               
_exptl_crystal_F_000       632.00                                               
_reflns_d_resolution_high  0.7701                                               
                                                                                
loop_                                                                           
 _space_group_symop_operation_xyz                                               
 'x, y, z'                                                                      
 '-x, y+1/2, -z+1/2'                                                            
 '-x, -y, -z'                                                                   
 'x, -y-1/2, z-1/2'                                                             
                                                                                
_cell_length_a    13.9881                                                       
_cell_length_b     9.8220                                                       
_cell_length_c     9.7446                                                       
_cell_angle_alpha  90.000                                                       
_cell_angle_beta   91.391                                                       
_cell_angle_gamma  90.000                                                       
                                                                                
_shelx_F_squared_multiplier     1.000                                           
                                                                                
loop_                                                                           
 _refln_index_h                                                                 
 _refln_index_k                                                                 
 _refln_index_l                                                                 
 _refln_F_squared_calc                                                          
 _refln_F_squared_meas                                                          
 _refln_F_squared_sigma                                                         
 _refln_observed_status                                                         
   2   0   0        884.01        870.00         5.11 o                         
   3   0   0      16013.62      19919.71       245.79 o                         
   4   0   0        250.65        294.01         8.34 o                         
   5   0   0        731.26        778.29         8.52 o                         
   6   0   0       2007.64       1878.97        15.32 o                         
   7   0   0       8968.69       8991.57       227.70 o                         
   8   0   0      13884.42      14374.91       223.03 o                         
   9   0   0       5244.42       5410.80        68.53 o                         
  10   0   0       5560.73       6004.39        80.98 o                         
  11   0   0       1386.93       1424.95        23.70 o                         
  12   0   0        600.10        549.51        12.41 o                         
  13   0   0        497.46        515.57        11.74 o                         
  14   0   0        170.00        150.01        12.60 o                         
  15   0   0        528.64        489.74        13.77 o                         
  16   0   0        140.39        138.48        17.89 o                         
  17   0   0        288.41        273.97        15.46 o                         
  18   0   0        298.85        223.29        14.58 o                         
   1   1   0          1.12          7.05         2.98 o                         
   2   1   0        388.18        394.15         3.20 o                         
   3   1   0        746.31        763.34         5.57 o                         
   4   1   0       7014.03       6853.78        45.26 o                         
   5   1   0       6752.02       6939.69        43.30 o                         
   6   1   0        585.55        570.13         5.83 o                         
   7   1   0       1108.27       1048.07        10.53 o                         
   8   1   0        905.70        900.55         7.83 o                         
   9   1   0         84.51         75.12         5.65 o                         
  10   1   0          1.67         15.39         6.00 o                         
  11   1   0        334.69        341.96         7.51 o                         
  12   1   0       1214.39       1195.70        25.76 o                         
  13   1   0        930.43        882.78        15.05 o                         
  14   1   0        386.57        362.47        12.65 o                         
  15   1   0        319.16        311.70         9.40 o                         
  16   1   0        124.43        113.13         9.48 o                         
  17   1   0         96.82         79.90         8.91 o                         
  18   1   0         95.31         72.59        10.76 o                         
   0   2   0      16204.65      19989.38       311.76 o                         
   1   2   0       2295.02       2365.52        22.55 o                         
   2   2   0       2018.65       2200.34        13.12 o                         
   3   2   0       1978.93       2056.15        14.56 o                         
   4   2   0        442.29        415.16         6.04 o                         
   5   2   0        853.98        894.56         8.87 o                         
   6   2   0        562.43        697.12         7.14 o                         
   7   2   0        575.17        513.18         9.50 o                         
   8   2   0        335.45        293.83         5.66 o                         
   9   2   0         47.17         35.81         5.51 o                         
  10   2   0        538.70        505.29         6.85 o                         
  11   2   0         62.08         68.52         6.20 o                         
  12   2   0       1757.36       1817.81        22.35 o                         
  13   2   0        102.82        116.50         7.27 o                         
  14   2   0        105.40        116.39         8.74 o                         
  15   2   0        554.27        534.94        17.08 o                         
  16   2   0          0.52          0.62         9.69 o                         
  17   2   0          0.24         21.08         9.18 o                         
   1   3   0       1110.58       1134.87        13.20 o                         
   2   3   0       6300.47       6428.98        51.00 o                         
   3   3   0        559.97        604.18        12.96 o                         
   4   3   0        632.97        520.48         8.72 o                         
   5   3   0       5437.58       5185.58        52.19 o                         
   6   3   0       1379.24       1243.65        17.92 o                         
   7   3   0       2138.81       2056.47        17.52 o                         
   8   3   0       2158.70       2129.19        32.83 o                         
   9   3   0         61.61         56.04         8.28 o                         
  10   3   0          0.18         10.05         8.24 o                         
  11   3   0          0.60         -0.10         5.41 o                         
  12   3   0        198.36        177.22         8.32 o                         
  13   3   0        205.64        220.08         9.09 o                         
  14   3   0         52.09         63.71         8.18 o                         
  15   3   0        445.77        427.27        13.45 o                         
  16   3   0        366.04        355.88        21.07 o                         
  17   3   0         94.77         69.96        12.18 o                         
   0   4   0       1509.33       1611.44        21.40 o                         
   1   4   0       1910.89       1777.73        16.19 o                         
   2   4   0       3938.92       4065.08        44.66 o                         
   3   4   0        582.23        563.05        15.79 o                         
   4   4   0        253.34        202.15        20.84 o                         
   5   4   0        170.52        143.24         8.16 o                         
   6   4   0        207.84        156.13         6.38 o                         
   7   4   0          7.29         26.91         7.85 o                         
   8   4   0        449.03        496.38         9.58 o                         
   9   4   0       2898.61       2819.79        42.91 o                         
  10   4   0        802.67        801.24        16.56 o                         
  11   4   0        869.04        806.02        13.16 o                         
  12   4   0       2308.54       2272.44        33.95 o                         
  13   4   0        556.06        540.54        11.48 o                         
  14   4   0         70.62         77.03         9.07 o                         
  15   4   0        166.01        180.37        12.19 o                         
  16   4   0         13.49         24.82        13.14 o                         
  17   4   0        183.12        187.27        13.08 o                         
   1   5   0       3313.21       3547.26        30.46 o                         
   2   5   0        716.66        687.76        10.43 o                         
   3   5   0       2308.66       2164.56        31.16 o                         
   4   5   0       9609.61       9348.21        82.28 o                         
   5   5   0       2763.16       2643.95        21.18 o                         
   6   5   0       2707.98       2613.73        22.80 o                         
   7   5   0       2883.19       2821.86        42.75 o                         
   8   5   0        105.80        111.46         9.72 o                         
   9   5   0          6.39         14.68         9.00 o                         
  10   5   0         85.34         61.17         8.97 o                         
  11   5   0        749.46        717.50        17.58 o                         
  12   5   0        226.48        274.85        10.03 o                         
  13   5   0        231.12        231.33        10.32 o                         
  14   5   0       1092.36       1070.17        18.95 o                         
  15   5   0        310.10        318.33        15.75 o                         
  16   5   0          5.09          7.57        17.54 o                         
   0   6   0        593.48        490.35        13.84 o                         
   1   6   0       1239.07       1309.68        16.10 o                         
   2   6   0        508.10        539.90        11.62 o                         
   3   6   0       1444.68       1589.35        15.49 o                         
   4   6   0          3.97         10.85         9.67 o                         
   5   6   0       2712.92       2660.49        24.69 o                         
   6   6   0        818.21        804.98        13.95 o                         
   7   6   0       1491.36       1609.08        30.33 o                         
   8   6   0        254.35        259.40         8.94 o                         
   9   6   0        107.78         83.55         9.66 o                         
  10   6   0        103.98        120.93         9.43 o                         
  11   6   0        104.03        108.69        10.90 o                         
  12   6   0         78.15         81.11        11.39 o                         
  13   6   0        206.83        209.63        11.15 o                         
  14   6   0         43.63         38.83        10.42 o                         
  15   6   0        239.03        233.56        12.42 o                         
  16   6   0         29.31         27.95        12.10 o                         
   1   7   0        773.10        711.26        16.55 o                         
   2   7   0        173.01        180.89        12.07 o                         
   3   7   0       1021.87       1016.27        13.70 o                         
   4   7   0       6617.15       6383.40        66.81 o                         
   5   7   0       1376.98       1389.90        21.66 o                         
   6   7   0         80.29         98.07        11.36 o                         
   7   7   0        348.44        337.42        10.46 o                         
   8   7   0         13.05         10.31         8.46 o                         
   9   7   0          7.71         15.55         9.71 o                         
  10   7   0          3.27          8.36         9.67 o                         
  11   7   0        407.67        381.01        16.53 o                         
  12   7   0        106.91        120.11        11.69 o                         
  13   7   0         64.66         70.90        14.09 o                         
  14   7   0        369.18        348.62        15.91 o                         
  15   7   0         46.75         37.30        10.22 o                         
   0   8   0       4095.76       4035.44        62.12 o                         
   1   8   0       2394.56       2325.05        29.49 o                         
   2   8   0        720.27        716.79        16.27 o                         
   3   8   0       1586.60       1512.29        19.83 o                         
   4   8   0        273.81        252.70        19.25 o                         
   5   8   0        371.92        374.60        16.13 o                         
   6   8   0        162.93        148.10        10.82 o                         
   7   8   0       1351.35       1374.07        32.55 o                         
   8   8   0       1678.20       1652.31        28.14 o                         
   9   8   0        979.70        969.18        18.58 o                         
  10   8   0        931.91        922.09        32.17 o                         
  11   8   0        421.14        415.65        16.03 o                         
  12   8   0         75.10        105.28        22.14 o                         
  13   8   0          6.89         22.75        16.21 o                         
  14   8   0          6.10         -2.54        15.25 o                         
   1   9   0          8.24         15.71        17.05 o                         
   2   9   0        107.80        147.53        12.03 o                         
   3   9   0        202.99        190.33        15.59 o                         
   4   9   0         32.30         44.38        10.46 o                         
   5   9   0        556.48        552.78        15.11 o                         
   6   9   0        509.54        499.59        14.59 o                         
   7   9   0         52.24         65.46        12.41 o                         
   8   9   0        322.48        323.37        15.43 o                         
   9   9   0        164.43        178.32        15.66 o                         
  10   9   0        111.49        142.87        13.92 o                         
  11   9   0        162.00        163.70        14.68 o                         
  12   9   0         18.73         41.16        19.33 o                         
   0  10   0        208.62        178.19        21.00 o                         
   1  10   0         48.86         33.78        11.53 o                         
   2  10   0         12.14         25.86        17.62 o                         
   3  10   0         38.98         41.66        11.77 o                         
   4  10   0         20.29         24.17        14.77 o                         
   5  10   0         50.75         65.17        12.45 o                         
   6  10   0         10.58         24.23        12.85 o                         
   7  10   0         48.84         68.38        18.10 o                         
   8  10   0         25.24         37.26        14.28 o                         
   9  10   0          8.22         15.97        13.46 o                         
  10  10   0          4.69         11.34        15.29 o                         
  11  10   0         32.16         42.24        15.07 o                         
   1  11   0         51.72         58.99        16.90 o                         
   2  11   0          3.71         10.13        20.61 o                         
   3  11   0         33.88         49.74        15.57 o                         
   4  11   0          3.65          0.72        14.97 o                         
   5  11   0        134.77        127.20        15.92 o                         
   6  11   0          9.65         28.54        18.56 o                         
   7  11   0          5.79         55.28        14.19 o                         
   8  11   0         85.39        117.95        16.21 o                         
   9  11   0         79.82         50.91        15.25 o                         
   0  12   0        260.72        239.17        24.11 o                         
   1  12   0        162.49        191.63        16.81 o                         
   2  12   0         63.59         76.14        17.60 o                         
   3  12   0        278.64        306.75        20.49 o                         
   4  12   0        301.82        289.82        18.29 o                         
   5  12   0          4.41          2.61        30.46 o                         
   6  12   0          4.04          6.51        16.71 o                         
 -18   1   1        227.68        204.73        15.94 o                         
 -17   1   1       1251.72       1166.26        24.52 o                         
 -16   1   1        343.62        303.58        11.83 o                         
 -15   1   1        320.55        303.04         9.53 o                         
 -14   1   1         67.97         70.98        10.33 o                         
 -13   1   1        222.93        228.90         8.55 o                         
 -12   1   1         33.09         34.32         5.41 o                         
 -11   1   1         68.70         84.01         6.35 o                         
 -10   1   1       8290.02       8423.43       116.84 o                         
  -9   1   1       7321.64       7370.54        55.61 o                         
  -8   1   1        305.33        304.29         5.10 o                         
  -7   1   1       9263.23       9737.85        74.78 o                         
  -6   1   1       1114.60       1180.50        21.30 o                         
  -5   1   1       3199.16       3602.44        25.18 o                         
  -4   1   1         25.15         27.51         6.22 o                         
  -3   1   1       2345.81       2518.02        20.38 o                         
  -2   1   1        115.22        179.83         6.52 o                         
  -1   1   1      13817.10      16144.78       559.30 o                         
   0   1   1      10416.52      13496.25       113.16 o                         
   1   1   1       4940.79       5199.23        40.08 o                         
   2   1   1        906.85        911.75         7.15 o                         
   3   1   1        315.25        418.26        13.25 o                         
   4   1   1       2278.70       2141.28        11.88 o                         
   5   1   1       2148.34       2315.04        15.37 o                         
   6   1   1        126.86         92.42         4.61 o                         
   7   1   1         16.14         46.75         4.82 o                         
   8   1   1       3275.80       3296.24        21.97 o                         
   9   1   1        873.47        890.78        11.87 o                         
  10   1   1          6.71         13.67         5.21 o                         
  11   1   1         98.42        102.25         5.58 o                         
  12   1   1        270.58        270.84         7.28 o                         
  13   1   1         13.58         13.55         5.91 o                         
  14   1   1          1.24          0.52         6.04 o                         
  15   1   1         99.19        103.42         8.44 o                         
  16   1   1          4.13          6.78         6.87 o                         
  17   1   1        126.84         95.66         9.64 o                         
  18   1   1          0.54          3.13        22.56 o                         
 -17   2   1         11.70         19.96        12.41 o                         
 -16   2   1        141.10        139.27        11.98 o                         
 -15   2   1        639.35        633.98        15.51 o                         
 -14   2   1        427.05        407.73        11.06 o                         
 -13   2   1        520.02        508.36        10.52 o                         
 -12   2   1        925.35        939.18        21.64 o                         
 -11   2   1        208.00        212.07         6.28 o                         
 -10   2   1        367.51        337.08         7.95 o                         
  -9   2   1        488.79        487.69        11.00 o                         
  -8   2   1        350.59        377.26         5.94 o                         
  -7   2   1        185.62        158.94         6.64 o                         
  -6   2   1       2496.24       2424.03        42.17 o                         
  -5   2   1      14298.63      14390.26       151.60 o                         
  -4   2   1       4255.57       4025.55        28.46 o                         
  -3   2   1       2224.77       2038.38        21.14 o                         
  -2   2   1      12162.79      12000.91       115.58 o                         
  -1   2   1       3892.83       4255.27        30.41 o                         
   0   2   1       2467.24       2507.76        14.18 o                         
   1   2   1       1579.31       1600.08        13.21 o                         
   2   2   1       1207.02       1152.10        11.37 o                         
   3   2   1       6568.51       6815.53        40.41 o                         
   4   2   1       5523.06       5401.92        31.42 o                         
   5   2   1       1188.99        981.78         8.64 o                         
   6   2   1       4046.47       3724.87        24.82 o                         
   7   2   1       4448.68       4420.99        30.75 o                         
   8   2   1       2949.65       2839.22        19.04 o                         
   9   2   1       3881.02       3873.84        40.60 o                         
  10   2   1        616.91        649.26         8.87 o                         
  11   2   1          0.81          3.10         5.44 o                         
  12   2   1        121.38        116.37         6.99 o                         
  13   2   1        401.59        373.74         9.32 o                         
  14   2   1        453.83        451.63        11.45 o                         
  15   2   1        236.55        213.08         8.53 o                         
  16   2   1        501.75        479.27        14.66 o                         
  17   2   1        960.15        943.56        46.29 o                         
 -17   3   1          5.85         15.91        15.27 o                         
 -16   3   1         43.69         70.39        11.19 o                         
 -15   3   1          8.66         23.60         8.71 o                         
 -14   3   1         61.98         45.80         9.70 o                         
 -13   3   1         43.43         50.83         8.71 o                         
 -12   3   1        124.99        119.31         7.42 o                         
 -11   3   1        462.30        451.86        11.06 o                         
 -10   3   1        125.55        123.10         9.16 o                         
  -9   3   1        146.10        152.01         5.58 o                         
  -8   3   1       2126.96       2375.20        34.14 o                         
  -7   3   1        342.62        393.98         8.18 o                         
  -6   3   1         39.05         15.80        10.25 o                         
  -5   3   1       3638.73       3797.65        29.76 o                         
  -4   3   1        398.99        393.46        14.07 o                         
  -3   3   1       3433.02       3618.11        27.23 o                         
  -2   3   1       4396.52       4938.40        36.81 o                         
  -1   3   1       1235.53       1260.38        10.33 o                         
   0   3   1         12.24         25.77         4.14 o                         
   1   3   1        940.97       1138.84         8.51 o                         
   2   3   1      11066.93      11599.87        94.90 o                         
   3   3   1       9431.58       9829.68        69.82 o                         
   4   3   1       2183.14       2287.49        14.21 o                         
   5   3   1      11112.50      12051.77        97.21 o                         
   6   3   1       1625.48       1703.20        11.77 o                         
   7   3   1        995.30       1086.09        14.38 o                         
   8   3   1         33.14         34.83         6.45 o                         
   9   3   1       1413.99       1407.04        22.22 o                         
  10   3   1       3898.81       3878.09        38.64 o                         
  11   3   1       1103.88       1083.16        16.57 o                         
  12   3   1       1233.96       1244.21        19.04 o                         
  13   3   1       1974.23       2005.33        32.31 o                         
  14   3   1         97.24        107.09         8.28 o                         
  15   3   1          2.19          8.87         9.57 o                         
  16   3   1          0.14          1.79         7.63 o                         
  17   3   1        291.16        272.83        13.92 o                         
 -17   4   1         12.10         23.01        14.54 o                         
 -16   4   1          4.76         25.11         9.69 o                         
 -15   4   1         90.09         85.46        14.74 o                         
 -14   4   1         11.37         12.56         8.16 o                         
 -13   4   1        101.68        109.56         8.36 o                         
 -12   4   1         15.29         10.82        10.55 o                         
 -11   4   1         40.57         41.83         7.05 o                         
 -10   4   1          4.51          4.81        11.03 o                         
  -9   4   1        413.58        420.48        13.24 o                         
  -8   4   1         28.84         39.98         6.72 o                         
  -7   4   1          3.94         32.76        10.44 o                         
  -6   4   1        582.34        602.87        11.70 o                         
  -5   4   1         96.35         97.99         5.81 o                         
  -4   4   1        164.54        150.59         7.04 o                         
  -3   4   1       1528.99       1544.21        17.93 o                         
  -2   4   1          1.09        207.16        52.78 o                         
  -1   4   1        497.82        457.33        18.22 o                         
   0   4   1       1050.52       1105.82        11.38 o                         
   1   4   1       1216.59       1215.36        13.24 o                         
   2   4   1        269.86        463.42        52.59 o                         
   3   4   1         95.49         81.75        13.55 o                         
   4   4   1        281.49        312.85         6.57 o                         
   5   4   1        378.39        419.69         6.70 o                         
   6   4   1        454.33        467.87         9.24 o                         
   7   4   1        199.30        192.48         5.96 o                         
   8   4   1         17.36         17.62         5.15 o                         
   9   4   1        209.06        167.48         9.70 o                         
  10   4   1         12.63         20.41         7.73 o                         
  11   4   1        193.27        176.01         6.65 o                         
  12   4   1        116.04        107.53         6.74 o                         
  13   4   1        137.18        140.85         9.46 o                         
  14   4   1          6.56         17.92         8.35 o                         
  15   4   1          8.07          8.89        11.41 o                         
  16   4   1         12.07         29.78        12.70 o                         
  17   4   1         39.66         40.22        22.39 o                         
 -16   5   1          0.80          3.02        12.92 o                         
 -15   5   1         19.38         11.88         9.96 o                         
 -14   5   1        147.95        148.04        14.28 o                         
 -13   5   1         19.35         20.96         9.07 o                         
 -12   5   1         22.18         22.75         9.75 o                         
 -11   5   1        135.61        140.31        10.08 o                         
 -10   5   1          6.91          9.75        11.20 o                         
  -9   5   1        289.70        263.60         9.59 o                         
  -8   5   1       1166.91       1143.04        15.01 o                         
  -7   5   1        444.51        391.75        14.63 o                         
  -6   5   1        285.85        305.54         9.98 o                         
  -5   5   1       1560.17       1420.54        19.11 o                         
  -4   5   1         72.08         60.34         8.23 o                         
  -3   5   1          0.38         14.98         6.19 o                         
  -2   5   1        663.24        677.83        15.08 o                         
  -1   5   1       6467.07       6789.75        61.72 o                         
   0   5   1       3096.76       3173.97        27.52 o                         
   1   5   1        686.52        643.95        13.13 o                         
   2   5   1      11258.45      11670.72       110.57 o                         
   3   5   1       3659.74       3674.29        34.52 o                         
   4   5   1        674.48        677.19        14.65 o                         
   5   5   1       2237.25       2105.19        17.66 o                         
   6   5   1        708.57        694.24         9.73 o                         
   7   5   1        223.63        223.60         6.72 o                         
   8   5   1         61.81         76.40        10.90 o                         
   9   5   1        840.74        856.01        12.65 o                         
  10   5   1       3198.09       3158.91        43.66 o                         
  11   5   1        643.58        681.02        15.90 o                         
  12   5   1       1061.47       1062.06        15.53 o                         
  13   5   1       1385.43       1340.12        32.05 o                         
  14   5   1         40.43         45.90         7.64 o                         
  15   5   1         41.10         50.42        10.37 o                         
  16   5   1          0.21         31.81        16.85 o                         
 -15   6   1        221.26        211.88        23.71 o                         
 -14   6   1        979.63        949.38        20.24 o                         
 -13   6   1       1525.17       1505.69        24.39 o                         
 -12   6   1        698.99        664.54        13.67 o                         
 -11   6   1       1380.96       1290.34        21.82 o                         
 -10   6   1        626.53        599.30        18.95 o                         
  -9   6   1         63.03         58.79        10.07 o                         
  -8   6   1         61.78         49.22         8.58 o                         
  -7   6   1        167.30        167.84         8.58 o                         
  -6   6   1       4210.85       4098.02        54.40 o                         
  -5   6   1       4426.01       4118.59        37.29 o                         
  -4   6   1        926.81        861.19        15.42 o                         
  -3   6   1       5648.51       5383.69        53.45 o                         
  -2   6   1       4180.91       4091.00        39.22 o                         
  -1   6   1        295.06        305.75         9.62 o                         
   0   6   1         21.15         -1.76         7.48 o                         
   1   6   1        609.29        616.19         9.56 o                         
   2   6   1         23.48          1.71         6.73 o                         
   3   6   1        534.61        483.78        13.16 o                         
   4   6   1       4911.01       4771.18        44.61 o                         
   5   6   1       2948.73       2814.77        29.49 o                         
   6   6   1        477.02        419.42         9.27 o                         
   7   6   1       1171.22       1221.89        17.14 o                         
   8   6   1       1238.34       1205.55        23.88 o                         
   9   6   1         22.77         27.54         7.14 o                         
  10   6   1         29.70         19.83         7.89 o                         
  11   6   1          0.01          2.49        12.19 o                         
  12   6   1        118.55        118.07        11.05 o                         
  13   6   1         83.45         87.45        10.80 o                         
  14   6   1        399.58        369.30        13.95 o                         
  15   6   1        260.35        233.60        15.25 o                         
 -15   7   1        130.66        131.24        16.32 o                         
 -14   7   1        219.43        241.30        16.44 o                         
 -13   7   1         60.83         52.02        10.57 o                         
 -12   7   1        309.31        327.84        17.41 o                         
 -11   7   1        639.13        680.00        20.90 o                         
 -10   7   1       1773.76       1791.87        39.78 o                         
  -9   7   1       1033.09       1034.13        36.46 o                         
  -8   7   1        756.92        775.95        24.46 o                         
  -7   7   1       1182.24       1164.78        18.64 o                         
  -6   7   1       1885.77       1844.53        20.92 o                         
  -5   7   1          2.88         -8.57         9.62 o                         
  -4   7   1        400.58        378.45        13.09 o                         
  -3   7   1        730.44        721.26        14.81 o                         
  -2   7   1       4886.01       4863.38        78.16 o                         
  -1   7   1       1524.90       1518.66        18.97 o                         
   0   7   1       1856.42       1883.15        24.38 o                         
   1   7   1       2870.13       3023.08        28.24 o                         
   2   7   1        818.97        837.11        14.67 o                         
   3   7   1       1249.90       1268.13        16.92 o                         
   4   7   1        263.68        274.98        12.76 o                         
   5   7   1         72.79         39.40         8.89 o                         
   6   7   1        396.93        391.93        10.87 o                         
   7   7   1         36.64         49.53         8.59 o                         
   8   7   1        168.61        148.24         9.90 o                         
   9   7   1        370.38        372.40        11.86 o                         
  10   7   1         11.32          8.19         8.99 o                         
  11   7   1        325.79        339.35        13.99 o                         
  12   7   1         91.74         81.91        16.43 o                         
  13   7   1          8.01         26.65        12.57 o                         
  14   7   1         85.24         81.56        13.12 o                         
  15   7   1          9.59          2.08        21.54 o                         
 -14   8   1        107.41        135.42        19.88 o                         
 -13   8   1        188.78        201.95        18.04 o                         
 -12   8   1          0.18          9.15        18.39 o                         
 -11   8   1         23.47         25.72        14.23 o                         
 -10   8   1         13.45         21.06        11.59 o                         
  -9   8   1        232.55        251.55        13.40 o                         
  -8   8   1          0.09        -10.86        10.86 o                         
  -7   8   1          0.27         10.34        19.74 o                         
  -6   8   1       1466.46       1429.83        23.87 o                         
  -5   8   1        831.12        782.77        16.61 o                         
  -4   8   1        116.21        121.51        10.09 o                         
  -3   8   1        175.58        175.49        18.04 o                         
  -2   8   1         26.68         33.38        10.15 o                         
  -1   8   1        562.03        569.75        18.54 o                         
   0   8   1         13.45         22.98         8.95 o                         
   1   8   1        392.55        417.05        11.70 o                         
   2   8   1        161.99        184.81        12.51 o                         
   3   8   1         33.14         43.92        12.13 o                         
   4   8   1       1462.01       1398.11        19.31 o                         
   5   8   1         21.80          9.19         9.35 o                         
   6   8   1       1281.41       1362.62        30.32 o                         
   7   8   1         62.53         86.18        13.51 o                         
   8   8   1        126.51        127.46        10.79 o                         
   9   8   1        163.98        169.06        12.85 o                         
  10   8   1         71.12         71.98        12.75 o                         
  11   8   1          8.65         31.62        11.48 o                         
  12   8   1        104.23        122.68        12.38 o                         
  13   8   1         86.16         91.18        16.15 o                         
  14   8   1         66.35         33.92        26.29 o                         
 -12   9   1          0.48         -7.82        17.62 o                         
 -11   9   1         67.32        105.77        19.12 o                         
 -10   9   1        853.20        849.37        24.48 o                         
  -9   9   1        864.21        836.89        22.04 o                         
  -8   9   1        704.76        709.13        21.00 o                         
  -7   9   1        618.75        583.88        35.04 o                         
  -6   9   1        399.66        359.36        15.55 o                         
  -5   9   1         44.17         32.84        11.49 o                         
  -4   9   1          1.45         -7.09        10.41 o                         
  -3   9   1         52.29         35.93        14.47 o                         
  -2   9   1       1376.96       1384.36        24.74 o                         
  -1   9   1       2133.14       2068.18        28.80 o                         
   0   9   1       1332.28       1256.45        18.69 o                         
   1   9   1        279.93        351.59        16.17 o                         
   2   9   1         51.90         68.94        11.84 o                         
   3   9   1         24.82          0.84        17.15 o                         
   4   9   1          1.09          1.38        10.59 o                         
   5   9   1         14.08         10.25        12.67 o                         
   6   9   1        360.90        352.17        20.35 o                         
   7   9   1        294.54        302.81        13.55 o                         
   8   9   1        285.73        297.71        14.90 o                         
   9   9   1        172.82        182.69        17.62 o                         
  10   9   1         27.96         26.78        12.03 o                         
  11   9   1          1.56         10.72        12.34 o                         
  12   9   1         56.73         57.14        15.89 o                         
 -11  10   1         15.08        -13.84        16.79 o                         
 -10  10   1          1.83        -11.30        14.75 o                         
  -9  10   1         12.73         11.22        16.00 o                         
  -8  10   1         38.77         46.89        15.57 o                         
  -7  10   1         24.83         19.31        16.96 o                         
  -6  10   1          3.87         22.43        13.63 o                         
  -5  10   1        751.30        700.93        19.11 o                         
  -4  10   1       1390.21       1301.76        26.97 o                         
  -3  10   1        244.75        273.66        15.07 o                         
  -2  10   1        854.97        846.25        20.85 o                         
  -1  10   1       1160.86       1172.54        22.28 o                         
   0  10   1        257.50        268.67        14.06 o                         
   1  10   1        853.77        816.33        18.42 o                         
   2  10   1        135.57        157.08        12.44 o                         
   3  10   1        688.90        675.33        16.57 o                         
   4  10   1        317.84        314.33        17.06 o                         
   5  10   1        963.65        908.80        19.26 o                         
   6  10   1       3087.49       2926.07        37.78 o                         
   7  10   1       1207.97       1204.67        28.27 o                         
   8  10   1        496.09        493.37        17.96 o                         
   9  10   1        892.49        834.81        30.90 o                         
  10  10   1        142.63        162.12        16.74 o                         
  11  10   1         15.63         46.89        14.24 o                         
  -9  11   1        134.92        163.22        20.81 o                         
  -8  11   1        126.14        151.45        17.65 o                         
  -7  11   1        150.21        198.70        18.72 o                         
  -6  11   1        454.34        427.56        22.63 o                         
  -5  11   1        153.50        184.94        15.61 o                         
  -4  11   1         18.70         34.73        14.68 o                         
  -3  11   1         45.25         43.70        14.86 o                         
  -2  11   1         31.02         39.59        16.96 o                         
  -1  11   1        208.92        236.38        15.64 o                         
   0  11   1        385.00        433.45        18.82 o                         
   1  11   1        531.24        542.70        17.46 o                         
   2  11   1        338.08        343.53        17.24 o                         
   3  11   1        372.59        439.29        19.49 o                         
   4  11   1        188.55        179.91        16.05 o                         
   5  11   1         70.82         47.50        18.67 o                         
   6  11   1         38.75         46.81        17.76 o                         
   7  11   1         26.27         33.48        16.13 o                         
   8  11   1        104.69         71.50        16.44 o                         
   9  11   1        118.71        116.85        17.62 o                         
  -6  12   1        470.08        498.81        48.39 o                         
  -5  12   1         53.85         79.40        19.37 o                         
  -4  12   1         50.53         44.85        15.61 o                         
  -3  12   1         86.27        121.73        14.90 o                         
  -2  12   1          0.12         21.65        21.34 o                         
  -1  12   1         18.38         23.90        13.97 o                         
   0  12   1         18.27         18.15        14.51 o                         
   1  12   1         87.94        109.82        18.23 o                         
   2  12   1        202.84        213.28        16.83 o                         
   3  12   1         29.31         25.00        14.93 o                         
   4  12   1         89.03         78.00        17.74 o                         
   5  12   1         48.76         45.48        16.67 o                         
 -17   0   2        878.19        879.82        28.75 o                         
 -16   0   2       1117.04       1102.67        70.12 o                         
 -15   0   2          6.27        -20.80        20.80 o                         
 -14   0   2         50.51         35.80        19.20 o                         
 -13   0   2         37.09         38.13        28.41 o                         
 -12   0   2        763.57        749.94        14.97 o                         
 -11   0   2        877.77        907.76        15.67 o                         
 -10   0   2       3540.87       3538.99        44.84 o                         
  -9   0   2       6187.65       6350.03        63.91 o                         
  -8   0   2       5461.25       5413.61        47.77 o                         
  -7   0   2       3131.52       3092.01        58.27 o                         
  -6   0   2       3252.59       3139.35        36.72 o                         
  -5   0   2        765.35        705.82         8.62 o                         
  -4   0   2       1152.68       1151.10        10.19 o                         
  -3   0   2       1066.07       1159.31        14.23 o                         
  -2   0   2      25478.62      29073.62       576.40 o                         
  -1   0   2      35867.27      45410.76      1144.54 o                         
   0   0   2       2674.48       2830.46        23.81 o                         
   1   0   2       8638.92       9627.50        99.88 o                         
   2   0   2      11195.29      14388.67       495.64 o                         
   3   0   2       1698.57       1518.57         9.33 o                         
   4   0   2       1404.05       1254.66        18.43 o                         
   5   0   2       3319.90       3261.37        96.30 o                         
   6   0   2        145.53        198.25         5.00 o                         
   7   0   2        557.31        545.13         5.85 o                         
   8   0   2        762.16        829.66        11.93 o                         
   9   0   2        989.86       1005.62        11.35 o                         
  10   0   2        217.58        222.38         9.54 o                         
  11   0   2        271.43        282.61         9.84 o                         
  12   0   2       7125.73       7001.51        80.44 o                         
  13   0   2        743.60        659.83        15.69 o                         
  14   0   2        204.53        180.07        12.11 o                         
  15   0   2        944.14        831.79        31.36 o                         
  16   0   2        262.14        211.49        14.24 o                         
  17   0   2         70.63         72.61        25.77 o                         
 -17   1   2         14.50         22.76        16.08 o                         
 -16   1   2          3.87          1.51        14.48 o                         
 -15   1   2        254.19        239.99        18.62 o                         
 -14   1   2        872.66        819.36        39.31 o                         
 -13   1   2        836.43        791.04        13.76 o                         
 -12   1   2        601.31        614.87        11.41 o                         
 -11   1   2        719.27        707.49        10.32 o                         
 -10   1   2        891.01        913.14        13.51 o                         
  -9   1   2        861.47        875.15        20.35 o                         
  -8   1   2       1234.97       1233.73        13.93 o                         
  -7   1   2         26.68         25.41         5.80 o                         
  -6   1   2       2419.35       2525.03        32.47 o                         
  -5   1   2       1800.84       1853.35        22.78 o                         
  -4   1   2       1230.80       1276.09        17.59 o                         
  -3   1   2       4139.84       3943.56        83.69 o                         
  -2   1   2       1110.97       1030.97        15.65 o                         
  -1   1   2       5937.26       6170.11        50.54 o                         
   0   1   2      18713.05      21343.69       236.23 o                         
   1   1   2       2654.94       2910.75        24.12 o                         
   2   1   2        310.97        244.90        13.49 o                         
   3   1   2       3608.54       3521.00        23.37 o                         
   4   1   2       3744.54       3688.96        30.40 o                         
   5   1   2       1036.23        937.50        12.31 o                         
   6   1   2       1248.94       1107.47         6.43 o                         
   7   1   2       2876.09       2887.64        16.35 o                         
   8   1   2       2518.25       2480.56        26.22 o                         
   9   1   2        624.11        643.93        11.71 o                         
  10   1   2        129.78        111.53         4.32 o                         
  11   1   2         84.44         82.93         7.42 o                         
  12   1   2        268.89        246.43        10.76 o                         
  13   1   2         63.46         63.92         5.47 o                         
  14   1   2         81.69         60.12         7.53 o                         
  15   1   2         60.47         42.67         7.39 o                         
  16   1   2        273.89        179.48        21.76 o                         
  17   1   2        240.46        192.18        16.52 o                         
 -17   2   2         94.94        126.45        15.87 o                         
 -16   2   2        350.20        333.76        19.51 o                         
 -15   2   2        107.93        141.19        21.04 o                         
 -14   2   2         22.57         29.05         7.29 o                         
 -13   2   2         57.76         54.37         9.43 o                         
 -12   2   2       1418.48       1388.80        20.27 o                         
 -11   2   2         77.80         73.21         5.38 o                         
 -10   2   2         20.30         40.65         5.86 o                         
  -9   2   2        101.91         96.17         8.65 o                         
  -8   2   2         95.67         94.48         4.97 o                         
  -7   2   2        828.84        744.09        17.32 o                         
  -6   2   2         42.35         57.36         7.92 o                         
  -5   2   2       2041.89       2264.89        43.20 o                         
  -4   2   2       7156.09       7280.51        88.88 o                         
  -3   2   2       1039.96        948.69         8.43 o                         
  -2   2   2         15.64         19.18         3.73 o                         
  -1   2   2        417.84        543.91        24.41 o                         
   0   2   2      17879.88      20785.19       219.37 o                         
   1   2   2        564.38        642.38         5.25 o                         
   2   2   2         91.70        107.26         5.43 o                         
   3   2   2       4964.18       5132.62        30.40 o                         
   4   2   2       4957.08       5422.67        30.01 o                         
   5   2   2        111.68        104.67         3.37 o                         
   6   2   2          4.30         57.93         9.90 o                         
   7   2   2        829.47        826.75         7.40 o                         
   8   2   2       1488.88       1434.82        23.82 o                         
   9   2   2         36.30         25.53         5.73 o                         
  10   2   2       1008.22       1017.24        14.67 o                         
  11   2   2        851.06        829.74        12.61 o                         
  12   2   2        179.47        157.75         6.28 o                         
  13   2   2        119.34        140.15         8.45 o                         
  14   2   2         64.14         52.13         6.61 o                         
  15   2   2        275.90        234.60         9.68 o                         
  16   2   2        239.74        208.19        25.03 o                         
  17   2   2         49.22         51.96        12.51 o                         
 -17   3   2          0.66          5.50        15.30 o                         
 -16   3   2          0.20         -0.63        12.16 o                         
 -15   3   2        105.20         96.83        24.28 o                         
 -14   3   2        373.75        365.22        13.78 o                         
 -13   3   2        109.17        104.41        14.92 o                         
 -12   3   2        149.35        173.85        12.65 o                         
 -11   3   2        832.84        840.48        18.54 o                         
 -10   3   2        870.11        801.74         9.28 o                         
  -9   3   2        546.93        527.12        11.19 o                         
  -8   3   2        406.16        385.67         5.88 o                         
  -7   3   2        226.73        205.49         4.33 o                         
  -6   3   2       1593.05       1529.40        16.97 o                         
  -5   3   2        724.21        644.59        13.52 o                         
  -4   3   2       2838.59       2729.41        29.72 o                         
  -3   3   2       8184.31       7780.70        80.21 o                         
  -2   3   2       1640.70       1571.69        12.42 o                         
  -1   3   2       4774.66       4958.34        32.93 o                         
   0   3   2      10424.16      10357.42        83.53 o                         
   1   3   2        236.95        263.04         7.45 o                         
   2   3   2        114.27        114.30         4.24 o                         
   3   3   2       1089.99       1023.29        15.45 o                         
   4   3   2       3338.92       3350.48        21.10 o                         
   5   3   2       1027.72       1016.53        11.16 o                         
   6   3   2       2957.58       2794.33        22.24 o                         
   7   3   2       3445.71       3459.87        21.58 o                         
   8   3   2       1668.79       1559.05        13.53 o                         
   9   3   2        946.63        952.26         9.22 o                         
  10   3   2       1084.14       1153.65        14.01 o                         
  11   3   2         23.53         20.50         6.88 o                         
  12   3   2         57.77         48.27         7.30 o                         
  13   3   2         22.78         17.22         9.71 o                         
  14   3   2        362.10        352.14        18.57 o                         
  15   3   2         52.98         35.68         8.55 o                         
  16   3   2        113.64        108.80        13.78 o                         
  17   3   2        216.25        192.22        13.77 o                         
 -17   4   2         64.71         71.23        22.25 o                         
 -16   4   2         56.67         69.56        15.07 o                         
 -15   4   2        873.18        906.69        19.57 o                         
 -14   4   2        382.28        430.28        13.62 o                         
 -13   4   2        109.23        165.26        13.39 o                         
 -12   4   2        859.67        920.13        16.30 o                         
 -11   4   2         24.78         14.52         5.81 o                         
 -10   4   2        816.74        757.57        15.43 o                         
  -9   4   2         25.18         46.01         7.23 o                         
  -8   4   2       3842.31       3658.99        65.06 o                         
  -7   4   2       9870.25       9788.92       107.25 o                         
  -6   4   2       3735.41       3687.11        35.20 o                         
  -5   4   2       7620.22       7490.66        81.14 o                         
  -4   4   2       5558.51       5467.18        57.81 o                         
  -3   4   2        118.41         46.58        18.57 o                         
  -2   4   2         21.96        106.21        37.80 o                         
  -1   4   2        492.49        400.81         9.46 o                         
   0   4   2       7101.61       6803.38        53.00 o                         
   1   4   2      12408.03      12407.61       113.62 o                         
   2   4   2       7212.71       7392.84        69.05 o                         
   3   4   2      12808.72      12922.77       109.43 o                         
   4   4   2       5905.22       6057.15        42.52 o                         
   5   4   2        859.64        866.29         7.69 o                         
   6   4   2        597.57        567.92         7.08 o                         
   7   4   2        146.67        142.65         4.87 o                         
   8   4   2       1219.98       1240.83        21.40 o                         
   9   4   2       1155.75       1155.65        19.08 o                         
  10   4   2       2852.17       3056.92        41.21 o                         
  11   4   2       3148.11       3293.42        34.99 o                         
  12   4   2        840.01        837.86        15.37 o                         
  13   4   2        225.06        233.56         8.59 o                         
  14   4   2        338.24        334.60        12.52 o                         
  15   4   2          7.05          9.33        10.03 o                         
  16   4   2         87.42         85.76        12.28 o                         
 -16   5   2        326.14        328.16        17.03 o                         
 -15   5   2        229.40        254.17        14.99 o                         
 -14   5   2         53.13         80.18        17.66 o                         
 -13   5   2        709.24        712.78        14.79 o                         
 -12   5   2       1384.53       1388.74        23.09 o                         
 -11   5   2        382.73        360.19        10.48 o                         
 -10   5   2        213.19        207.41        10.09 o                         
  -9   5   2         23.01          5.96         9.04 o                         
  -8   5   2        242.79        216.32        10.19 o                         
  -7   5   2          3.57          5.19        11.09 o                         
  -6   5   2       1073.51        932.99        13.37 o                         
  -5   5   2       1095.66       1047.59        34.41 o                         
  -4   5   2        307.62        300.91        10.41 o                         
  -3   5   2       4330.71       4286.12        39.85 o                         
  -2   5   2       8211.43       8385.40        72.02 o                         
  -1   5   2        482.23        444.32         7.96 o                         
   0   5   2        179.36        224.43         6.13 o                         
   1   5   2       1157.06       1200.15        11.21 o                         
   2   5   2         14.11         27.09         5.09 o                         
   3   5   2          0.69          2.41         6.44 o                         
   4   5   2         49.74         47.95         4.90 o                         
   5   5   2       3550.69       3498.80        27.40 o                         
   6   5   2       1472.55       1501.29        13.82 o                         
   7   5   2        825.59        797.05        11.94 o                         
   8   5   2       1355.43       1371.75        24.06 o                         
   9   5   2        193.57        222.91         8.58 o                         
  10   5   2         61.33         57.70         5.93 o                         
  11   5   2        661.69        617.60        19.43 o                         
  12   5   2        110.11        117.21        11.77 o                         
  13   5   2        111.38        105.72        10.09 o                         
  14   5   2          3.28          4.27        11.16 o                         
  15   5   2         79.78         94.80        13.49 o                         
  16   5   2        286.36        298.42        32.26 o                         
 -15   6   2          0.14         20.84        13.53 o                         
 -14   6   2          4.36         11.92        11.94 o                         
 -13   6   2          4.13         20.83         7.39 o                         
 -12   6   2        476.45        416.08        17.88 o                         
 -11   6   2        109.16        102.39        13.60 o                         
 -10   6   2          1.07         23.02        17.46 o                         
  -9   6   2        845.78        841.16        18.20 o                         
  -8   6   2          0.05          9.33         9.71 o                         
  -7   6   2         33.78         50.24         9.68 o                         
  -6   6   2        246.42        236.27        13.79 o                         
  -5   6   2       1084.75       1090.51        17.43 o                         
  -4   6   2        719.84        760.63        15.18 o                         
  -3   6   2        253.45        260.18        10.37 o                         
  -2   6   2        394.50        408.66         9.03 o                         
  -1   6   2         82.19         80.60         8.29 o                         
   0   6   2         77.80         71.41         6.59 o                         
   1   6   2        255.61        264.18        10.41 o                         
   2   6   2         16.12         17.74         8.64 o                         
   3   6   2       1961.63       1921.83        18.68 o                         
   4   6   2        734.94        747.83        14.09 o                         
   5   6   2          0.10         -6.91         6.91 o                         
   6   6   2          0.20         -0.74        11.10 o                         
   7   6   2        533.18        514.87        10.08 o                         
   8   6   2        192.44        200.42         7.48 o                         
   9   6   2         38.37         18.40         8.98 o                         
  10   6   2         84.99         87.52        12.23 o                         
  11   6   2        218.22        212.67        18.04 o                         
  12   6   2         18.12         33.47         9.08 o                         
  13   6   2         84.19         93.67        11.36 o                         
  14   6   2          1.14         19.23        18.58 o                         
  15   6   2        177.31        170.56        22.69 o                         
 -14   7   2         18.64         33.40        13.81 o                         
 -13   7   2        364.10        334.93        23.32 o                         
 -12   7   2        477.61        432.84        12.48 o                         
 -11   7   2          7.44         18.14        20.70 o                         
 -10   7   2         58.11         69.55        17.85 o                         
  -9   7   2         35.86         46.83        11.87 o                         
  -8   7   2          0.24          1.90        10.00 o                         
  -7   7   2         18.27         17.01        13.28 o                         
  -6   7   2       2245.72       2226.93        28.44 o                         
  -5   7   2       1339.83       1298.20        24.61 o                         
  -4   7   2        132.34        143.69        22.88 o                         
  -3   7   2        341.36        312.54        13.52 o                         
  -2   7   2        859.70        802.04        12.48 o                         
  -1   7   2          3.36          8.76         8.46 o                         
   0   7   2          7.57         -4.90         7.86 o                         
   1   7   2        482.63        454.76        12.28 o                         
   2   7   2         57.17         51.53         8.11 o                         
   3   7   2        121.70        124.56         8.26 o                         
   4   7   2        116.09        151.28        19.81 o                         
   5   7   2         21.06         26.89         7.93 o                         
   6   7   2         57.32         65.45        18.57 o                         
   7   7   2         41.90         48.91         9.85 o                         
   8   7   2       1229.06       1161.59        25.22 o                         
   9   7   2        321.19        306.51        10.74 o                         
  10   7   2        165.08        179.01        10.10 o                         
  11   7   2        353.72        390.19        14.84 o                         
  12   7   2         89.09        103.08        19.33 o                         
  13   7   2          0.20         -1.78        11.98 o                         
  14   7   2         54.47         74.49        21.93 o                         
 -13   8   2          6.99         12.89        15.48 o                         
 -12   8   2        111.82        129.37        15.87 o                         
 -11   8   2        554.90        571.68        18.29 o                         
 -10   8   2        688.43        692.96        21.12 o                         
  -9   8   2       1078.06       1053.51        22.56 o                         
  -8   8   2        303.42        322.36        15.63 o                         
  -7   8   2        238.27        231.96        14.26 o                         
  -6   8   2        440.68        496.57        14.75 o                         
  -5   8   2         54.35         54.93        11.07 o                         
  -4   8   2        464.07        456.33        21.07 o                         
  -3   8   2        138.47        156.28        17.96 o                         
  -2   8   2        277.31        255.89        10.97 o                         
  -1   8   2        656.40        655.89        20.00 o                         
   0   8   2         84.55         99.10        12.67 o                         
   1   8   2        201.45        228.64        10.53 o                         
   2   8   2       1015.82       1009.05        17.67 o                         
   3   8   2        374.26        365.74        11.68 o                         
   4   8   2       1328.50       1297.55        22.86 o                         
   5   8   2       1186.52       1193.67        17.92 o                         
   6   8   2         80.93         87.59         9.56 o                         
   7   8   2         40.71         60.16         9.41 o                         
   8   8   2         22.01         37.02         9.97 o                         
   9   8   2         19.19         38.18         9.63 o                         
  10   8   2         11.20         16.91        11.67 o                         
  11   8   2         57.85         54.72        10.06 o                         
  12   8   2        467.64        430.74        21.72 o                         
  13   8   2        474.58        470.57        34.99 o                         
 -12   9   2         38.63         35.04        18.38 o                         
 -11   9   2        742.93        779.81        46.75 o                         
 -10   9   2        256.62        280.52        19.84 o                         
  -9   9   2        218.66        184.18        24.87 o                         
  -8   9   2        401.00        423.53        18.73 o                         
  -7   9   2         16.58         27.82        15.63 o                         
  -6   9   2         23.10         11.88        17.66 o                         
  -5   9   2         18.28         27.58        14.14 o                         
  -4   9   2       2396.30       2339.39        33.91 o                         
  -3   9   2       1883.33       1960.87        26.66 o                         
  -2   9   2        808.42        797.71        17.99 o                         
  -1   9   2       1708.64       1656.02        27.22 o                         
   0   9   2       1349.12       1290.85        19.89 o                         
   1   9   2        135.96        145.57        16.70 o                         
   2   9   2         28.24         32.02         9.88 o                         
   3   9   2          9.12         15.06         9.75 o                         
   4   9   2        559.64        555.45        15.46 o                         
   5   9   2        523.97        534.16        20.80 o                         
   6   9   2       1253.13       1250.90        19.58 o                         
   7   9   2       1558.00       1548.94        32.74 o                         
   8   9   2        378.36        387.25        18.63 o                         
   9   9   2        324.67        320.13        13.18 o                         
  10   9   2        183.25        173.49        12.67 o                         
  11   9   2          8.86         10.72        12.07 o                         
  12   9   2         17.85         44.83        14.86 o                         
 -10  10   2         32.57         24.08        18.42 o                         
  -9  10   2          0.01         22.41        14.96 o                         
  -8  10   2          5.11         31.96        16.38 o                         
  -7  10   2         90.40        130.95        17.19 o                         
  -6  10   2        146.93        126.23        14.36 o                         
  -5  10   2         85.65         98.62        12.04 o                         
  -4  10   2        192.30        224.50        12.16 o                         
  -3  10   2        101.63        108.65        14.50 o                         
  -2  10   2         41.47         29.82        12.15 o                         
  -1  10   2        127.97        129.29        12.85 o                         
   0  10   2         63.06        101.61        17.44 o                         
   1  10   2        241.22        233.07        14.78 o                         
   2  10   2         63.54         76.16        17.93 o                         
   3  10   2        197.94        214.49        20.11 o                         
   4  10   2         41.62         59.19        11.69 o                         
   5  10   2          0.51         16.51        12.51 o                         
   6  10   2          9.50         18.17        11.51 o                         
   7  10   2          0.80          2.42        13.89 o                         
   8  10   2         81.73        113.50        12.87 o                         
   9  10   2        116.57        152.26        25.44 o                         
  10  10   2         36.25         39.62        21.69 o                         
  -8  11   2        293.59        281.11        15.99 o                         
  -7  11   2         23.29          7.39        13.87 o                         
  -6  11   2          6.68          7.61        12.15 o                         
  -5  11   2         34.80         50.56        13.51 o                         
  -4  11   2        482.30        462.20        18.32 o                         
  -3  11   2        875.52        895.10        20.94 o                         
  -2  11   2        242.49        233.11        14.93 o                         
  -1  11   2        668.20        668.84        21.68 o                         
   0  11   2        498.28        491.30        19.17 o                         
   1  11   2         54.59         91.55        15.31 o                         
   2  11   2         21.83         38.95        14.14 o                         
   3  11   2         16.50         38.48        21.17 o                         
   4  11   2        181.87        214.61        17.40 o                         
   5  11   2        133.53        163.98        16.71 o                         
   6  11   2        437.74        414.09        18.57 o                         
   7  11   2        784.70        784.82        35.44 o                         
   8  11   2         76.43         83.42        18.48 o                         
  -5  12   2         78.33         92.66        14.70 o                         
  -4  12   2        339.17        324.67        19.79 o                         
  -3  12   2        120.32        124.13        15.98 o                         
  -2  12   2         39.04         41.33        16.23 o                         
  -1  12   2         35.15         32.59        15.46 o                         
   0  12   2        198.78        202.38        19.61 o                         
   1  12   2        725.01        715.34        26.57 o                         
   2  12   2        926.47        991.44        27.02 o                         
   3  12   2        701.34        624.52        29.44 o                         
   4  12   2        469.89        481.55        20.20 o                         
   5  12   2        217.98        205.00        18.25 o                         
 -17   1   3          2.06         11.47        20.29 o                         
 -16   1   3        134.87        115.05        16.23 o                         
 -15   1   3        114.85        124.94        16.32 o                         
 -14   1   3         66.92         21.41        18.82 o                         
 -13   1   3        103.90        134.33        19.44 o                         
 -12   1   3         12.48         15.53         8.56 o                         
 -11   1   3       1860.56       1764.04        22.63 o                         
 -10   1   3        968.63        977.46        14.46 o                         
  -9   1   3        439.73        390.89        14.59 o                         
  -8   1   3       2757.57       2873.72        31.30 o                         
  -7   1   3        232.76        223.84         8.14 o                         
  -6   1   3         64.74         54.20        10.21 o                         
  -5   1   3       4931.58       5172.47        83.98 o                         
  -4   1   3       1425.27       1297.58        14.67 o                         
  -3   1   3        652.75        585.64        12.77 o                         
  -2   1   3       1562.68       1690.55        14.07 o                         
  -1   1   3       1841.19       1907.93        19.28 o                         
   0   1   3       3470.64       4006.40        24.45 o                         
   1   1   3       4878.64       5191.90        35.71 o                         
   2   1   3      12740.91      13623.30       217.47 o                         
   3   1   3       9371.50      10164.61       200.53 o                         
   4   1   3         56.80        102.77         8.63 o                         
   5   1   3       6658.25       7124.40        63.36 o                         
   6   1   3       3417.87       3491.33        43.00 o                         
   7   1   3        960.91        954.30        15.77 o                         
   8   1   3       1161.35       1091.50        65.12 o                         
   9   1   3        681.62        661.67        12.00 o                         
  10   1   3         74.78         68.93         3.13 o                         
  11   1   3       1318.92       1257.71        17.06 o                         
  12   1   3        926.89        874.99        16.24 o                         
  13   1   3       1657.29       1403.61        27.33 o                         
  14   1   3        649.17        485.24        33.72 o                         
  15   1   3        216.45        198.85        27.76 o                         
  16   1   3        481.72        522.27        58.81 o                         
  17   1   3         36.37         36.01        19.59 o                         
 -17   2   3        136.02        115.98        19.57 o                         
 -16   2   3          0.77         -0.91        31.65 o                         
 -15   2   3         13.90         19.88        11.03 o                         
 -14   2   3        296.55        310.58        18.79 o                         
 -13   2   3        973.24        936.26        15.73 o                         
 -12   2   3        578.07        597.48        13.55 o                         
 -11   2   3       1204.15       1204.56        17.99 o                         
 -10   2   3       2861.35       2924.71        47.42 o                         
  -9   2   3       2155.52       2148.13        27.84 o                         
  -8   2   3       1872.15       1823.19        25.52 o                         
  -7   2   3         66.61         67.39        14.44 o                         
  -6   2   3       1229.15       1183.75        28.48 o                         
  -5   2   3        481.68        387.21        12.55 o                         
  -4   2   3       3729.86       3469.35        47.38 o                         
  -3   2   3       6601.85       6194.12        61.05 o                         
  -2   2   3       1810.25       1752.40        13.21 o                         
  -1   2   3       9040.54       8918.08        74.63 o                         
   0   2   3       8919.63       8751.54        65.38 o                         
   1   2   3       3142.38       3200.66        19.92 o                         
   2   2   3       1722.55       1669.85        13.31 o                         
   3   2   3        315.24        308.49        10.56 o                         
   4   2   3        155.21        122.38         8.81 o                         
   5   2   3        225.82        206.81         7.46 o                         
   6   2   3        896.71        821.11         9.72 o                         
   7   2   3       5267.42       5433.54        48.43 o                         
   8   2   3       2938.96       3008.29        72.96 o                         
   9   2   3       2319.36       2407.54        23.85 o                         
  10   2   3       2721.97       2383.18       156.87 o                         
  11   2   3        339.70        283.79        23.87 o                         
  12   2   3        235.43        192.33        14.54 o                         
  13   2   3         74.69         55.69         5.72 o                         
  14   2   3         21.61         19.90         4.62 o                         
  15   2   3        239.45        243.85        23.17 o                         
  16   2   3        236.62        168.35        28.94 o                         
  17   2   3         34.87        -12.99        24.40 o                         
 -17   3   3        454.86        453.00        28.17 o                         
 -16   3   3        203.37        205.13        20.60 o                         
 -15   3   3        402.12        390.19        18.97 o                         
 -14   3   3       1244.31       1275.31        24.38 o                         
 -13   3   3        378.11        410.56        17.01 o                         
 -12   3   3        322.89        347.70        11.12 o                         
 -11   3   3        372.97        389.39        11.17 o                         
 -10   3   3        876.85        899.41        15.18 o                         
  -9   3   3       1230.40       1288.75        27.27 o                         
  -8   3   3        212.43        203.02         7.49 o                         
  -7   3   3       4126.44       4046.37        62.50 o                         
  -6   3   3       6731.41       7087.08        72.83 o                         
  -5   3   3       4112.14       4263.03        29.88 o                         
  -4   3   3       4214.35       4352.30        33.32 o                         
  -3   3   3       1786.21       1941.91        15.38 o                         
  -2   3   3         30.29          5.75        16.09 o                         
  -1   3   3          9.73         62.49        11.77 o                         
   0   3   3       2712.80       2524.45        28.58 o                         
   1   3   3       9730.62       9834.54       105.84 o                         
   2   3   3        974.17        878.97        10.37 o                         
   3   3   3       2468.59       2515.99        17.77 o                         
   4   3   3       6301.54       6588.32        51.42 o                         
   5   3   3        170.32        153.67         3.57 o                         
   6   3   3        165.87        181.59         4.68 o                         
   7   3   3          7.29         -9.16         9.16 o                         
   8   3   3        293.69        306.61         8.31 o                         
   9   3   3        163.63        117.69        10.22 o                         
  10   3   3          8.48         16.99         6.56 o                         
  11   3   3        386.28        386.31        12.13 o                         
  12   3   3         80.01         87.27         9.71 o                         
  13   3   3         93.14         96.99         9.85 o                         
  14   3   3        161.76        150.93        10.48 o                         
  15   3   3         60.31         55.93        13.79 o                         
  16   3   3          7.61         19.63        13.32 o                         
 -16   4   3          4.33          5.54        15.44 o                         
 -15   4   3         14.30         25.86        13.93 o                         
 -14   4   3         93.84        101.93        13.71 o                         
 -13   4   3        187.36        187.65        12.50 o                         
 -12   4   3         67.35         82.44        11.48 o                         
 -11   4   3         13.71         16.55        13.21 o                         
 -10   4   3        315.92        278.43        10.65 o                         
  -9   4   3         10.45         28.01         7.59 o                         
  -8   4   3         81.37         68.30         6.33 o                         
  -7   4   3        258.52        225.46         6.23 o                         
  -6   4   3        472.94        473.88        21.87 o                         
  -5   4   3          6.46         13.75         8.58 o                         
  -4   4   3         63.27         72.31         5.51 o                         
  -3   4   3       1059.28       1087.13        23.67 o                         
  -2   4   3        132.88        142.13        14.36 o                         
  -1   4   3          4.17         43.59         5.98 o                         
   0   4   3         75.80         76.39         7.58 o                         
   1   4   3        217.55        259.00         8.48 o                         
   2   4   3        255.93        213.16         6.81 o                         
   3   4   3        239.86        221.44         4.87 o                         
   4   4   3       1338.15       1439.12        11.23 o                         
   5   4   3       1201.45       1298.12         9.80 o                         
   6   4   3        192.84        186.53         4.61 o                         
   7   4   3         60.74         54.04         4.94 o                         
   8   4   3         91.11         98.31         4.70 o                         
   9   4   3        530.02        519.88        20.10 o                         
  10   4   3        143.43        122.50         9.63 o                         
  11   4   3        296.24        243.53         7.12 o                         
  12   4   3         79.37        134.17        20.66 o                         
  13   4   3         31.64         51.51        13.39 o                         
  14   4   3         16.40         30.60        10.64 o                         
  15   4   3          0.53          1.29        11.68 o                         
  16   4   3         36.20         36.15        11.87 o                         
 -16   5   3        144.86        144.53        17.27 o                         
 -15   5   3        444.47        478.74        19.16 o                         
 -14   5   3        928.91        933.78        26.84 o                         
 -13   5   3        190.49        183.07        13.39 o                         
 -12   5   3        101.28        116.70        10.72 o                         
 -11   5   3          0.25         11.08         5.08 o                         
 -10   5   3        412.21        430.65        12.48 o                         
  -9   5   3       1117.71       1136.44        12.66 o                         
  -8   5   3       1660.43       1526.70        19.68 o                         
  -7   5   3       3644.74       3579.41        36.80 o                         
  -6   5   3       5946.55       5977.46        55.76 o                         
  -5   5   3       1270.05       1309.16        29.81 o                         
  -4   5   3        331.24        322.21        15.21 o                         
  -3   5   3          2.68         14.58        11.70 o                         
  -2   5   3       2280.91       2303.48        28.22 o                         
  -1   5   3        265.29        254.13         6.50 o                         
   0   5   3       2281.72       2253.03        18.07 o                         
   1   5   3       6910.95       7245.67        60.84 o                         
   2   5   3       2480.70       2518.58        20.17 o                         
   3   5   3       1900.52       1825.38        13.61 o                         
   4   5   3       2603.14       2615.85        19.17 o                         
   5   5   3        243.93        221.36         5.59 o                         
   6   5   3        253.03        294.65        12.39 o                         
   7   5   3         39.94         35.68         4.79 o                         
   8   5   3        126.52        128.08         6.74 o                         
   9   5   3        289.67        295.47        11.79 o                         
  10   5   3         26.44         41.62         8.69 o                         
  11   5   3        996.99        882.68        43.10 o                         
  12   5   3        169.76        185.01        14.82 o                         
  13   5   3         37.98         38.85        20.42 o                         
  14   5   3        111.21        116.44        19.63 o                         
  15   5   3          4.35          3.69        16.23 o                         
  16   5   3         22.97         15.00        13.83 o                         
 -15   6   3        245.66        259.24        19.80 o                         
 -14   6   3          3.88         21.64        19.57 o                         
 -13   6   3         99.85         89.40        13.32 o                         
 -12   6   3       1259.01       1210.14        25.80 o                         
 -11   6   3        499.86        494.88        21.89 o                         
 -10   6   3        211.17        249.20        12.36 o                         
  -9   6   3       1177.91       1176.17        19.35 o                         
  -8   6   3        472.04        479.83        17.31 o                         
  -7   6   3         18.59         34.16        10.68 o                         
  -6   6   3        577.49        620.42        29.12 o                         
  -5   6   3         65.21         62.67         9.93 o                         
  -4   6   3       1115.65       1058.90        13.96 o                         
  -3   6   3        422.09        376.15        12.10 o                         
  -2   6   3       2449.86       2322.73        30.06 o                         
  -1   6   3       3633.90       3445.86        30.12 o                         
   0   6   3       1528.40       1537.34        15.09 o                         
   1   6   3       2592.95       2596.44        22.37 o                         
   2   6   3       1507.75       1511.79        24.57 o                         
   3   6   3        134.72        165.06         7.88 o                         
   4   6   3        262.02        302.43        12.38 o                         
   5   6   3         47.16         41.96         7.43 o                         
   6   6   3       2309.72       2442.62        36.85 o                         
   7   6   3       1782.75       1761.27        25.64 o                         
   8   6   3        264.93        251.97        11.42 o                         
   9   6   3       1644.78       1632.71        35.18 o                         
  10   6   3       1323.39       1209.29        37.51 o                         
  11   6   3        359.51        339.36        10.87 o                         
  12   6   3        124.34        122.55        17.18 o                         
  13   6   3          1.06         -3.69        27.59 o                         
  14   6   3          0.63         70.53        24.68 o                         
  15   6   3         80.42         29.71        31.68 o                         
 -14   7   3         23.38         24.22        15.21 o                         
 -13   7   3         19.69         19.23        23.28 o                         
 -12   7   3          9.06         19.87        13.77 o                         
 -11   7   3         29.83         56.29        11.82 o                         
 -10   7   3          0.46         14.39        12.74 o                         
  -9   7   3         32.11         19.90        11.27 o                         
  -8   7   3        422.70        443.44        16.38 o                         
  -7   7   3        205.27        213.46        17.64 o                         
  -6   7   3         53.15         61.07        13.10 o                         
  -5   7   3        613.38        629.65        14.84 o                         
  -4   7   3        550.11        577.37        12.26 o                         
  -3   7   3        302.35        317.25        10.53 o                         
  -2   7   3       1312.38       1310.90        18.83 o                         
  -1   7   3          8.70         -7.78         7.78 o                         
   0   7   3        162.74        175.13         9.91 o                         
   1   7   3        114.87        124.31        11.11 o                         
   2   7   3        487.34        528.30        15.04 o                         
   3   7   3       1129.22       1136.72        14.11 o                         
   4   7   3        745.17        739.47        13.57 o                         
   5   7   3       2002.15       2043.90        22.89 o                         
   6   7   3       4502.76       4541.30        68.44 o                         
   7   7   3        522.60        579.88        16.94 o                         
   8   7   3        110.06        107.30        10.63 o                         
   9   7   3         51.64         43.11         9.78 o                         
  10   7   3        280.87        255.17        10.36 o                         
  11   7   3         77.69        121.81        21.28 o                         
  12   7   3        235.74        247.92        25.67 o                         
  13   7   3        677.29        603.45        29.40 o                         
  14   7   3        639.18        633.57        58.54 o                         
 -13   8   3         51.73         39.11        13.91 o                         
 -12   8   3         12.91         22.97        15.21 o                         
 -11   8   3        369.04        387.78        18.72 o                         
 -10   8   3        344.63        347.51        19.78 o                         
  -9   8   3          1.82          0.01         8.42 o                         
  -8   8   3         10.55         14.59        15.03 o                         
  -7   8   3        349.31        342.34        10.74 o                         
  -6   8   3          3.68         19.30        12.11 o                         
  -5   8   3         60.93         76.94        14.52 o                         
  -4   8   3          7.17         -0.11         9.91 o                         
  -3   8   3        692.99        667.29        14.52 o                         
  -2   8   3         46.30         63.57        15.43 o                         
  -1   8   3        148.21        158.16        10.08 o                         
   0   8   3         37.05         54.60         8.86 o                         
   1   8   3         36.43         32.50         8.58 o                         
   2   8   3          0.14          8.84         9.92 o                         
   3   8   3        157.76        162.02        10.71 o                         
   4   8   3        223.85        209.06        12.19 o                         
   5   8   3        373.20        400.38        16.63 o                         
   6   8   3        230.05        245.50        12.05 o                         
   7   8   3        147.99        153.30        12.45 o                         
   8   8   3         51.54         56.08        11.11 o                         
   9   8   3        175.00        177.25        10.92 o                         
  10   8   3         40.55         29.03        10.53 o                         
  11   8   3          7.58          8.33         9.19 o                         
  12   8   3         82.18         91.51        28.03 o                         
  13   8   3          0.17         57.14        28.31 o                         
 -12   9   3          6.72         20.46        15.77 o                         
 -11   9   3        104.26        109.38        16.30 o                         
 -10   9   3         52.23         68.26        16.69 o                         
  -9   9   3         43.04         55.76        13.70 o                         
  -8   9   3        161.48        170.18        13.78 o                         
  -7   9   3         19.12         47.38        22.96 o                         
  -6   9   3         17.41         -3.53         9.60 o                         
  -5   9   3        612.20        601.32        19.87 o                         
  -4   9   3        214.41        217.97        12.62 o                         
  -3   9   3          8.21          9.96        11.71 o                         
  -2   9   3         23.51         32.10        10.49 o                         
  -1   9   3          8.92         23.19        10.96 o                         
   0   9   3         20.23         13.58         9.76 o                         
   1   9   3         13.89        -10.36        10.96 o                         
   2   9   3          6.68         18.43        11.54 o                         
   3   9   3        393.36        409.69        23.57 o                         
   4   9   3        403.23        411.47        13.51 o                         
   5   9   3        422.52        417.68        17.28 o                         
   6   9   3        557.37        584.22        22.40 o                         
   7   9   3         15.33         24.30        10.00 o                         
   8   9   3         49.62         80.19        14.73 o                         
   9   9   3         85.12        109.00        16.81 o                         
  10   9   3         70.07         71.00        11.21 o                         
  11   9   3        331.84        384.94        25.81 o                         
  12   9   3        240.47        174.45        36.58 o                         
 -10  10   3        812.96        800.44        25.02 o                         
  -9  10   3        375.07        300.46        48.64 o                         
  -8  10   3        139.29        166.86        16.96 o                         
  -7  10   3          0.45          7.86        12.50 o                         
  -6  10   3        214.76        222.89        22.56 o                         
  -5  10   3        318.62        339.39        19.16 o                         
  -4  10   3        742.41        770.56        22.38 o                         
  -3  10   3       2330.07       2412.62        31.90 o                         
  -2  10   3       1878.82       1905.49        27.13 o                         
  -1  10   3       1309.43       1232.73        30.04 o                         
   0  10   3       1502.87       1510.35        26.06 o                         
   1  10   3         50.40         73.70        11.89 o                         
   2  10   3        134.34        120.00        13.22 o                         
   3  10   3         73.53         94.01        13.68 o                         
   4  10   3        613.61        598.54        19.97 o                         
   5  10   3        737.81        736.97        20.58 o                         
   6  10   3        345.45        362.06        19.66 o                         
   7  10   3        683.96        666.71        27.54 o                         
   8  10   3        641.21        614.56        30.97 o                         
   9  10   3         11.76         42.59        17.50 o                         
  10  10   3          2.32         10.16        12.99 o                         
  -8  11   3        416.73        389.30        20.79 o                         
  -7  11   3        578.92        624.01        27.40 o                         
  -6  11   3        357.59        364.19        20.91 o                         
  -5  11   3        379.66        378.55        18.89 o                         
  -4  11   3        385.12        362.39        16.64 o                         
  -3  11   3         22.23         20.06        13.02 o                         
  -2  11   3         21.10         20.85        17.87 o                         
  -1  11   3        146.97        146.59        14.93 o                         
   0  11   3        161.32        180.33        15.07 o                         
   1  11   3        147.21        159.12        14.19 o                         
   2  11   3        334.14        341.92        19.14 o                         
   3  11   3        215.66        234.47        15.89 o                         
   4  11   3        140.96        114.15        20.44 o                         
   5  11   3         94.11        118.43        14.21 o                         
   6  11   3         48.59         69.55        13.37 o                         
   7  11   3          1.89        -18.83        18.83 o                         
  -4  12   3         24.57         50.15        21.67 o                         
  -3  12   3        200.34        207.96        18.53 o                         
  -2  12   3         34.20         38.43        15.75 o                         
  -1  12   3         32.79         27.50        14.54 o                         
   0  12   3          7.52          3.28        14.56 o                         
   1  12   3        119.25        138.92        20.35 o                         
   2  12   3        246.56        264.86        20.68 o                         
   3  12   3          6.81          2.39        24.94 o                         
   4  12   3         37.70          9.45        17.35 o                         
 -17   0   4         10.26         14.18        28.96 o                         
 -16   0   4         95.63         70.24        29.19 o                         
 -15   0   4        922.67        968.43        44.97 o                         
 -14   0   4        952.92        950.55        41.82 o                         
 -13   0   4        438.55        444.90        30.24 o                         
 -12   0   4        329.07        313.60        27.09 o                         
 -11   0   4         43.81         83.42        33.16 o                         
 -10   0   4        190.20        209.65        10.24 o                         
  -9   0   4        360.03        399.71        11.06 o                         
  -8   0   4        100.15         74.44         7.57 o                         
  -7   0   4       3571.22       3587.40        78.77 o                         
  -6   0   4       3509.61       3503.28        45.58 o                         
  -5   0   4       9398.73       9796.99       140.44 o                         
  -4   0   4      11680.21      12192.12       184.35 o                         
  -3   0   4        204.07         50.22        18.93 o                         
  -2   0   4       1234.42       1234.36        17.11 o                         
  -1   0   4       4932.97       4901.38        52.08 o                         
   0   0   4       1556.16       1563.57        16.29 o                         
   1   0   4        762.22        706.68         8.83 o                         
   2   0   4       9157.01       9361.56       112.55 o                         
   3   0   4      14114.58      15183.77       209.95 o                         
   4   0   4      22235.36      25090.70       677.51 o                         
   5   0   4       6417.83       6777.44        57.08 o                         
   6   0   4       5080.38       4931.42        57.88 o                         
   7   0   4       2491.01       2548.34        22.02 o                         
   8   0   4        505.32        513.28         6.32 o                         
   9   0   4        818.99        774.13        11.17 o                         
  10   0   4       2060.53       1939.42       114.59 o                         
  11   0   4       3586.74       2870.39        84.72 o                         
  12   0   4        681.59        441.56        11.97 o                         
  13   0   4       1382.72        934.08       110.76 o                         
  14   0   4        941.34       1033.65        44.74 o                         
  15   0   4         86.73         30.51        27.09 o                         
  16   0   4         34.53         60.52        28.96 o                         
  17   0   4         72.77         66.04        30.79 o                         
 -17   1   4         90.19        111.91        21.26 o                         
 -16   1   4          0.43         -0.04        24.88 o                         
 -15   1   4          4.71          2.11        40.39 o                         
 -14   1   4         48.47         63.81        21.87 o                         
 -13   1   4        304.54        295.05        14.52 o                         
 -12   1   4        239.41        203.93        13.49 o                         
 -11   1   4        647.99        671.69        13.37 o                         
 -10   1   4       1866.47       1917.00        23.05 o                         
  -9   1   4       1608.28       1658.82        33.21 o                         
  -8   1   4       1008.65       1041.51        16.90 o                         
  -7   1   4        617.27        570.49        17.88 o                         
  -6   1   4        235.62        244.62        11.86 o                         
  -5   1   4          0.43         -0.89        10.51 o                         
  -4   1   4         71.19         44.79         9.28 o                         
  -3   1   4        697.28        661.79        14.14 o                         
  -2   1   4       5403.04       5339.62        37.14 o                         
  -1   1   4       4738.14       4431.18        31.57 o                         
   0   1   4       1910.26       1862.58        12.57 o                         
   1   1   4        805.80        817.48        11.33 o                         
   2   1   4        143.88        171.49        11.78 o                         
   3   1   4        331.66        383.33        13.55 o                         
   4   1   4        447.65        504.05        10.78 o                         
   5   1   4         32.45         31.06         8.50 o                         
   6   1   4       1043.51       1116.68        18.19 o                         
   7   1   4        191.21        183.13         5.42 o                         
   8   1   4        149.73        154.72        11.53 o                         
   9   1   4        587.16        563.65        17.77 o                         
  10   1   4         14.26         35.04        12.48 o                         
  11   1   4        210.85        209.49        14.20 o                         
  12   1   4        586.46        592.77        30.44 o                         
  13   1   4         91.40        111.54        15.88 o                         
  14   1   4          2.47          6.85         7.10 o                         
  15   1   4         59.60         42.23        22.48 o                         
  16   1   4         25.68         50.76        20.74 o                         
  17   1   4         13.11          3.97        46.29 o                         
 -17   2   4         72.58         81.21        21.65 o                         
 -16   2   4        426.00        490.11        35.53 o                         
 -15   2   4          9.34         -1.09        14.23 o                         
 -14   2   4         21.06         31.96        16.33 o                         
 -13   2   4        110.73        107.01        14.40 o                         
 -12   2   4        151.16        153.91        21.19 o                         
 -11   2   4        190.56        198.74        11.47 o                         
 -10   2   4        528.65        515.85        12.43 o                         
  -9   2   4       2182.88       2155.60        27.42 o                         
  -8   2   4        320.45        319.25        13.57 o                         
  -7   2   4        173.07        170.35         6.92 o                         
  -6   2   4        958.23        961.37        16.79 o                         
  -5   2   4        167.14        194.96        14.14 o                         
  -4   2   4       4577.24       4528.02        64.86 o                         
  -3   2   4        196.84        191.28        11.78 o                         
  -2   2   4       2035.22       2152.76        20.62 o                         
  -1   2   4       3330.71       3321.81        24.81 o                         
   0   2   4         16.60         -6.93         7.91 o                         
   1   2   4         17.00          6.00         4.25 o                         
   2   2   4        191.31        244.72        12.81 o                         
   3   2   4        651.38        690.31         5.55 o                         
   4   2   4       1299.98       1367.77        15.48 o                         
   5   2   4          4.51         13.75         5.45 o                         
   6   2   4        796.43        799.61        12.91 o                         
   7   2   4         25.02         14.31         5.33 o                         
   8   2   4        378.80        390.62         8.39 o                         
   9   2   4        123.70        132.20        11.26 o                         
  10   2   4        273.28        275.00        17.69 o                         
  11   2   4        504.74        529.34        15.34 o                         
  12   2   4          0.02          5.21         9.65 o                         
  13   2   4         97.35         98.00        11.13 o                         
  14   2   4        238.83        192.87        14.92 o                         
  15   2   4          2.45         42.05        22.86 o                         
  16   2   4        126.74        131.13        26.64 o                         
 -16   3   4          0.26         10.47        19.56 o                         
 -15   3   4         12.38          5.21        13.88 o                         
 -14   3   4          2.31          7.82        11.09 o                         
 -13   3   4        622.62        643.45        15.04 o                         
 -12   3   4        477.92        472.59        12.69 o                         
 -11   3   4        359.76        362.64        11.68 o                         
 -10   3   4        738.21        715.05        24.52 o                         
  -9   3   4        234.43        264.14         8.98 o                         
  -8   3   4        234.27        228.15         8.11 o                         
  -7   3   4        474.45        468.17        18.89 o                         
  -6   3   4        159.18        174.41        21.82 o                         
  -5   3   4        440.02        403.98        18.77 o                         
  -4   3   4       1333.24       1231.02        14.27 o                         
  -3   3   4       1020.58        977.33         9.60 o                         
  -2   3   4       3359.93       3329.99        26.84 o                         
  -1   3   4        740.29        629.06         8.10 o                         
   0   3   4        475.56        405.88         9.82 o                         
   1   3   4       2907.04       2862.37        32.62 o                         
   2   3   4       1833.10       1795.18        14.93 o                         
   3   3   4        954.89        973.40        11.15 o                         
   4   3   4          0.98         19.48        10.55 o                         
   5   3   4        623.26        614.77         7.20 o                         
   6   3   4        764.07        785.17        12.17 o                         
   7   3   4          9.37         41.56        14.39 o                         
   8   3   4        247.22        277.27         9.40 o                         
   9   3   4       1828.82       1893.10        21.90 o                         
  10   3   4        189.27        225.51        11.17 o                         
  11   3   4        688.66        754.54        64.07 o                         
  12   3   4        695.41        719.88        21.21 o                         
  13   3   4          6.27         22.34         9.66 o                         
  14   3   4         22.71         43.41        11.28 o                         
  15   3   4         20.23         25.40        11.41 o                         
  16   3   4          0.55         25.98        21.10 o                         
 -16   4   4       1262.51       1333.39        32.88 o                         
 -15   4   4        603.93        600.22        18.01 o                         
 -14   4   4        698.87        757.40        19.24 o                         
 -13   4   4        971.72       1040.40        26.85 o                         
 -12   4   4          2.23         14.37        12.80 o                         
 -11   4   4         11.49         15.13        16.30 o                         
 -10   4   4          1.76         -0.22         9.24 o                         
  -9   4   4       2862.65       2813.89        34.57 o                         
  -8   4   4       1673.89       1616.09        23.26 o                         
  -7   4   4        849.13        845.12        16.28 o                         
  -6   4   4       6871.52       7045.18        78.60 o                         
  -5   4   4       2099.74       2136.69        20.67 o                         
  -4   4   4         28.40         11.15        11.28 o                         
  -3   4   4       1556.22       1547.88        14.87 o                         
  -2   4   4        410.81        428.15         7.27 o                         
  -1   4   4        217.59        205.65         6.64 o                         
   0   4   4          1.58         10.97         4.89 o                         
   1   4   4        625.29        668.60         9.58 o                         
   2   4   4       2152.56       2103.42        17.41 o                         
   3   4   4         14.90         37.07         4.92 o                         
   4   4   4        796.63        785.21        19.33 o                         
   5   4   4       2358.07       2401.63        18.75 o                         
   6   4   4        130.98        146.19        12.50 o                         
   7   4   4        468.36        526.13        18.60 o                         
   8   4   4        888.35        913.20        15.40 o                         
   9   4   4         21.02         12.90         9.64 o                         
  10   4   4          3.97         -0.97         9.92 o                         
  11   4   4        105.15        103.51        16.66 o                         
  12   4   4         13.81         22.82        14.59 o                         
  13   4   4        286.08        285.93        19.89 o                         
  14   4   4         77.93         66.57        25.30 o                         
  15   4   4        194.67        192.41        17.64 o                         
  16   4   4        373.94        447.62        28.49 o                         
 -15   5   4         48.16         56.11        14.48 o                         
 -14   5   4         27.25         26.05        13.11 o                         
 -13   5   4          0.86         -3.49        11.27 o                         
 -12   5   4         28.20         24.16        11.18 o                         
 -11   5   4        566.43        599.98        19.85 o                         
 -10   5   4        414.28        443.61        13.12 o                         
  -9   5   4        828.94        795.87        23.44 o                         
  -8   5   4        907.95        889.31        15.16 o                         
  -7   5   4        411.71        467.04        27.61 o                         
  -6   5   4        751.67        766.52        15.91 o                         
  -5   5   4        274.53        262.78        13.17 o                         
  -4   5   4        673.49        615.79        10.45 o                         
  -3   5   4       1502.91       1464.96        18.09 o                         
  -2   5   4        416.25        383.70        14.63 o                         
  -1   5   4       3624.63       3505.66        32.47 o                         
   0   5   4       5765.98       5766.51        54.92 o                         
   1   5   4       2044.12       2031.20        23.64 o                         
   2   5   4       1310.22       1272.99        16.56 o                         
   3   5   4         78.51         88.95         5.52 o                         
   4   5   4         54.06         51.31         8.06 o                         
   5   5   4          5.64          4.26         4.71 o                         
   6   5   4        870.33        814.85         9.61 o                         
   7   5   4       1123.40       1081.26        13.02 o                         
   8   5   4        541.15        483.71        19.02 o                         
   9   5   4        886.31        907.23        19.31 o                         
  10   5   4       1499.78       1549.50        24.11 o                         
  11   5   4        132.12        141.47        12.20 o                         
  12   5   4         21.11         55.36        26.64 o                         
  13   5   4        104.57        152.30        14.16 o                         
  14   5   4         13.57         19.98        13.08 o                         
  15   5   4          0.18         26.08        20.47 o                         
 -15   6   4         12.99         13.79        15.60 o                         
 -14   6   4          1.73         41.10        18.75 o                         
 -13   6   4         41.21         61.96        17.40 o                         
 -12   6   4        317.20        339.98        23.87 o                         
 -11   6   4        298.79        321.38        14.81 o                         
 -10   6   4          2.23          6.73        14.91 o                         
  -9   6   4        267.94        275.99        20.62 o                         
  -8   6   4         22.14         27.74         6.25 o                         
  -7   6   4         70.80         75.45         7.68 o                         
  -6   6   4        605.98        646.96         9.95 o                         
  -5   6   4         16.80         30.13         6.24 o                         
  -4   6   4        669.96        701.33        17.92 o                         
  -3   6   4        743.27        712.17        14.01 o                         
  -2   6   4        606.82        602.22        14.41 o                         
  -1   6   4        505.28        501.79        10.56 o                         
   0   6   4        127.30        138.11         8.34 o                         
   1   6   4         23.99         15.33         7.41 o                         
   2   6   4        188.49        200.25         8.84 o                         
   3   6   4        312.31        268.71        11.30 o                         
   4   6   4        130.62        141.85         6.76 o                         
   5   6   4        510.60        504.49         9.35 o                         
   6   6   4       1264.31       1215.61        13.88 o                         
   7   6   4         62.84         66.38         7.11 o                         
   8   6   4         84.41         87.74         8.51 o                         
   9   6   4        202.67        188.85        17.56 o                         
  10   6   4         82.56         63.77        10.04 o                         
  11   6   4        156.58        190.82        26.20 o                         
  12   6   4         59.76         73.78        15.74 o                         
  13   6   4         12.58         14.91        15.89 o                         
  14   6   4         89.39        100.92        17.75 o                         
 -14   7   4         19.25         35.93        15.08 o                         
 -13   7   4         20.40         37.61        14.90 o                         
 -12   7   4         43.74         52.83        13.68 o                         
 -11   7   4        430.60        446.53        23.89 o                         
 -10   7   4        362.63        358.15        21.21 o                         
  -9   7   4        454.35        378.97        11.20 o                         
  -8   7   4        515.76        485.08        11.19 o                         
  -7   7   4          5.03         16.07         6.66 o                         
  -6   7   4        566.96        544.13        11.49 o                         
  -5   7   4        942.11        911.15        22.22 o                         
  -4   7   4         94.11        100.56        11.17 o                         
  -3   7   4        214.74        193.26        10.40 o                         
  -2   7   4         57.92         67.89        15.61 o                         
  -1   7   4       2110.15       2060.37        23.65 o                         
   0   7   4       3039.47       2954.49        28.49 o                         
   1   7   4        673.85        691.58        11.79 o                         
   2   7   4       1032.88       1020.10        15.35 o                         
   3   7   4        944.05        926.66        26.16 o                         
   4   7   4        611.64        596.66        16.81 o                         
   5   7   4        155.27        145.00         9.84 o                         
   6   7   4       1239.30       1301.66        15.60 o                         
   7   7   4       1525.94       1543.42        27.82 o                         
   8   7   4        389.81        376.00        19.50 o                         
   9   7   4        829.94        737.93        58.99 o                         
  10   7   4        751.06        686.40        87.38 o                         
  11   7   4        162.89        176.38        22.82 o                         
  12   7   4         65.63         79.12        31.96 o                         
  13   7   4         42.70         50.99        26.67 o                         
 -13   8   4         81.71         74.09        17.14 o                         
 -12   8   4        253.59        230.10        20.91 o                         
 -11   8   4        382.86        383.24        21.32 o                         
 -10   8   4         88.89         76.93        14.51 o                         
  -9   8   4         68.81         61.82        17.39 o                         
  -8   8   4          9.55         20.49         8.00 o                         
  -7   8   4        270.64        283.60        12.67 o                         
  -6   8   4        836.22        854.19        25.00 o                         
  -5   8   4       1732.28       1803.57        40.51 o                         
  -4   8   4       2658.27       2668.40        35.03 o                         
  -3   8   4       2296.95       2243.97        30.62 o                         
  -2   8   4       1355.82       1321.64        21.12 o                         
  -1   8   4       1299.25       1256.29        19.46 o                         
   0   8   4          3.45         12.33        11.78 o                         
   1   8   4        437.84        428.02        12.64 o                         
   2   8   4        695.66        746.74        13.65 o                         
   3   8   4       1882.83       1920.89        39.65 o                         
   4   8   4       1773.28       1869.99        24.22 o                         
   5   8   4       1724.60       1797.17        23.49 o                         
   6   8   4       1232.34       1264.38        18.18 o                         
   7   8   4        746.91        779.83        14.87 o                         
   8   8   4        322.41        320.05        12.67 o                         
   9   8   4          1.09         10.09        13.10 o                         
  10   8   4         84.85         97.09        24.50 o                         
  11   8   4        370.96        374.64        23.66 o                         
  12   8   4        189.70        217.98        23.67 o                         
 -11   9   4         68.22         98.38        17.97 o                         
 -10   9   4        448.56        414.78        23.31 o                         
  -9   9   4        327.30        370.15        18.84 o                         
  -8   9   4          6.84         -1.04        10.45 o                         
  -7   9   4         74.59         81.64        17.27 o                         
  -6   9   4         74.40         65.82        10.83 o                         
  -5   9   4        645.01        655.43        38.13 o                         
  -4   9   4          9.38         12.83        17.77 o                         
  -3   9   4         27.52          4.61        16.25 o                         
  -2   9   4       1010.63        972.51        20.44 o                         
  -1   9   4        179.01        206.21        15.57 o                         
   0   9   4         16.83         19.25        10.52 o                         
   1   9   4        370.95        345.62        14.62 o                         
   2   9   4         48.39         46.64        10.32 o                         
   3   9   4         18.91         42.25        12.73 o                         
   4   9   4        167.58        206.15        14.80 o                         
   5   9   4         13.14         36.15        12.22 o                         
   6   9   4         33.77         18.62        22.54 o                         
   7   9   4         26.18         34.97        10.98 o                         
   8   9   4        392.87        370.53        26.80 o                         
   9   9   4        220.31        192.07        25.67 o                         
  10   9   4         22.99         62.61        21.03 o                         
  11   9   4         60.45        108.88        20.41 o                         
  -9  10   4         12.20          4.35        22.30 o                         
  -8  10   4         59.83         53.32        17.39 o                         
  -7  10   4         20.87         21.82        11.75 o                         
  -6  10   4          0.98         37.65        14.74 o                         
  -5  10   4         22.59         29.95        18.30 o                         
  -4  10   4          2.53          0.11        12.65 o                         
  -3  10   4          3.07          1.21        14.80 o                         
  -2  10   4          0.08         -1.42        12.54 o                         
  -1  10   4        129.36        143.26        13.13 o                         
   0  10   4          0.08         11.53        11.35 o                         
   1  10   4         96.05        120.52        18.31 o                         
   2  10   4         13.77         28.10        11.45 o                         
   3  10   4         30.16         35.37        11.53 o                         
   4  10   4        104.44        132.98        13.75 o                         
   5  10   4         17.43         22.44        12.57 o                         
   6  10   4          5.28         14.54        12.95 o                         
   7  10   4         85.15         90.64        14.70 o                         
   8  10   4         13.97          2.08        12.75 o                         
   9  10   4         50.36         62.33        20.20 o                         
  -7  11   4          0.46         53.56        16.25 o                         
  -6  11   4          8.92          2.73        18.36 o                         
  -5  11   4        211.79        258.63        19.53 o                         
  -4  11   4          0.47        -16.75        16.75 o                         
  -3  11   4          6.73         24.85        15.33 o                         
  -2  11   4        294.16        306.46        18.86 o                         
  -1  11   4         34.39         73.68        14.28 o                         
   0  11   4          6.30          2.45        13.01 o                         
   1  11   4         10.59         16.24        16.32 o                         
   2  11   4          1.15         27.70        13.00 o                         
   3  11   4          0.54          7.65        21.12 o                         
   4  11   4         88.03         87.51        15.27 o                         
   5  11   4          2.42         39.96        15.01 o                         
   6  11   4          1.85         -2.84        15.79 o                         
   7  11   4         98.60        117.24        17.17 o                         
  -2  12   4         73.64         56.51        17.03 o                         
  -1  12   4          8.90         16.79        14.66 o                         
   0  12   4         73.35         75.42        21.79 o                         
   1  12   4         77.54         96.64        15.71 o                         
   2  12   4        133.12        182.84        32.88 o                         
 -16   1   5          0.98         10.46        21.34 o                         
 -15   1   5         73.42         56.02        21.19 o                         
 -14   1   5       1586.51       1705.61        49.00 o                         
 -13   1   5        665.97        613.06        69.25 o                         
 -12   1   5        426.25        485.44        20.85 o                         
 -11   1   5       2890.64       2984.09        35.03 o                         
 -10   1   5        191.36        219.45        12.42 o                         
  -9   1   5          5.98         10.53         7.52 o                         
  -8   1   5        580.43        578.87         9.41 o                         
  -7   1   5       1711.47       1719.43        43.56 o                         
  -6   1   5       6415.18       6376.91        77.97 o                         
  -5   1   5       3267.39       3274.76        31.74 o                         
  -4   1   5       5976.08       5857.61        44.60 o                         
  -3   1   5       6132.68       6338.75        49.66 o                         
  -2   1   5        944.00        897.31         9.15 o                         
  -1   1   5       1993.28       2157.55        29.80 o                         
   0   1   5         34.78         63.09         6.40 o                         
   1   1   5       5595.04       5481.80        43.37 o                         
   2   1   5          1.69         -3.98         3.98 o                         
   3   1   5       1201.72       1226.78        10.52 o                         
   4   1   5       9355.07       9650.50        84.34 o                         
   5   1   5        988.02        986.14        10.71 o                         
   6   1   5        197.87        187.51        10.69 o                         
   7   1   5        669.80        714.84        16.97 o                         
   8   1   5        200.32        198.86         8.40 o                         
   9   1   5         77.23         77.07        11.42 o                         
  10   1   5         44.85         34.14         6.30 o                         
  11   1   5        146.04        140.93        18.51 o                         
  12   1   5        135.20         95.87        16.48 o                         
  13   1   5          0.78         -4.26         4.26 o                         
  14   1   5        189.71        240.04        23.25 o                         
  15   1   5         89.99        118.81        61.05 o                         
  16   1   5         12.69         12.42        22.04 o                         
 -16   2   5        165.06        228.97        24.40 o                         
 -15   2   5         78.64         91.44        18.99 o                         
 -14   2   5          1.98         10.09        12.13 o                         
 -13   2   5          2.56         28.76        21.07 o                         
 -12   2   5        378.49        385.96        12.27 o                         
 -11   2   5       1241.44       1289.16        31.56 o                         
 -10   2   5        413.57        434.89        11.02 o                         
  -9   2   5        857.35        795.52        23.11 o                         
  -8   2   5       1156.61       1153.84        28.10 o                         
  -7   2   5       1139.13       1174.57        21.91 o                         
  -6   2   5       2247.21       2297.13        31.33 o                         
  -5   2   5        642.78        701.45        14.22 o                         
  -4   2   5         27.22         31.99         9.12 o                         
  -3   2   5        142.01        132.01         5.60 o                         
  -2   2   5       1579.72       1423.16        13.65 o                         
  -1   2   5       2613.13       2319.38        19.62 o                         
   0   2   5       1601.98       1476.08        13.56 o                         
   1   2   5       2575.19       2320.99        20.04 o                         
   2   2   5       8319.86       8017.89        83.31 o                         
   3   2   5       6182.62       6255.19        44.79 o                         
   4   2   5       2737.27       2775.63        21.02 o                         
   5   2   5         62.39         66.72         8.47 o                         
   6   2   5        314.39        300.16         9.90 o                         
   7   2   5         23.99         32.79         5.91 o                         
   8   2   5       1222.04       1172.96        15.34 o                         
   9   2   5        944.49        964.80        14.35 o                         
  10   2   5        668.03        676.05        16.97 o                         
  11   2   5       2259.55       2220.54        86.80 o                         
  12   2   5       1041.34        943.24        61.50 o                         
  13   2   5        348.64        307.41        50.02 o                         
  14   2   5         45.92         78.24        21.00 o                         
  15   2   5         17.13         46.74        36.05 o                         
  16   2   5          0.04         35.26        27.09 o                         
 -16   3   5        207.98        208.17        28.73 o                         
 -15   3   5        312.59        337.19        19.40 o                         
 -14   3   5          6.87         22.44        14.62 o                         
 -13   3   5        100.82        125.24        13.17 o                         
 -12   3   5        217.64        247.59        12.19 o                         
 -11   3   5         21.00          2.37         9.18 o                         
 -10   3   5        199.13        206.56        16.75 o                         
  -9   3   5        265.28        280.42        11.99 o                         
  -8   3   5        170.00        153.56         8.63 o                         
  -7   3   5         24.22          7.38        12.22 o                         
  -6   3   5          7.80         41.96        10.27 o                         
  -5   3   5        742.03        730.02        22.99 o                         
  -4   3   5        588.39        578.02        21.70 o                         
  -3   3   5        459.17        442.26         6.99 o                         
  -2   3   5       2714.18       2680.83        23.98 o                         
  -1   3   5       1358.89       1355.75        14.26 o                         
   0   3   5       1166.40       1181.13        14.35 o                         
   1   3   5       2240.04       2261.59        18.04 o                         
   2   3   5         70.03         70.30         4.30 o                         
   3   3   5         28.59         13.76         4.04 o                         
   4   3   5        155.98        155.72         4.75 o                         
   5   3   5        175.44        151.25         8.71 o                         
   6   3   5       2413.77       2538.79        26.96 o                         
   7   3   5       2634.35       2749.57        29.37 o                         
   8   3   5       2073.73       2213.61        35.46 o                         
   9   3   5       1509.25       1600.07        23.05 o                         
  10   3   5        489.25        494.52        34.70 o                         
  11   3   5        330.34        356.45        24.81 o                         
  12   3   5          4.29         -7.84        10.05 o                         
  13   3   5        462.63        424.98        54.36 o                         
  14   3   5        172.56        166.20        33.78 o                         
  15   3   5        415.92        541.18        38.40 o                         
 -15   4   5         31.33         26.01        15.90 o                         
 -14   4   5          0.49          5.83        15.69 o                         
 -13   4   5          3.33          5.53        13.36 o                         
 -12   4   5        233.99        239.61        13.95 o                         
 -11   4   5         49.38         60.52        10.12 o                         
 -10   4   5        385.28        357.79        12.39 o                         
  -9   4   5          9.87         16.78         8.80 o                         
  -8   4   5         11.70         12.52        27.57 o                         
  -7   4   5         42.52         39.82        11.27 o                         
  -6   4   5        194.53        185.34        16.37 o                         
  -5   4   5        150.03        172.18        15.38 o                         
  -4   4   5        135.20        139.50         9.02 o                         
  -3   4   5         39.89         48.65         7.89 o                         
  -2   4   5         34.25         30.84         6.82 o                         
  -1   4   5         70.68         81.27         6.94 o                         
   0   4   5       1659.58       1574.25        13.76 o                         
   1   4   5        534.73        498.56         9.63 o                         
   2   4   5        206.21        208.45         5.49 o                         
   3   4   5         84.78         70.49         7.67 o                         
   4   4   5          7.12         11.06        14.77 o                         
   5   4   5         41.53         26.26         6.34 o                         
   6   4   5         79.11        110.62         9.79 o                         
   7   4   5        473.63        490.22        15.90 o                         
   8   4   5        188.93        211.01        19.94 o                         
   9   4   5         36.58         48.30        11.43 o                         
  10   4   5         66.24         60.13        11.13 o                         
  11   4   5         38.71         30.64        12.94 o                         
  12   4   5          7.04         19.91        11.97 o                         
  13   4   5          4.48         -1.30        18.04 o                         
  14   4   5          9.46        -18.26        18.26 o                         
  15   4   5          1.49        -12.44        25.13 o                         
 -15   5   5        242.21        252.04        18.29 o                         
 -14   5   5          1.29         32.69        13.54 o                         
 -13   5   5         22.13         20.48        12.82 o                         
 -12   5   5          1.58         10.65        12.51 o                         
 -11   5   5        107.77        114.54        11.50 o                         
 -10   5   5         47.13         56.97        14.69 o                         
  -9   5   5         23.57         17.56        16.61 o                         
  -8   5   5        240.77        232.06        13.72 o                         
  -7   5   5         44.35         33.95        12.16 o                         
  -6   5   5         19.89         14.96        15.14 o                         
  -5   5   5        150.98        156.11         9.30 o                         
  -4   5   5         13.55         22.16         5.72 o                         
  -3   5   5          7.21         12.51         8.70 o                         
  -2   5   5        630.16        602.07        11.71 o                         
  -1   5   5        159.72        162.95         8.22 o                         
   0   5   5         76.38         81.76        11.37 o                         
   1   5   5        305.28        318.11        15.05 o                         
   2   5   5         85.71         78.15         7.14 o                         
   3   5   5        325.98        310.41         8.18 o                         
   4   5   5        167.69        171.86         6.77 o                         
   5   5   5        324.11        337.68         9.01 o                         
   6   5   5       2239.39       2329.32        20.40 o                         
   7   5   5        961.04        984.55        27.88 o                         
   8   5   5        513.32        589.01        15.95 o                         
   9   5   5        395.30        405.21        13.09 o                         
  10   5   5         65.60         83.05        15.31 o                         
  11   5   5        147.85        152.12        12.06 o                         
  12   5   5          7.84          7.53        27.00 o                         
  13   5   5        330.40        351.13        24.38 o                         
  14   5   5        134.57        179.62        33.66 o                         
 -14   6   5          0.66         40.27        23.20 o                         
 -13   6   5         48.94         57.39        18.94 o                         
 -12   6   5          1.05         17.01        12.01 o                         
 -11   6   5        581.10        619.66        18.86 o                         
 -10   6   5       2182.04       2188.43        44.96 o                         
  -9   6   5       1120.60       1117.36        22.43 o                         
  -8   6   5       1660.77       1600.93        32.44 o                         
  -7   6   5       2646.19       2561.92        35.88 o                         
  -6   6   5        703.36        671.84        15.81 o                         
  -5   6   5        424.20        416.87        11.52 o                         
  -4   6   5          0.73         -2.92         8.54 o                         
  -3   6   5        996.29       1015.73        20.20 o                         
  -2   6   5        537.16        521.22        17.50 o                         
  -1   6   5       1386.56       1313.52        21.37 o                         
   0   6   5       4524.81       4523.06        50.09 o                         
   1   6   5       2406.98       2424.47        28.79 o                         
   2   6   5        607.53        618.37        15.27 o                         
   3   6   5       1417.52       1418.77        16.87 o                         
   4   6   5        214.00        197.87         8.00 o                         
   5   6   5        167.57        165.40         8.13 o                         
   6   6   5         65.47         82.06         8.56 o                         
   7   6   5         98.34        103.45         8.39 o                         
   8   6   5        871.08        938.24        25.37 o                         
   9   6   5        238.94        250.13        13.26 o                         
  10   6   5        246.61        282.30        15.31 o                         
  11   6   5        285.02        312.92        15.26 o                         
  12   6   5         73.05         71.50        13.59 o                         
  13   6   5         24.62         13.73        22.26 o                         
  14   6   5         20.36         39.64        36.03 o                         
 -13   7   5        170.25        188.90        19.68 o                         
 -12   7   5        502.63        507.48        18.15 o                         
 -11   7   5        803.83        820.23        21.52 o                         
 -10   7   5        214.88        209.93        15.78 o                         
  -9   7   5          4.24        -12.39        17.26 o                         
  -8   7   5         14.28         13.18        11.14 o                         
  -7   7   5        377.33        344.57        10.63 o                         
  -6   7   5       1128.30       1130.33        17.06 o                         
  -5   7   5        577.79        592.95        15.05 o                         
  -4   7   5       1774.59       1731.96        21.81 o                         
  -3   7   5       2089.56       2066.21        31.38 o                         
  -2   7   5        679.05        663.39        13.68 o                         
  -1   7   5        240.19        229.78        17.61 o                         
   0   7   5          5.91         14.95        11.42 o                         
   1   7   5        528.89        544.91        13.76 o                         
   2   7   5        750.61        778.31        19.67 o                         
   3   7   5        400.72        392.40        15.54 o                         
   4   7   5       1713.79       1710.96        31.90 o                         
   5   7   5       1354.43       1383.35        23.00 o                         
   6   7   5        163.62        171.77        11.88 o                         
   7   7   5        570.65        592.90        14.66 o                         
   8   7   5         93.05        102.55        22.02 o                         
   9   7   5         27.82         29.63         6.04 o                         
  10   7   5          0.19         15.68        13.98 o                         
  11   7   5         28.55         31.96        14.03 o                         
  12   7   5         99.00        104.66        15.64 o                         
  13   7   5         29.55         56.94        20.07 o                         
 -12   8   5         92.30        122.83        16.02 o                         
 -11   8   5         40.13         41.30        19.65 o                         
 -10   8   5        256.14        255.44        17.82 o                         
  -9   8   5          0.17        -18.11        18.11 o                         
  -8   8   5         33.40         20.42        16.02 o                         
  -7   8   5          8.88         11.74        11.16 o                         
  -6   8   5          0.19        -17.40        20.00 o                         
  -5   8   5          1.82         37.11        15.95 o                         
  -4   8   5        188.07        201.08        13.42 o                         
  -3   8   5       1127.03       1121.31        22.47 o                         
  -2   8   5        315.12        358.31        15.07 o                         
  -1   8   5         67.86         88.71        11.84 o                         
   0   8   5        142.56        173.64        20.85 o                         
   1   8   5         43.11         72.10        11.42 o                         
   2   8   5        189.58        173.44        15.46 o                         
   3   8   5          8.93         22.89        10.86 o                         
   4   8   5        112.45        118.83        13.05 o                         
   5   8   5        799.12        806.33        17.73 o                         
   6   8   5        339.19        369.90        16.28 o                         
   7   8   5        116.34        109.37        11.54 o                         
   8   8   5        111.73        108.28        10.91 o                         
   9   8   5         96.58         69.33        21.73 o                         
  10   8   5         46.69         52.93        17.24 o                         
  11   8   5          2.98          9.84        26.00 o                         
 -10   9   5         87.77        128.98        22.25 o                         
  -9   9   5          3.26         30.79        17.80 o                         
  -8   9   5          7.50         23.41        15.86 o                         
  -7   9   5        335.70        276.57        17.30 o                         
  -6   9   5        860.72        826.01        21.04 o                         
  -5   9   5        318.71        313.75        16.39 o                         
  -4   9   5        341.31        322.19        13.66 o                         
  -3   9   5        479.12        519.77        20.60 o                         
  -2   9   5        421.50        434.85        17.31 o                         
  -1   9   5        246.39        214.52        23.54 o                         
   0   9   5         24.17         56.07        14.67 o                         
   1   9   5        245.58        251.48        14.60 o                         
   2   9   5        576.65        591.42        16.81 o                         
   3   9   5        297.08        315.83        22.10 o                         
   4   9   5        443.61        475.51        24.01 o                         
   5   9   5         73.67        104.62        11.68 o                         
   6   9   5         24.69         63.65        26.80 o                         
   7   9   5        251.65        242.98        20.76 o                         
   8   9   5          5.56         32.50        12.71 o                         
   9   9   5        146.28        137.36        21.76 o                         
  10   9   5        183.22        223.78        24.43 o                         
  -8  10   5        118.25        133.73        40.24 o                         
  -7  10   5          8.52         51.44        18.92 o                         
  -6  10   5          6.98         19.76        11.94 o                         
  -5  10   5          1.23          9.20        17.85 o                         
  -4  10   5          0.16         -1.02        12.64 o                         
  -3  10   5         25.63         18.99        17.49 o                         
  -2  10   5        149.19        169.44        14.72 o                         
  -1  10   5        492.11        487.37        23.58 o                         
   0  10   5         47.17         50.52        13.62 o                         
   1  10   5         86.60         88.93        14.94 o                         
   2  10   5        310.39        292.46        16.40 o                         
   3  10   5        266.10        277.84        17.14 o                         
   4  10   5        195.22        179.68        13.81 o                         
   5  10   5        188.58        185.03        13.03 o                         
   6  10   5         80.57         89.79        11.85 o                         
   7  10   5          0.47          9.15        12.77 o                         
   8  10   5         22.05         65.06        23.76 o                         
  -5  11   5         52.02         95.06        22.19 o                         
  -4  11   5         70.79         70.30        15.16 o                         
  -3  11   5         25.40         57.40        25.40 o                         
  -2  11   5         95.14        118.95        19.90 o                         
  -1  11   5        297.36        288.23        24.82 o                         
   0  11   5         91.05         91.13        18.61 o                         
   1  11   5         92.99         71.83        24.91 o                         
   2  11   5         69.31         65.30        18.69 o                         
   3  11   5         20.48         35.89        17.29 o                         
   4  11   5         78.69         86.01        20.17 o                         
   5  11   5        109.88        116.08        14.10 o                         
 -16   0   6        709.77        730.86        74.98 o                         
 -15   0   6        205.44        186.81        36.03 o                         
 -14   0   6        562.10        588.52        41.82 o                         
 -13   0   6       1467.71       1605.12        59.70 o                         
 -12   0   6        602.58        641.15        57.37 o                         
 -11   0   6        531.44        559.33        52.36 o                         
  -9   0   6        294.83        277.50        19.25 o                         
  -8   0   6        199.14        191.53         9.42 o                         
  -7   0   6        108.78        100.13        15.31 o                         
  -6   0   6       3479.03       3582.04        64.06 o                         
  -5   0   6       2088.06       2032.06        36.44 o                         
  -4   0   6        214.69        232.82        13.02 o                         
  -3   0   6       2865.53       2805.96        38.32 o                         
  -2   0   6       3162.83       3023.96        46.70 o                         
  -1   0   6        236.73        237.96         9.77 o                         
   0   0   6        324.06        394.51        21.71 o                         
   1   0   6        292.36        288.42         8.83 o                         
   2   0   6        326.36        331.36        30.37 o                         
   3   0   6        411.81        383.86        16.97 o                         
   4   0   6        196.30        192.76         7.59 o                         
   5   0   6       1673.32       1681.98        20.09 o                         
   6   0   6        559.77        540.62         8.24 o                         
   7   0   6        252.49        212.95        13.29 o                         
   8   0   6        196.58        237.30        24.45 o                         
   9   0   6          4.36         12.09        23.17 o                         
  10   0   6         57.84         50.26        24.45 o                         
  11   0   6        365.46        357.79        33.43 o                         
  12   0   6        275.50        300.19        32.11 o                         
  13   0   6         61.95        120.77        32.11 o                         
  14   0   6         10.91         53.13        31.83 o                         
  15   0   6         68.08         50.53        33.43 o                         
 -16   1   6         98.64        177.03        56.96 o                         
 -15   1   6         98.68        126.13        34.46 o                         
 -14   1   6         98.33        145.64        23.51 o                         
 -13   1   6         99.50         70.47        16.88 o                         
 -12   1   6         91.17         66.61         9.48 o                         
 -11   1   6        424.07        397.89        13.87 o                         
 -10   1   6        302.03        309.00         9.76 o                         
  -9   1   6        566.81        560.94        12.20 o                         
  -8   1   6        809.05        840.33        24.69 o                         
  -7   1   6       1026.11       1004.59        19.88 o                         
  -6   1   6       1737.83       1591.03        28.86 o                         
  -5   1   6       1412.53       1278.49        12.52 o                         
  -4   1   6        118.54        116.52         7.59 o                         
  -3   1   6         35.09         34.61         6.83 o                         
  -2   1   6        212.75        187.43         6.55 o                         
  -1   1   6        369.29        354.14         7.51 o                         
   0   1   6          6.67         -1.61         8.31 o                         
   1   1   6        427.73        376.05         6.63 o                         
   2   1   6       2265.76       2239.75        17.17 o                         
   3   1   6       1734.34       1730.75        21.76 o                         
   4   1   6        980.05        931.34         9.44 o                         
   5   1   6        377.60        371.16         6.26 o                         
   6   1   6        196.08        184.57        12.62 o                         
   7   1   6          0.35         21.86        17.73 o                         
   8   1   6          7.76         16.09        17.50 o                         
   9   1   6          9.06         10.71        10.49 o                         
  10   1   6        445.17        367.46        61.35 o                         
  11   1   6        415.14        415.23        24.65 o                         
  12   1   6        237.69        320.90        23.94 o                         
  13   1   6        103.75        127.56        22.49 o                         
  14   1   6         13.38        -10.50        29.46 o                         
  15   1   6         18.62         83.44        24.18 o                         
 -15   2   6          0.00         30.26        33.68 o                         
 -14   2   6         54.69         61.01        24.17 o                         
 -13   2   6        556.09        530.61        20.29 o                         
 -12   2   6        120.23        123.84        21.66 o                         
 -11   2   6         65.58         90.88        11.98 o                         
 -10   2   6          1.80         -0.30        10.48 o                         
  -9   2   6        918.45        982.83        15.73 o                         
  -8   2   6        213.46        246.42        26.28 o                         
  -7   2   6         17.91         34.91        13.36 o                         
  -6   2   6       1376.68       1372.33        22.88 o                         
  -5   2   6        673.64        649.94        30.91 o                         
  -4   2   6         45.44         46.52         7.08 o                         
  -3   2   6        131.31        117.74         7.55 o                         
  -2   2   6         65.75         64.23        14.62 o                         
  -1   2   6       1699.19       1576.36        41.51 o                         
   0   2   6        975.34        973.80        11.36 o                         
   1   2   6        153.49        165.99         8.28 o                         
   2   2   6          0.34          4.08         5.89 o                         
   3   2   6        395.27        418.84        12.03 o                         
   4   2   6         66.86         53.52         3.81 o                         
   5   2   6         30.94         32.72         3.41 o                         
   6   2   6       1006.55       1085.69        15.27 o                         
   7   2   6        864.72        863.53        14.14 o                         
   8   2   6         86.47         88.06        10.21 o                         
   9   2   6        124.13        163.11        14.40 o                         
  10   2   6          0.73         23.09         7.40 o                         
  11   2   6        144.57        150.07        14.10 o                         
  12   2   6         49.11         50.13        24.15 o                         
  13   2   6         15.37         12.12        25.57 o                         
  14   2   6        115.00        141.29        34.98 o                         
  15   2   6         32.40         42.29        46.57 o                         
 -15   3   6         96.89        118.85        28.29 o                         
 -14   3   6         18.74         31.05        14.42 o                         
 -13   3   6        119.02        142.42        20.13 o                         
 -12   3   6         41.26         60.88        12.36 o                         
 -11   3   6        156.07        162.94        13.83 o                         
 -10   3   6          6.02          2.73         9.01 o                         
  -9   3   6         81.87         93.75        11.52 o                         
  -8   3   6        575.51        591.36        38.94 o                         
  -7   3   6        717.47        747.56        23.71 o                         
  -6   3   6        868.63        846.48        19.39 o                         
  -5   3   6        953.42        974.59        19.02 o                         
  -4   3   6         67.52         81.07         7.06 o                         
  -3   3   6          0.68         -2.14         9.00 o                         
  -2   3   6          0.32          0.37         5.43 o                         
  -1   3   6        800.29        775.84        18.80 o                         
   0   3   6        559.25        496.99         7.79 o                         
   1   3   6       1457.68       1406.02        24.45 o                         
   2   3   6       2620.91       2605.81        22.31 o                         
   3   3   6       1133.76       1170.55        10.89 o                         
   4   3   6       1043.40       1009.89        13.59 o                         
   5   3   6        426.24        418.08        21.26 o                         
   6   3   6        148.39        160.78        13.35 o                         
   7   3   6        246.38        247.67         9.33 o                         
   8   3   6        228.65        260.50         9.37 o                         
   9   3   6         44.97         70.60        12.57 o                         
  10   3   6       1090.76       1101.24        22.93 o                         
  11   3   6        404.99        418.29        15.12 o                         
  12   3   6        218.53        252.16        13.36 o                         
  13   3   6        210.87        316.76        41.71 o                         
  14   3   6         75.78        117.44        32.24 o                         
  15   3   6         65.58         65.63        25.32 o                         
 -15   4   6         36.78         36.02        15.62 o                         
 -14   4   6         91.12        107.84        19.97 o                         
 -13   4   6         27.70         43.79        12.23 o                         
 -12   4   6        577.45        612.71        17.21 o                         
 -11   4   6        614.84        683.23        19.83 o                         
 -10   4   6        224.14        266.01        19.39 o                         
  -9   4   6       1122.21       1157.50        18.68 o                         
  -8   4   6        341.16        347.58        16.43 o                         
  -7   4   6         14.24         47.67        29.73 o                         
  -6   4   6        299.10        294.36        12.72 o                         
  -5   4   6         72.92         57.52        11.24 o                         
  -4   4   6       3722.71       3731.82        51.14 o                         
  -3   4   6       3382.55       3422.45        42.01 o                         
  -2   4   6       3223.38       3219.73        28.71 o                         
  -1   4   6       4646.33       4573.58        45.91 o                         
   0   4   6       1901.49       1811.13        22.99 o                         
   1   4   6       2028.75       1984.28        21.33 o                         
   2   4   6       1128.50       1093.56        10.67 o                         
   3   4   6        733.80        750.77         9.70 o                         
   4   4   6        616.23        659.83         9.73 o                         
   5   4   6        880.68        863.33        17.02 o                         
   6   4   6       4587.74       4915.66        70.35 o                         
   7   4   6       2702.70       2759.61        46.06 o                         
   8   4   6        605.95        630.38        22.76 o                         
   9   4   6        798.79        882.01        33.32 o                         
  10   4   6        486.75        498.15        16.72 o                         
  11   4   6          2.54          5.43        10.02 o                         
  12   4   6         50.24         46.39        13.06 o                         
  13   4   6        173.52        168.60        33.99 o                         
  14   4   6        439.26        569.55        38.57 o                         
 -14   5   6         49.84         68.84        17.49 o                         
 -13   5   6         36.99         67.65        28.64 o                         
 -12   5   6         29.11         34.45        18.57 o                         
 -11   5   6          2.75         22.90        15.05 o                         
 -10   5   6        536.19        489.31        16.18 o                         
  -9   5   6        941.85        968.34        18.54 o                         
  -8   5   6        585.99        586.99        19.44 o                         
  -7   5   6        646.93        642.07        22.76 o                         
  -6   5   6        201.58        204.92        15.49 o                         
  -5   5   6        117.99        109.40        12.69 o                         
  -4   5   6          2.58         29.42        17.02 o                         
  -3   5   6         31.75         26.43        10.07 o                         
  -2   5   6        389.04        365.07        10.15 o                         
  -1   5   6        209.80        201.51         8.09 o                         
   0   5   6        471.82        444.16        10.33 o                         
   1   5   6        762.65        698.53        11.03 o                         
   2   5   6        254.97        224.54         6.69 o                         
   3   5   6        175.05        148.24         8.08 o                         
   4   5   6          7.32         16.58         7.29 o                         
   5   5   6        109.61        120.27         8.65 o                         
   6   5   6        293.67        266.17        10.40 o                         
   7   5   6        160.38        165.34        14.96 o                         
   8   5   6         45.02         47.76        12.06 o                         
   9   5   6        205.10        247.53        12.75 o                         
  10   5   6          1.26         10.54        11.74 o                         
  11   5   6         78.53         95.24        14.85 o                         
  12   5   6         99.21        158.56        53.16 o                         
  13   5   6         96.99        133.11        24.74 o                         
  14   5   6        111.95        178.93        43.28 o                         
 -13   6   6        196.83        244.70        17.18 o                         
 -12   6   6         10.29         19.07        13.35 o                         
 -11   6   6         15.16         35.89        13.29 o                         
 -10   6   6          3.58         11.49        16.95 o                         
  -9   6   6        167.24        168.77        13.00 o                         
  -8   6   6        130.63        137.74        16.30 o                         
  -7   6   6          0.27         18.34        14.02 o                         
  -6   6   6        216.76        246.11        15.99 o                         
  -5   6   6        338.31        326.52        14.44 o                         
  -4   6   6         77.17        101.87        12.21 o                         
  -3   6   6         74.17         70.26         7.65 o                         
  -2   6   6         14.68          6.68         9.63 o                         
  -1   6   6        495.66        498.16        18.27 o                         
   0   6   6         27.69         34.43         9.88 o                         
   1   6   6         37.79         30.01         7.31 o                         
   2   6   6        286.41        289.95        12.07 o                         
   3   6   6          5.08         18.94         8.79 o                         
   4   6   6          2.77         21.99         8.82 o                         
   5   6   6         48.31         54.58         5.75 o                         
   6   6   6        861.12        893.29        21.17 o                         
   7   6   6        618.16        634.52        27.44 o                         
   8   6   6         38.44         68.65        14.69 o                         
   9   6   6          4.85         12.34        13.74 o                         
  10   6   6         10.24         42.55        13.75 o                         
  11   6   6         20.61         22.23        15.19 o                         
  12   6   6         32.54         55.04        21.69 o                         
  13   6   6        102.04        157.80        30.76 o                         
 -12   7   6        167.10        178.88        16.87 o                         
 -11   7   6         52.42         63.04        14.85 o                         
 -10   7   6        342.92        365.61        17.11 o                         
  -9   7   6        341.72        387.81        20.60 o                         
  -8   7   6         52.25         69.98        16.69 o                         
  -7   7   6        491.21        485.97        20.12 o                         
  -6   7   6        524.56        549.32        18.33 o                         
  -5   7   6          0.74         23.63        14.13 o                         
  -4   7   6         15.34         31.13         8.63 o                         
  -3   7   6          0.26          5.44        11.73 o                         
  -2   7   6        808.02        730.27        18.40 o                         
  -1   7   6        163.68        186.69        10.80 o                         
   0   7   6         19.87         17.72         9.61 o                         
   1   7   6        820.51        818.07        21.01 o                         
   2   7   6        642.00        658.07        22.01 o                         
   3   7   6        302.16        291.65        20.32 o                         
   4   7   6         34.32         48.19        13.38 o                         
   5   7   6         71.10         77.89         8.63 o                         
   6   7   6          5.52         10.02         9.18 o                         
   7   7   6         20.76         33.89        10.61 o                         
   8   7   6         64.20         91.94        14.51 o                         
   9   7   6         24.73         23.75        23.20 o                         
  10   7   6          0.92         28.24        17.52 o                         
  11   7   6         79.39         90.44        19.36 o                         
  12   7   6        100.01        118.69        22.36 o                         
 -11   8   6        299.61        332.04        20.15 o                         
 -10   8   6        435.72        479.57        19.94 o                         
  -9   8   6         73.66         70.55        15.25 o                         
  -8   8   6         97.51        105.81        26.37 o                         
  -7   8   6        305.89        294.99        20.86 o                         
  -6   8   6        700.64        633.76        40.80 o                         
  -5   8   6       1046.71        955.85        38.22 o                         
  -4   8   6        298.23        267.26        17.50 o                         
  -3   8   6        550.22        545.24        15.64 o                         
  -2   8   6       1118.57       1082.12        20.09 o                         
  -1   8   6        149.45        168.65        12.43 o                         
   0   8   6         71.13         64.91        11.31 o                         
   1   8   6         32.51         22.80        15.61 o                         
   2   8   6         97.89         98.92        13.07 o                         
   3   8   6        120.25        161.10        12.50 o                         
   4   8   6          2.06          9.43        12.06 o                         
   5   8   6         38.08         43.29        13.78 o                         
   6   8   6        306.51        335.06        13.95 o                         
   7   8   6        216.22        228.50        14.88 o                         
   8   8   6        367.51        371.38        29.05 o                         
   9   8   6        210.07        205.71        24.62 o                         
  10   8   6         33.20         28.25        27.06 o                         
  -9   9   6          3.21        -15.84        15.84 o                         
  -8   9   6        354.57        335.66        23.19 o                         
  -7   9   6        141.95        189.51        23.69 o                         
  -6   9   6        217.67        212.69        22.48 o                         
  -5   9   6        866.63        765.96        59.55 o                         
  -4   9   6        334.93        316.40        16.95 o                         
  -3   9   6        135.22        129.10        15.80 o                         
  -2   9   6        237.00        207.05        17.28 o                         
  -1   9   6         89.71        102.11        26.29 o                         
   0   9   6        683.50        655.06        21.55 o                         
   1   9   6        317.20        329.55        17.73 o                         
   2   9   6       1053.05       1073.13        53.77 o                         
   3   9   6       1032.31       1027.94        32.99 o                         
   4   9   6        327.66        287.56        19.75 o                         
   5   9   6        662.41        626.73        27.16 o                         
   6   9   6         43.60         28.36        18.74 o                         
   7   9   6        109.43        188.37        19.58 o                         
   8   9   6          7.67         29.11        18.29 o                         
   9   9   6         98.36         93.50        19.64 o                         
  -7  10   6         93.39        118.41        43.96 o                         
  -6  10   6         15.32         39.38        25.08 o                         
  -5  10   6          8.35         24.84        16.83 o                         
  -4  10   6         11.30         35.09        13.50 o                         
  -3  10   6          6.08         17.41        13.19 o                         
  -2  10   6         18.22         18.53        15.80 o                         
  -1  10   6        209.19        228.58        17.06 o                         
   0  10   6        231.97        240.98        24.72 o                         
   1  10   6         99.13         59.82        15.97 o                         
   2  10   6        104.25         62.39        20.27 o                         
   3  10   6         89.59        102.03        19.61 o                         
   4  10   6         28.18         17.98        17.43 o                         
   5  10   6         12.30         23.55        19.40 o                         
   6  10   6          1.17         16.75        13.64 o                         
   7  10   6         91.58         84.90        27.15 o                         
  -3  11   6        116.85        117.81        16.47 o                         
  -2  11   6         97.64         86.62        16.34 o                         
  -1  11   6         17.46          3.32        25.78 o                         
   0  11   6        248.38        269.10        18.87 o                         
   1  11   6        273.49        343.72        24.21 o                         
   2  11   6        584.88        588.22        32.28 o                         
   3  11   6        473.14        491.47        35.25 o                         
 -15   1   7        226.58        273.36        34.94 o                         
 -14   1   7          0.74        -19.63        37.54 o                         
 -13   1   7        171.56        171.56        25.38 o                         
 -12   1   7        723.09        741.71        25.87 o                         
 -11   1   7         36.62         62.40        23.48 o                         
 -10   1   7          8.64         18.54         6.95 o                         
  -9   1   7          3.34         15.69         9.09 o                         
  -8   1   7        211.37        177.37        30.27 o                         
  -7   1   7          0.23         -3.43         6.38 o                         
  -6   1   7        159.78        156.83        18.22 o                         
  -5   1   7        115.02        102.64        20.24 o                         
  -4   1   7         48.00         51.84         7.42 o                         
  -3   1   7         28.13         11.47         7.12 o                         
  -2   1   7        917.36        924.15        12.90 o                         
  -1   1   7         44.38         49.19         5.99 o                         
   0   1   7          7.08         14.13         6.47 o                         
   1   1   7       1600.16       1484.24        14.91 o                         
   2   1   7        618.92        564.72        12.59 o                         
   3   1   7        757.53        749.44        14.36 o                         
   4   1   7       1301.44       1280.10        22.59 o                         
   5   1   7          1.62         -1.20         8.96 o                         
   6   1   7        703.11        727.07        15.47 o                         
   7   1   7        178.87        205.35         6.77 o                         
   8   1   7        327.80        348.07        29.02 o                         
   9   1   7        715.72        783.22        57.88 o                         
  10   1   7        524.82        537.18        26.68 o                         
  11   1   7        989.69       1160.93        37.30 o                         
  12   1   7        281.51        354.76        33.41 o                         
  13   1   7          0.05        -17.29        22.97 o                         
  14   1   7          1.86        -27.46        28.99 o                         
 -15   2   7        296.30        275.87        42.37 o                         
 -14   2   7        379.14        470.62        63.67 o                         
 -13   2   7        125.02        170.42        20.86 o                         
 -12   2   7         72.53         62.02        10.31 o                         
 -11   2   7         13.08          4.32         9.19 o                         
 -10   2   7        136.97        131.03        15.38 o                         
  -9   2   7        234.74        243.32        13.54 o                         
  -8   2   7        729.09        731.83        26.89 o                         
  -7   2   7       1879.34       1823.74        33.56 o                         
  -6   2   7       2074.34       2100.14        34.79 o                         
  -5   2   7       2102.19       1967.78        52.51 o                         
  -4   2   7       1603.53       1572.00        31.95 o                         
  -3   2   7        333.35        348.26        12.16 o                         
  -2   2   7          2.05         34.11         8.58 o                         
  -1   2   7          2.79         -6.32         6.32 o                         
   0   2   7       1157.16       1056.00        34.59 o                         
   1   2   7       3537.37       3206.33        73.97 o                         
   2   2   7       1447.86       1393.71        27.38 o                         
   3   2   7       1972.85       1928.41        20.66 o                         
   4   2   7       1714.39       1599.47        24.35 o                         
   5   2   7       1038.88       1016.67        15.87 o                         
   6   2   7        475.91        485.20        20.39 o                         
   7   2   7          3.85          5.09         7.48 o                         
   8   2   7          2.57          8.94         6.15 o                         
   9   2   7        147.20        138.22        10.64 o                         
  10   2   7        329.75        288.54        55.75 o                         
  11   2   7        337.15        354.10        37.08 o                         
  12   2   7        273.02        329.61        27.07 o                         
  13   2   7        163.94        189.44        50.65 o                         
  14   2   7        350.92        452.50        32.71 o                         
 -14   3   7        214.08        233.88        24.91 o                         
 -13   3   7        225.36        234.98        16.88 o                         
 -12   3   7        212.78        228.63        18.27 o                         
 -11   3   7       1527.22       1550.33        31.54 o                         
 -10   3   7       1530.10       1620.91        25.30 o                         
  -9   3   7        818.61        846.44        17.97 o                         
  -8   3   7        992.64       1009.79        30.55 o                         
  -7   3   7         44.61         40.65        14.05 o                         
  -6   3   7        184.07        176.07        14.66 o                         
  -5   3   7         61.43         81.88        12.26 o                         
  -4   3   7       1536.54       1459.35        25.40 o                         
  -3   3   7       3961.18       3822.01        73.48 o                         
  -2   3   7       1755.05       1667.47        33.34 o                         
  -1   3   7       2695.48       2444.65        50.91 o                         
   0   3   7       2956.75       2773.15        34.89 o                         
   1   3   7        505.04        435.88        11.67 o                         
   2   3   7         73.34         60.54         7.48 o                         
   3   3   7         16.89          9.14         4.86 o                         
   4   3   7        532.86        543.63         9.54 o                         
   5   3   7       1323.86       1277.30        38.54 o                         
   6   3   7        782.15        853.25        17.20 o                         
   7   3   7       1173.14       1195.93        21.30 o                         
   8   3   7        757.64        729.37        13.99 o                         
   9   3   7        137.40        125.13         9.34 o                         
  10   3   7         43.33         42.73         8.00 o                         
  11   3   7         29.77         19.09        14.80 o                         
  12   3   7         54.51         90.62        32.36 o                         
  13   3   7         27.58         24.73        43.81 o                         
  14   3   7         91.34        138.97        28.55 o                         
 -14   4   7          6.74         17.12        20.55 o                         
 -13   4   7          5.43         17.62        15.97 o                         
 -12   4   7         12.68         50.27        17.26 o                         
 -11   4   7          1.82         -7.58        11.50 o                         
 -10   4   7        185.85        207.77        17.28 o                         
  -9   4   7         10.79         38.03        14.24 o                         
  -8   4   7         11.29         32.94        21.95 o                         
  -7   4   7         30.49         59.47        12.81 o                         
  -6   4   7          3.78          7.47        12.57 o                         
  -5   4   7         23.89         28.67        11.06 o                         
  -4   4   7          4.46          6.68        10.05 o                         
  -3   4   7         68.52         48.83         6.70 o                         
  -2   4   7         10.76         25.10         9.33 o                         
  -1   4   7         30.16         37.50         6.59 o                         
   0   4   7        188.37        168.68        12.69 o                         
   1   4   7         82.73         80.09         7.05 o                         
   2   4   7        371.02        288.69        14.54 o                         
   3   4   7          1.02         -1.62         6.03 o                         
   4   4   7          5.11          2.09         5.84 o                         
   5   4   7          0.78         -4.59         4.59 o                         
   6   4   7         11.79         18.76        11.05 o                         
   7   4   7        226.80        247.49        13.34 o                         
   8   4   7         30.28         57.52        14.42 o                         
   9   4   7          2.90          9.90        14.78 o                         
  10   4   7          0.83         -4.06        11.68 o                         
  11   4   7          2.05         27.45        14.48 o                         
  12   4   7         50.00         56.99        18.19 o                         
  13   4   7         54.25         86.01        29.87 o                         
 -13   5   7         73.04        111.25        16.45 o                         
 -12   5   7        111.44         85.48        19.23 o                         
 -11   5   7        634.42        654.72        21.61 o                         
 -10   5   7        432.52        493.55        18.26 o                         
  -9   5   7        151.95        196.32        16.39 o                         
  -8   5   7        439.72        453.23        18.72 o                         
  -7   5   7         76.23         90.52        14.92 o                         
  -6   5   7          7.20         58.02        14.97 o                         
  -5   5   7         10.58         -6.35        22.14 o                         
  -4   5   7       1362.85       1448.52        26.64 o                         
  -3   5   7       2809.27       2864.97        60.74 o                         
  -2   5   7       1032.67        997.96        13.84 o                         
  -1   5   7        594.42        583.50        19.15 o                         
   0   5   7        489.17        474.98        10.68 o                         
   1   5   7         43.41         42.72         7.11 o                         
   2   5   7         93.95         86.42         9.49 o                         
   3   5   7         59.86         72.88         7.37 o                         
   4   5   7        680.81        664.78        24.47 o                         
   5   5   7       1536.94       1488.93        78.22 o                         
   6   5   7        547.46        413.24        68.71 o                         
   7   5   7        320.82        387.75        16.58 o                         
   8   5   7        122.64        132.82        12.69 o                         
   9   5   7          6.20         20.80        11.60 o                         
  10   5   7          9.15         23.38        13.52 o                         
  11   5   7          1.19         26.50        15.35 o                         
  12   5   7         25.27         30.64        14.96 o                         
  13   5   7         13.48         45.17        27.81 o                         
 -12   6   7         79.54         81.08        19.11 o                         
 -11   6   7         22.69         33.27        16.51 o                         
 -10   6   7          0.64         14.01        16.78 o                         
  -9   6   7        430.50        424.68        20.41 o                         
  -8   6   7        654.03        646.55        23.19 o                         
  -7   6   7        445.00        490.05        22.16 o                         
  -6   6   7        481.64        499.97        21.50 o                         
  -5   6   7        117.14        135.55        13.84 o                         
  -4   6   7        350.80        374.49        21.65 o                         
  -3   6   7        714.08        688.14        22.26 o                         
  -2   6   7         46.53         28.25        21.37 o                         
  -1   6   7          0.76         -7.92         7.92 o                         
   0   6   7         55.08         42.13         7.16 o                         
   1   6   7        189.53        189.69         8.31 o                         
   2   6   7        976.58        899.97        16.34 o                         
   3   6   7        270.76        270.35         8.92 o                         
   4   6   7        527.99        516.00        23.36 o                         
   5   6   7       1051.74        956.52        57.33 o                         
   6   6   7        583.46        596.44        16.47 o                         
   7   6   7        636.58        640.31        17.17 o                         
   8   6   7        165.08        155.61        15.02 o                         
   9   6   7         11.51         10.40        15.50 o                         
  10   6   7         25.51         13.07        14.67 o                         
  11   6   7         32.64         29.69        17.63 o                         
  12   6   7        227.16        246.50        34.97 o                         
 -11   7   7          1.60         16.45        25.11 o                         
 -10   7   7          5.20         12.35        17.28 o                         
  -9   7   7         80.47        104.74        25.25 o                         
  -8   7   7          1.33        -12.49        21.65 o                         
  -7   7   7          1.04          7.87        16.53 o                         
  -6   7   7          0.27         15.15        22.03 o                         
  -5   7   7         93.75        111.55        14.60 o                         
  -4   7   7          1.12          9.06        15.15 o                         
  -3   7   7         19.38         14.06         9.56 o                         
  -2   7   7         13.49         26.22        10.67 o                         
  -1   7   7        118.68        100.74        15.28 o                         
   0   7   7        257.46        228.17        15.06 o                         
   1   7   7        420.65        377.71        12.95 o                         
   2   7   7        179.42        157.02         9.48 o                         
   3   7   7          2.38         13.23         7.36 o                         
   4   7   7         50.24         44.21        10.09 o                         
   5   7   7         12.45          8.08         7.77 o                         
   6   7   7         20.13         23.48         7.27 o                         
   7   7   7         46.79         99.72        26.92 o                         
   8   7   7        341.84        360.41        20.43 o                         
   9   7   7        643.08        677.14        22.30 o                         
  10   7   7        376.68        399.50        24.72 o                         
  11   7   7        127.76        124.75        18.64 o                         
 -10   8   7         52.77        103.70        21.60 o                         
  -9   8   7          6.07          9.34        16.54 o                         
  -8   8   7         30.92         59.03        19.54 o                         
  -7   8   7        209.95        191.17        22.06 o                         
  -6   8   7        154.93        150.29        18.63 o                         
  -5   8   7        432.55        387.11        22.03 o                         
  -4   8   7        313.55        274.97        15.59 o                         
  -3   8   7          7.41         15.71        11.03 o                         
  -2   8   7         63.54         70.83        13.55 o                         
  -1   8   7          0.67         14.93        13.55 o                         
   0   8   7        345.99        297.72        22.74 o                         
   1   8   7        122.30        110.83        14.67 o                         
   2   8   7          2.51         26.52        13.11 o                         
   3   8   7         69.28         88.77        13.46 o                         
   4   8   7        176.85        159.73        21.94 o                         
   5   8   7         12.61         15.17         9.10 o                         
   6   8   7          9.71          9.90        15.83 o                         
   7   8   7         44.33         82.50        22.93 o                         
   8   8   7         41.58         37.89        21.65 o                         
   9   8   7         10.71         -1.08        17.45 o                         
  -8   9   7         15.14         -4.17        18.51 o                         
  -7   9   7         59.54         44.37        20.00 o                         
  -6   9   7          0.12         40.15        17.32 o                         
  -5   9   7          0.93         41.36        16.55 o                         
  -4   9   7         40.02         84.09        28.90 o                         
  -3   9   7         28.81         49.50        14.90 o                         
  -2   9   7         55.30         33.38        16.25 o                         
  -1   9   7        101.44         95.44        13.80 o                         
   0   9   7         13.17         -2.97        14.66 o                         
   1   9   7         53.29         71.53        16.05 o                         
   2   9   7         41.71         80.81        14.12 o                         
   3   9   7         23.83          9.85        13.44 o                         
   4   9   7        123.03        116.42        16.09 o                         
   5   9   7          2.25          9.61        17.16 o                         
   6   9   7          8.45          3.79        19.78 o                         
   7   9   7          1.31         48.52        24.40 o                         
  -5  10   7        262.93        238.58        24.64 o                         
  -4  10   7        153.48        186.91        40.22 o                         
  -3  10   7         24.33         13.86        16.62 o                         
  -2  10   7          0.30         13.16        34.02 o                         
  -1  10   7          7.42         22.30        15.15 o                         
   0  10   7        303.85        315.41        22.48 o                         
   1  10   7        632.97        638.32        45.25 o                         
   2  10   7        352.90        358.60        21.46 o                         
   3  10   7        297.28        261.59        20.14 o                         
   4  10   7        347.84        337.30        34.10 o                         
 -14   0   8         19.79          7.62        36.30 o                         
 -13   0   8        164.17        242.31        40.00 o                         
 -12   0   8         78.07        122.87        54.18 o                         
 -11   0   8        214.79        237.02        55.00 o                         
 -10   0   8         20.64         41.32        30.24 o                         
  -9   0   8        548.79        564.78        26.50 o                         
  -8   0   8        356.00        344.93        22.61 o                         
  -7   0   8        158.33        186.69        19.33 o                         
  -6   0   8       2200.58       2180.80        57.45 o                         
  -5   0   8       1008.61        913.02        25.49 o                         
  -4   0   8        188.36        219.24        44.72 o                         
  -3   0   8        234.56        253.04        30.65 o                         
  -2   0   8        430.12        416.06        18.82 o                         
  -1   0   8       1513.82       1396.26        28.41 o                         
   0   0   8       1268.35       1210.38        33.93 o                         
   1   0   8       1248.68       1231.23        21.57 o                         
   2   0   8       2013.29       1968.81        53.11 o                         
   3   0   8        884.09        839.27        15.70 o                         
   4   0   8        396.11        396.63        11.45 o                         
   5   0   8         50.65         57.15         7.23 o                         
   6   0   8        605.89        727.22        23.69 o                         
   7   0   8       1005.42        887.98       118.53 o                         
   8   0   8        543.61        655.88        38.95 o                         
   9   0   8        750.19        997.35        69.96 o                         
  10   0   8       1502.38       1872.92        69.19 o                         
  11   0   8        773.44        871.33        51.58 o                         
  12   0   8        201.28        280.44        40.27 o                         
  13   0   8         34.37         93.40        37.90 o                         
 -14   1   8        132.82        109.93        28.92 o                         
 -13   1   8         35.03         41.17        35.25 o                         
 -12   1   8         19.39         70.44        55.39 o                         
 -11   1   8         12.51         67.38        24.56 o                         
 -10   1   8         18.95         65.86        19.82 o                         
  -9   1   8        134.06        147.93        12.05 o                         
  -8   1   8        210.85        196.68        19.37 o                         
  -7   1   8        403.46        325.65        38.78 o                         
  -6   1   8        486.49        428.51        33.06 o                         
  -5   1   8        400.01        367.84        11.70 o                         
  -4   1   8        496.96        488.47        10.53 o                         
  -3   1   8        377.12        325.86        11.22 o                         
  -2   1   8        521.34        459.76         9.76 o                         
  -1   1   8        420.63        410.12         9.58 o                         
   0   1   8         29.19         23.51         7.47 o                         
   1   1   8        138.90        148.69         7.44 o                         
   2   1   8        121.33        131.95         8.48 o                         
   3   1   8        289.69        281.69         8.95 o                         
   4   1   8        369.77        374.32         9.62 o                         
   5   1   8        510.37        487.77         9.74 o                         
   6   1   8        527.94        473.19        30.74 o                         
   7   1   8        425.51        361.75        13.83 o                         
   8   1   8         56.92         47.64        12.30 o                         
   9   1   8          1.16         21.41        38.79 o                         
  10   1   8          0.06         12.97        22.01 o                         
  11   1   8          4.62         14.43        22.61 o                         
  12   1   8          5.68          7.12        26.18 o                         
  13   1   8         16.33         30.75        25.96 o                         
 -14   2   8          0.09         -4.06        26.66 o                         
 -13   2   8        136.86        171.01        25.23 o                         
 -12   2   8          5.66          8.22        30.52 o                         
 -11   2   8         19.17         37.90        18.64 o                         
 -10   2   8        242.23        269.11        21.53 o                         
  -9   2   8          6.04         -3.89        34.86 o                         
  -8   2   8         19.39         30.78        23.00 o                         
  -7   2   8          1.66          7.99        15.71 o                         
  -6   2   8        569.31        444.66        37.20 o                         
  -5   2   8        496.35        489.22        12.64 o                         
  -4   2   8          5.62         -1.91        13.39 o                         
  -3   2   8        111.08        108.17         7.83 o                         
  -2   2   8        102.41         92.18        10.61 o                         
  -1   2   8        164.01        172.87        10.90 o                         
   0   2   8        481.07        431.27        10.35 o                         
   1   2   8        649.87        675.14        12.86 o                         
   2   2   8        666.89        671.50        14.85 o                         
   3   2   8         85.19         90.72         7.52 o                         
   4   2   8        210.34        208.46        10.95 o                         
   5   2   8        194.85        198.50         7.81 o                         
   6   2   8        132.26        153.25         9.09 o                         
   7   2   8        349.20        346.41        11.81 o                         
   8   2   8        135.39        126.66        10.79 o                         
   9   2   8        132.63        128.60        15.19 o                         
  10   2   8        186.64        207.85        24.43 o                         
  11   2   8         11.52        -17.20        31.45 o                         
  12   2   8          7.50          8.15        35.39 o                         
  13   2   8         13.20         10.00        49.87 o                         
 -13   3   8         55.02         44.81        21.05 o                         
 -12   3   8        126.09        155.71        25.11 o                         
 -11   3   8        139.35        148.74        17.38 o                         
 -10   3   8         66.54         49.03        12.39 o                         
  -9   3   8        378.32        422.26        24.68 o                         
  -8   3   8        132.72        170.12        17.75 o                         
  -7   3   8        179.41        193.42        18.60 o                         
  -6   3   8        243.83        262.13        16.56 o                         
  -5   3   8        184.17        176.00        19.29 o                         
  -4   3   8        653.44        629.86        22.39 o                         
  -3   3   8        211.28        154.49         8.20 o                         
  -2   3   8          4.35         20.67         7.71 o                         
  -1   3   8          2.36          7.98         9.15 o                         
   0   3   8        700.43        653.25        17.17 o                         
   1   3   8        303.16        306.50         8.23 o                         
   2   3   8         11.56         24.40         8.53 o                         
   3   3   8        110.02        112.02         7.61 o                         
   4   3   8        355.11        348.09        19.09 o                         
   5   3   8        472.19        458.08        23.95 o                         
   6   3   8        139.50        162.53        14.57 o                         
   7   3   8         83.98         67.46        13.73 o                         
   8   3   8         34.20         38.00        12.87 o                         
   9   3   8         33.64         43.81         9.71 o                         
  10   3   8          3.37         21.77        11.59 o                         
  11   3   8         10.62         69.12        24.45 o                         
  12   3   8          2.60          7.12        31.02 o                         
  13   3   8        130.99        215.06        30.73 o                         
 -13   4   8        587.35        608.39        32.08 o                         
 -12   4   8        570.39        618.83        19.41 o                         
 -11   4   8        588.99        602.05        21.42 o                         
 -10   4   8       1017.42       1056.04        28.31 o                         
  -9   4   8        485.04        484.36        24.29 o                         
  -8   4   8        245.23        250.64        20.17 o                         
  -7   4   8        264.76        237.79        20.30 o                         
  -6   4   8         41.23         47.19        14.16 o                         
  -5   4   8        754.02        781.39        26.58 o                         
  -4   4   8        622.78        632.46        24.84 o                         
  -3   4   8        875.59        846.56        24.95 o                         
  -2   4   8       1260.48       1206.34        19.68 o                         
  -1   4   8        623.71        619.12        17.38 o                         
   0   4   8        657.23        638.91        16.83 o                         
   1   4   8        249.91        233.94        12.19 o                         
   2   4   8         14.06         32.88         6.60 o                         
   3   4   8         92.94         70.20        10.29 o                         
   4   4   8         52.72         57.25         8.62 o                         
   5   4   8        207.49        195.20        26.73 o                         
   6   4   8         13.30          0.73        12.45 o                         
   7   4   8          9.15          8.90        11.74 o                         
   8   4   8        123.98        122.74        13.22 o                         
   9   4   8        123.64        134.92        15.33 o                         
  10   4   8         37.76         57.45        19.00 o                         
  11   4   8         44.57         32.49        25.31 o                         
  12   4   8         47.09         91.05        42.67 o                         
 -12   5   8         44.49         50.11        19.11 o                         
 -11   5   8          0.34         11.05        12.75 o                         
 -10   5   8         93.57        100.59        13.25 o                         
  -9   5   8         74.27         56.08        22.00 o                         
  -8   5   8         81.48         49.61        17.41 o                         
  -7   5   8         37.32         40.67        15.98 o                         
  -6   5   8         19.01         30.38        14.71 o                         
  -5   5   8        472.55        439.53        16.73 o                         
  -4   5   8        331.88        314.76        15.75 o                         
  -3   5   8        340.92        346.51        15.34 o                         
  -2   5   8        652.17        546.76        15.49 o                         
  -1   5   8        134.44        126.16        10.43 o                         
   0   5   8         76.28         70.90         9.27 o                         
   1   5   8         20.41          9.31         7.73 o                         
   2   5   8        148.60        145.22        16.49 o                         
   3   5   8        633.56        600.00        29.71 o                         
   4   5   8        612.06        552.01        24.14 o                         
   5   5   8        489.28        386.26        32.35 o                         
   6   5   8        496.77        190.31       101.58 o                         
   7   5   8        103.86         95.34        14.51 o                         
   8   5   8        154.04        120.68        15.31 o                         
   9   5   8         52.78         46.22        14.78 o                         
  10   5   8         37.31         48.19        14.87 o                         
  11   5   8         61.34         56.80        18.46 o                         
 -11   6   8         72.83         70.92        15.64 o                         
 -10   6   8         75.69        108.31        15.27 o                         
  -9   6   8         11.06          7.96        16.76 o                         
  -8   6   8        180.55        165.79        18.33 o                         
  -7   6   8         35.48          8.36        15.35 o                         
  -6   6   8         53.14         51.06        17.69 o                         
  -5   6   8        293.52        299.89        19.73 o                         
  -4   6   8         81.95         78.72        14.14 o                         
  -3   6   8        155.30        133.20        13.08 o                         
  -2   6   8        235.04        261.25        14.84 o                         
  -1   6   8         55.35         48.22        10.80 o                         
   0   6   8        142.63        126.12        11.19 o                         
   1   6   8        115.69         92.34        11.79 o                         
   2   6   8        238.00        194.54         9.23 o                         
   3   6   8         57.07         38.76        10.93 o                         
   4   6   8         95.00         81.16         7.41 o                         
   5   6   8        331.64        267.84        30.98 o                         
   6   6   8         39.88         72.93        20.73 o                         
   7   6   8         31.63         30.46        27.21 o                         
   8   6   8          9.33         41.29        14.23 o                         
   9   6   8         63.67         56.59        14.78 o                         
  10   6   8        143.12        154.23        16.73 o                         
 -10   7   8        127.62        195.95        29.62 o                         
  -9   7   8         41.30         60.63        20.21 o                         
  -8   7   8        193.02        195.46        19.66 o                         
  -7   7   8        174.90        198.83        24.82 o                         
  -6   7   8         73.18         92.75        18.21 o                         
  -5   7   8        412.08        412.67        21.07 o                         
  -4   7   8        343.00        346.66        23.09 o                         
  -3   7   8        211.12        218.09        17.86 o                         
  -2   7   8        505.06        486.46        26.16 o                         
  -1   7   8         50.68         60.66        13.47 o                         
   0   7   8         89.90         76.39        13.95 o                         
   1   7   8         48.38         62.14        15.34 o                         
   2   7   8        263.17        238.45        15.70 o                         
   3   7   8        451.58        447.22        17.09 o                         
   4   7   8        206.02        210.34        24.58 o                         
   5   7   8        408.83        376.65        46.36 o                         
   6   7   8        431.31        479.76        20.45 o                         
   7   7   8        113.61        117.81        16.64 o                         
   8   7   8         62.21         85.08        16.60 o                         
   9   7   8          1.87         37.83        18.58 o                         
  -8   8   8        274.53        244.85        23.85 o                         
  -7   8   8        130.27        171.06        35.28 o                         
  -6   8   8        132.58        169.38        20.34 o                         
  -5   8   8        110.92        122.45        17.41 o                         
  -4   8   8         31.54         15.02        21.56 o                         
  -3   8   8         59.93         54.56        16.63 o                         
  -2   8   8         81.94         91.30        15.73 o                         
  -1   8   8        718.43        675.18        25.08 o                         
   0   8   8       1027.22        986.29        25.26 o                         
   1   8   8        754.58        601.50        54.46 o                         
   2   8   8        941.10        796.11        53.20 o                         
   3   8   8        573.65        472.45        30.21 o                         
   4   8   8          3.11         20.92         9.93 o                         
   5   8   8         20.14         15.85        16.81 o                         
   6   8   8        104.94        123.62        20.58 o                         
   7   8   8        408.05        458.77        21.63 o                         
  -6   9   8        470.97        474.67        24.46 o                         
  -5   9   8        190.58        249.26        27.95 o                         
  -4   9   8         30.08          5.50        21.98 o                         
  -3   9   8          3.45         13.29        17.19 o                         
  -2   9   8         16.03         13.52        15.91 o                         
  -1   9   8          1.10         35.59        17.39 o                         
   0   9   8          6.01         17.11        14.14 o                         
   1   9   8        210.90        206.03        22.10 o                         
   2   9   8         66.62         61.38        19.67 o                         
   3   9   8         29.42         17.30        11.69 o                         
   4   9   8         82.31         72.81        18.99 o                         
   5   9   8          4.17          1.54        30.83 o                         
 -12   1   9         19.40         20.79        38.54 o                         
 -11   1   9        147.82        153.05        23.90 o                         
 -10   1   9        495.41        550.72        25.96 o                         
  -9   1   9        528.58        531.12        26.29 o                         
  -8   1   9        826.37        857.92        26.01 o                         
  -7   1   9        741.04        609.87        63.90 o                         
  -6   1   9        430.38        391.52        35.11 o                         
  -5   1   9        424.89        371.56        23.76 o                         
  -4   1   9          0.60          5.85         8.59 o                         
  -3   1   9        459.74        481.60        13.74 o                         
  -2   1   9        474.34        494.44        14.61 o                         
  -1   1   9       1256.49       1251.98        21.08 o                         
   0   1   9       2525.32       2579.56        43.44 o                         
   1   1   9       1528.00       1585.18        32.49 o                         
   2   1   9        627.29        585.98        13.90 o                         
   3   1   9        210.86        212.92         9.72 o                         
   4   1   9          1.09          1.24        10.79 o                         
   5   1   9         50.12         69.38         7.58 o                         
   6   1   9        135.39        164.22         8.21 o                         
   7   1   9        659.43        622.29        27.66 o                         
   8   1   9        533.85        569.56        43.67 o                         
   9   1   9        283.82        331.62        27.66 o                         
  10   1   9        138.88        179.93        26.96 o                         
  11   1   9          4.79        -15.16        48.69 o                         
  12   1   9          1.47        -27.25        27.25 o                         
 -12   2   9        245.08        219.45        26.17 o                         
 -11   2   9        260.38        324.73        27.90 o                         
 -10   2   9         39.29         55.89        32.21 o                         
  -9   2   9         70.56         61.78        23.06 o                         
  -8   2   9        114.57        120.06        20.75 o                         
  -7   2   9        170.25        199.86        18.59 o                         
  -6   2   9        316.28        255.54        41.29 o                         
  -5   2   9        439.01        443.93        28.98 o                         
  -4   2   9        576.37        505.92        21.69 o                         
  -3   2   9        914.43        765.49        44.68 o                         
  -2   2   9        685.50        640.10        16.59 o                         
  -1   2   9          4.11         -0.33        10.14 o                         
   0   2   9          0.87         10.02        10.15 o                         
   1   2   9          1.01         -2.58         9.82 o                         
   2   2   9         95.34        101.42        10.32 o                         
   3   2   9         77.38        100.51         9.78 o                         
   4   2   9        286.88        319.95        11.74 o                         
   5   2   9        590.52        567.96        49.13 o                         
   6   2   9        724.08        765.34        21.26 o                         
   7   2   9        476.99        509.96        14.18 o                         
   8   2   9        159.23        200.20        27.23 o                         
   9   2   9         25.58         22.46        23.03 o                         
  10   2   9          0.17         47.41        30.37 o                         
  11   2   9         24.78          4.21        26.95 o                         
  12   2   9         39.71        105.13        59.59 o                         
 -12   3   9        356.59        408.21        31.92 o                         
 -11   3   9         83.79        131.68        35.26 o                         
 -10   3   9         38.36         32.96        15.52 o                         
  -9   3   9         75.95         93.36        20.11 o                         
  -8   3   9          4.28         -7.07        17.27 o                         
  -7   3   9         56.60         55.36        17.01 o                         
  -6   3   9         47.84         54.76        19.56 o                         
  -5   3   9        110.30         85.78        15.92 o                         
  -4   3   9          0.03         26.58         9.50 o                         
  -3   3   9         75.45         67.04        13.56 o                         
  -2   3   9        131.07        124.48        12.68 o                         
  -1   3   9        106.37        107.75        10.64 o                         
   0   3   9          7.22         16.21         9.85 o                         
   1   3   9        237.36        208.72         8.59 o                         
   2   3   9        510.70        447.54        17.24 o                         
   3   3   9        212.64        188.66        10.08 o                         
   4   3   9        197.55        163.29        15.25 o                         
   5   3   9         93.76         61.83         5.60 o                         
   6   3   9         24.89         24.93        10.25 o                         
   7   3   9        110.52        117.87        13.54 o                         
   8   3   9          1.96         -1.96        12.02 o                         
   9   3   9         86.68        145.79        24.93 o                         
  10   3   9         69.50         61.36        44.33 o                         
  11   3   9        121.78        163.68        28.91 o                         
 -11   4   9         15.10         54.59        16.18 o                         
 -10   4   9         35.33         66.26        13.59 o                         
  -9   4   9        150.12        155.71        27.22 o                         
  -8   4   9         11.25         17.78        17.04 o                         
  -7   4   9         39.46         15.40        17.73 o                         
  -6   4   9         75.88         71.55        14.34 o                         
  -5   4   9         64.28         71.57        15.31 o                         
  -4   4   9         13.89         12.36         9.01 o                         
  -3   4   9         12.31          5.66         8.83 o                         
  -2   4   9          7.61         22.49         8.46 o                         
  -1   4   9         71.65         53.83         9.24 o                         
   0   4   9          4.09         13.98         7.98 o                         
   1   4   9         51.61         26.07        10.04 o                         
   2   4   9          8.79         25.10         8.17 o                         
   3   4   9        102.01         92.93         9.12 o                         
   4   4   9         21.57         33.97         6.86 o                         
   5   4   9          6.99         -4.52         6.03 o                         
   6   4   9          3.18          6.96        14.23 o                         
   7   4   9         12.86         50.30        24.95 o                         
   8   4   9          0.83         -8.00        16.08 o                         
   9   4   9          0.08         10.03        12.75 o                         
  10   4   9         17.70         53.77        26.47 o                         
  11   4   9        142.05        209.82        31.08 o                         
 -10   5   9         12.19         21.67        14.07 o                         
  -9   5   9         60.29         99.67        31.66 o                         
  -8   5   9          1.96         67.19        18.55 o                         
  -7   5   9          1.57         18.81        19.67 o                         
  -6   5   9          2.52         44.71        16.59 o                         
  -5   5   9        229.27        276.62        17.84 o                         
  -4   5   9          2.73          4.79        13.77 o                         
  -3   5   9        114.36         92.68        15.28 o                         
  -2   5   9          1.30         21.29         8.86 o                         
  -1   5   9          2.40         -0.36        10.12 o                         
   0   5   9         34.65         48.99        10.86 o                         
   1   5   9          1.75         11.35         9.35 o                         
   2   5   9         26.44         37.85         8.43 o                         
   3   5   9          6.26         11.32        10.13 o                         
   4   5   9         68.45         78.70        20.62 o                         
   5   5   9        178.72        147.89        14.19 o                         
   6   5   9        154.01        126.59        14.04 o                         
   7   5   9         94.19        115.04        16.08 o                         
   8   5   9          5.82         14.05        18.25 o                         
   9   5   9        128.46        161.87        18.07 o                         
  10   5   9         70.38        105.49        36.03 o                         
  -9   6   9         19.23         35.30        18.82 o                         
  -8   6   9          8.70        -18.82        18.82 o                         
  -7   6   9        213.33        243.43        20.37 o                         
  -6   6   9        397.61        432.46        22.12 o                         
  -5   6   9        852.82        825.95        27.84 o                         
  -4   6   9       1035.34        988.33        46.93 o                         
  -3   6   9        699.20        684.36        21.83 o                         
  -2   6   9        665.79        633.34        44.20 o                         
  -1   6   9        340.91        306.78        24.81 o                         
   0   6   9          0.52          7.99        10.35 o                         
   1   6   9          6.24         15.93         9.70 o                         
   2   6   9         49.84         72.37        10.46 o                         
   3   6   9        505.40        491.51        30.40 o                         
   4   6   9        719.75        538.54        97.14 o                         
   5   6   9        670.91        662.21        23.30 o                         
   6   6   9        296.59        314.93        20.58 o                         
   7   6   9         86.22         92.94        17.65 o                         
   8   6   9         95.93        126.75        18.30 o                         
   9   6   9         57.80         53.54        18.44 o                         
  -8   7   9        431.90        449.38        24.20 o                         
  -7   7   9        474.93        475.98        33.57 o                         
  -6   7   9        188.98        227.12        23.32 o                         
  -5   7   9        121.30        114.34        18.89 o                         
  -4   7   9         12.60          2.37        15.99 o                         
  -3   7   9         61.11        113.22        15.95 o                         
  -2   7   9        132.68        145.08        16.12 o                         
  -1   7   9        250.80        243.63        15.15 o                         
   0   7   9        571.78        500.50        34.32 o                         
   1   7   9        464.70        373.94        20.12 o                         
   2   7   9        262.11        248.53        19.82 o                         
   3   7   9        111.69         94.14        15.81 o                         
   4   7   9          3.81          6.23        16.84 o                         
   5   7   9         23.30          9.05        15.51 o                         
   6   7   9        102.96        128.49        19.22 o                         
   7   7   9        165.34        189.03        18.81 o                         
  -6   8   9         14.72         34.12        22.24 o                         
  -5   8   9          0.56         24.41        27.15 o                         
  -4   8   9         31.72         31.57        17.40 o                         
  -3   8   9          0.50         -3.29        18.95 o                         
  -2   8   9         22.20         25.59        17.85 o                         
  -1   8   9          1.52         -4.11        13.56 o                         
   0   8   9        182.67        166.57        16.50 o                         
   1   8   9        129.88         91.01        16.05 o                         
   2   8   9          7.15         25.14        25.14 o                         
   3   8   9         18.96         29.22        12.47 o                         
   4   8   9         51.96         91.03        22.96 o                         
   5   8   9         14.68         30.91        33.76 o                         
 -11   0  10         43.66         68.14        60.52 o                         
 -10   0  10        659.30        727.72        76.58 o                         
  -9   0  10        629.54        859.52        76.03 o                         
  -8   0  10        589.91        581.18        64.44 o                         
  -7   0  10        673.19        644.19        41.43 o                         
  -6   0  10         40.57         62.71        20.30 o                         
  -5   0  10          1.39         18.37        15.06 o                         
  -4   0  10         38.06         27.18        10.83 o                         
  -3   0  10         74.07         95.94        14.38 o                         
  -2   0  10        209.83        234.04        15.41 o                         
  -1   0  10        118.24        170.15        16.54 o                         
   0   0  10        490.40        575.97        20.31 o                         
   1   0  10        391.88        498.96        29.62 o                         
   2   0  10         54.46         43.27        16.84 o                         
   3   0  10         35.05         52.93        10.19 o                         
   4   0  10          2.33          7.13        10.48 o                         
   5   0  10          0.75         30.60        15.92 o                         
   6   0  10         67.97         40.12        10.97 o                         
   7   0  10         10.14         15.51        31.83 o                         
   8   0  10        141.06        242.59        59.97 o                         
   9   0  10         98.58        204.96        40.77 o                         
  10   0  10          5.33         26.32        36.30 o                         
 -11   1  10         72.22        129.71        33.92 o                         
 -10   1  10         50.90         71.34        45.77 o                         
  -9   1  10         39.05         47.34        25.65 o                         
  -8   1  10          0.05          4.51        28.31 o                         
  -7   1  10          8.37         22.29        19.13 o                         
  -6   1  10          8.74         24.18        10.30 o                         
  -5   1  10         89.49        100.31        11.47 o                         
  -4   1  10        313.39        328.83        14.92 o                         
  -3   1  10        658.13        639.19        17.46 o                         
  -2   1  10        554.50        584.94        17.39 o                         
  -1   1  10        267.57        264.46        11.88 o                         
   0   1  10        192.95        183.10        11.46 o                         
   1   1  10         76.56         84.10         9.68 o                         
   2   1  10         14.87         14.62         8.73 o                         
   3   1  10          4.23          5.42         8.87 o                         
   4   1  10         45.67         63.52        10.21 o                         
   5   1  10        140.45        133.05         9.00 o                         
   6   1  10        232.36        223.94        12.78 o                         
   7   1  10        204.39        230.64        26.10 o                         
   8   1  10        159.08        188.31        47.89 o                         
   9   1  10         75.25        118.98        43.40 o                         
  10   1  10        117.80        180.72        29.35 o                         
 -11   2  10          9.86         63.80        57.76 o                         
 -10   2  10        323.34        333.55        25.94 o                         
  -9   2  10        231.79        261.07        23.44 o                         
  -8   2  10         58.86         75.74        22.01 o                         
  -7   2  10         40.76        115.45        23.87 o                         
  -6   2  10         38.06         38.95        36.58 o                         
  -5   2  10        113.52         92.90        16.11 o                         
  -4   2  10         24.21         14.66         9.28 o                         
  -3   2  10        224.58        188.01        12.76 o                         
  -2   2  10        515.71        456.42        29.47 o                         
  -1   2  10        282.50        268.35        11.64 o                         
   0   2  10        217.42        213.05        16.38 o                         
   1   2  10         11.43         14.81        11.12 o                         
   2   2  10        122.06        119.00        10.85 o                         
   3   2  10        141.74        129.29        11.74 o                         
   4   2  10        182.22        140.54        12.64 o                         
   5   2  10        185.27        150.99        19.08 o                         
   6   2  10         40.48         46.76        13.77 o                         
   7   2  10          7.32         10.24        10.45 o                         
   8   2  10         21.44         72.89        29.84 o                         
   9   2  10          8.25         61.37        26.03 o                         
  10   2  10        157.94        172.38        34.27 o                         
 -10   3  10         31.25         43.38        24.34 o                         
  -9   3  10         65.99         52.07        21.18 o                         
  -8   3  10          0.00        -21.64        21.64 o                         
  -7   3  10          0.26          4.17        25.29 o                         
  -6   3  10          5.36         21.78        16.85 o                         
  -5   3  10         52.80         18.88        16.19 o                         
  -4   3  10        106.00         86.21        23.01 o                         
  -3   3  10        242.84        220.55        14.58 o                         
  -2   3  10        170.51        172.93        20.96 o                         
  -1   3  10         51.18         70.68        10.45 o                         
   0   3  10        174.94        154.97        13.43 o                         
   1   3  10        122.22        114.96        10.42 o                         
   2   3  10          0.39          1.41         8.21 o                         
   3   3  10         77.61        102.43        11.01 o                         
   4   3  10         47.44         52.72         9.99 o                         
   5   3  10         82.97        123.51        17.23 o                         
   6   3  10        178.12        212.52        15.86 o                         
   7   3  10        138.80        188.25        20.92 o                         
   8   3  10        174.82        239.62        53.16 o                         
   9   3  10         35.12         23.26        73.13 o                         
  -9   4  10         45.35         53.75        20.22 o                         
  -8   4  10        237.67        246.24        21.70 o                         
  -7   4  10        134.56        127.13        17.34 o                         
  -6   4  10        123.55        125.13        16.38 o                         
  -5   4  10        337.94        386.24        18.32 o                         
  -4   4  10        332.77        307.04        19.17 o                         
  -3   4  10        255.63        185.83        10.26 o                         
  -2   4  10        106.73         66.23        10.77 o                         
  -1   4  10         46.71         58.61        17.58 o                         
   0   4  10        264.95        257.63        10.63 o                         
   1   4  10        409.56        399.47        22.77 o                         
   2   4  10        693.26        696.93        47.55 o                         
   3   4  10        721.04        739.39        38.44 o                         
   4   4  10        778.76        531.91       102.94 o                         
   5   4  10        790.65        771.63        22.69 o                         
   6   4  10        288.29        296.97        19.78 o                         
   7   4  10          0.10          6.15        15.04 o                         
   8   4  10         48.28         81.57        13.62 o                         
   9   4  10        109.16         96.39        28.44 o                         
  -8   5  10         87.93        108.56        20.83 o                         
  -7   5  10          0.27        -17.62        20.62 o                         
  -6   5  10        177.16        172.55        22.48 o                         
  -5   5  10        153.55        211.74        17.30 o                         
  -4   5  10        230.43        202.43        17.40 o                         
  -3   5  10        121.05         90.14        14.46 o                         
  -2   5  10         40.69         32.39        10.15 o                         
  -1   5  10        120.56        104.73        11.29 o                         
   0   5  10         55.98         74.87        21.90 o                         
   1   5  10          0.84          3.56        10.24 o                         
   2   5  10          0.61          3.38         9.14 o                         
   3   5  10          0.79         25.92        10.66 o                         
   4   5  10        123.56        159.16        17.08 o                         
   5   5  10         50.05         42.16        14.38 o                         
   6   5  10          1.03         -1.02        13.88 o                         
   7   5  10         22.22         33.31        14.48 o                         
   8   5  10         12.89         17.55        14.75 o                         
  -7   6  10         16.11         26.10        18.60 o                         
  -6   6  10         18.67         14.67        30.30 o                         
  -5   6  10          4.73         14.27        36.26 o                         
  -4   6  10         13.35         20.61        20.67 o                         
  -3   6  10         52.42         51.55        14.52 o                         
  -2   6  10         82.91         96.21        15.82 o                         
  -1   6  10          0.91         -1.96        11.83 o                         
   0   6  10         28.49         27.48        11.32 o                         
   1   6  10          5.78         20.37        12.64 o                         
   2   6  10         14.06         29.38        10.01 o                         
   3   6  10          0.41         -0.58         9.98 o                         
   4   6  10          2.10        -17.01        17.01 o                         
   5   6  10         28.68         44.21        30.76 o                         
   6   6  10         17.15         42.49        23.77 o                         
  -5   7  10        187.93        245.05        21.67 o                         
  -4   7  10        179.28        205.14        19.37 o                         
  -3   7  10        122.39        150.09        16.84 o                         
  -2   7  10         12.07         33.34        16.17 o                         
  -1   7  10          0.97         17.02        14.08 o                         
   0   7  10          8.33         -6.32        16.40 o                         
   1   7  10         77.39         76.43        12.53 o                         
   2   7  10         18.29         16.39         9.97 o                         
   3   7  10         10.53         22.97        37.47 o                         
   4   7  10        160.94        182.56        20.93 o                         
  -9   1  11        207.66        270.60        43.38 o                         
  -8   1  11        105.52        140.46        21.44 o                         
  -7   1  11         20.47         45.83        18.94 o                         
  -6   1  11          2.12          6.45        34.39 o                         
  -5   1  11         42.42         24.52        13.35 o                         
  -4   1  11          1.79         27.07        10.34 o                         
  -3   1  11         19.25         24.49        10.69 o                         
  -2   1  11         12.29         29.02        13.76 o                         
  -1   1  11         71.61        110.01        27.23 o                         
   0   1  11          0.42          1.62        11.13 o                         
   1   1  11          3.08          7.95        12.25 o                         
   2   1  11          0.90         14.62        12.64 o                         
   3   1  11          4.13          0.80        12.10 o                         
   4   1  11          3.43         11.62         8.41 o                         
   5   1  11         37.45         62.62        14.19 o                         
   6   1  11        108.17        120.32        45.11 o                         
   7   1  11        137.21        156.84        58.81 o                         
   8   1  11         53.86        138.05        36.69 o                         
  -8   2  11         41.20         96.51        24.33 o                         
  -7   2  11          1.60          5.98        21.80 o                         
  -6   2  11          4.69         16.02        23.45 o                         
  -5   2  11         67.68         25.94        29.05 o                         
  -4   2  11        183.53        179.72        14.11 o                         
  -3   2  11        198.16        208.58        12.12 o                         
  -2   2  11        251.31        305.75        17.97 o                         
  -1   2  11        411.75        372.11        14.90 o                         
   0   2  11        299.38        303.43        14.46 o                         
   1   2  11        174.78        180.08        13.10 o                         
   2   2  11         16.16          8.51        10.70 o                         
   3   2  11         31.20         66.30        12.71 o                         
   4   2  11         56.98         98.09        12.46 o                         
   5   2  11        102.97        135.66        14.15 o                         
   6   2  11        125.68        188.22        85.38 o                         
   7   2  11        145.01        189.51        34.08 o                         
   8   2  11        116.76        132.87        47.48 o                         
  -8   3  11        209.21        289.39        28.36 o                         
  -7   3  11        327.09        381.81        31.46 o                         
  -6   3  11        405.58        428.40        43.68 o                         
  -5   3  11        634.14        704.88        50.83 o                         
  -4   3  11        247.56        250.11        19.59 o                         
  -3   3  11         11.48          7.66        19.93 o                         
  -2   3  11          3.19         20.32        14.85 o                         
  -1   3  11         44.58         80.93        15.21 o                         
   0   3  11        434.18        466.23        34.31 o                         
   1   3  11        521.47        539.80        36.33 o                         
   2   3  11        384.78        364.11        34.96 o                         
   3   3  11        326.32        275.30        34.27 o                         
   4   3  11        194.62        145.16        18.47 o                         
   5   3  11        139.58        173.20        18.53 o                         
   6   3  11         11.23         45.21        14.11 o                         
   7   3  11         48.91         74.04        49.21 o                         
  -7   4  11          6.90          4.40        17.40 o                         
  -6   4  11          4.72         24.27        16.53 o                         
  -5   4  11          6.28          7.34        26.43 o                         
  -4   4  11         25.59         31.06        14.88 o                         
  -3   4  11         14.52         28.12        14.01 o                         
  -2   4  11         18.08         25.34        11.20 o                         
  -1   4  11         59.66         55.12        10.55 o                         
   0   4  11         17.11         37.10        10.54 o                         
   1   4  11          3.54         26.82         9.73 o                         
   2   4  11          8.52          6.69        10.11 o                         
   3   4  11         37.66         36.29        14.22 o                         
   4   4  11          8.73        -12.14        15.45 o                         
   5   4  11          1.80         -7.17        15.78 o                         
   6   4  11          0.21         13.19        19.19 o                         
  -5   5  11        328.11        305.81        21.51 o                         
  -4   5  11        319.82        321.65        25.54 o                         
  -3   5  11        103.88         91.75        17.07 o                         
  -2   5  11         57.21         55.28        10.63 o                         
  -1   5  11          3.11          5.76        11.27 o                         
   0   5  11        196.52        191.23        13.23 o                         
   1   5  11        231.40        259.72        31.71 o                         
   2   5  11        180.49        191.32        25.92 o                         
   3   5  11        214.07        258.71        17.92 o                         
   4   5  11        208.58        245.37        19.42 o                         
   5   5  11        160.85        186.24        19.60 o                         
  -3   6  11         87.55        103.88        22.94 o                         
  -2   6  11         76.78         87.57        15.94 o                         
  -1   6  11         68.22        103.14        16.71 o                         
   0   6  11        154.10        139.36        15.04 o                         
   1   6  11         95.66         92.51        13.31 o                         
   2   6  11         23.17         30.85        18.45 o                         
  -6   0  12          9.85         34.71        33.43 o                         
  -5   0  12         66.98         40.27        31.83 o                         
  -4   0  12        168.44        146.24        27.62 o                         
  -3   0  12        508.42        469.23        87.34 o                         
  -2   0  12        479.32        458.29        32.87 o                         
  -1   0  12        174.26        156.96        22.54 o                         
   0   0  12        104.47         91.11        22.55 o                         
   1   0  12         20.91         16.11        34.07 o                         
   2   0  12         27.88         30.44        17.23 o                         
   3   0  12        157.90        178.31        42.48 o                         
   4   0  12        306.81        398.57        41.55 o                         
   5   0  12        379.92        531.69        71.01 o                         
  -5   1  12         24.13         29.63        14.16 o                         
  -4   1  12         47.00         97.37        14.93 o                         
  -3   1  12         62.31         86.73        13.30 o                         
  -2   1  12         87.13        115.78        13.44 o                         
  -1   1  12        138.64        161.15        13.08 o                         
   0   1  12        176.65        222.62        21.00 o                         
   1   1  12        113.97        130.00        31.97 o                         
   2   1  12         53.01         49.49        11.65 o                         
   3   1  12         30.35         62.41        12.84 o                         
   4   1  12          1.31         -0.83        28.32 o                         
   5   1  12          1.45         56.81        51.42 o                         
  -5   2  12         20.25         56.54        22.03 o                         
  -4   2  12         13.83         37.14        20.01 o                         
  -3   2  12          4.82          5.49        15.18 o                         
  -2   2  12         20.27         20.94        12.69 o                         
  -1   2  12          8.56         26.66        13.51 o                         
   0   2  12         58.51         44.07        16.73 o                         
   1   2  12         72.60         71.05        15.98 o                         
   2   2  12          2.74          7.29        11.07 o                         
   3   2  12          9.11         38.05        14.29 o                         
   4   2  12         13.63         16.64        15.34 o                         
  -4   3  12          4.83         26.68        18.17 o                         
  -3   3  12          5.22         35.86        19.08 o                         
  -2   3  12         41.89         34.59        16.71 o                         
  -1   3  12        149.44        150.80        12.58 o                         
   0   3  12        143.09        154.92        12.74 o                         
   1   3  12         10.46         25.89        10.96 o                         
   2   3  12          3.98         21.77        14.53 o                         
   3   3  12          0.59         11.72        17.83 o                         
  -1   4  12         23.79         36.52        17.31 o                         
   0   4  12         88.85        112.54        24.64 o                         
                                                                                
